# Supplementary material for: Optimization of plasma-based BioID identifies plasminogen as a ligand of ADAMTS13
Source: Sci Rep. 2024 Apr 20;14:9073. doi: 10.1038/s41598-024-59672-6 (PMC11032339; doi:10.1038/s41598-024-59672-6)
Supplement: Supplementary file 2 — Supplementary Information 2. [file 41598_2024_59672_MOESM2_ESM.xlsx]

## Sheet: Sign. in all, -% total spectrum
#	Identified Proteins (474)	Molecular Weight	ADAMTS13-BirA C1	ADAMTS13-BirA C2	ADAMTS13-BirA C3	Fusion_C1	Fusion_C2	Mean	Std Dev	Ctrl BirA B1	Ctrl BirA B2	Ctrl BirA B3	BirA_B1	BirA_B2	Mean	Std Dev	Blank A1	Blank A2	Blank A3	Blank_A1	Blank_A2	Mean	Std Dev	A_BDiff	A_BpValue	F_BDiff	F_BpValue	F_ADiff	F_ApValue	ADAMTS13-BirA C1	ADAMTS13-BirA C2	ADAMTS13-BirA C3	Fusion_C1	Fusion_C2	Mean	Std Dev	Ctrl BirA B1	Ctrl BirA B2	Ctrl BirA B3	BirA_B1	BirA_B2	Mean	Std Dev	Blank A1	Blank A2	Blank A3	Blank_A1	Blank_A2	Mean
March and Sept 2020 data merged-roughly edited			Total Spectrum Count							Total Spectrum Count							Total Spectrum Count													Unique Spectrum Count							Unique Spectrum Count							Unique Spectrum Count
			ADAMTS13-BirA	ADAMTS13-BirA	ADAMTS13-BirA	ADAMTS13-BirA	ADAMTS13-BirA			BirA	BirA	BirA	BirA	BirA			Blank	Blank	Blank	Blank	Blank									ADAMTS13-BirA	ADAMTS13-BirA	ADAMTS13-BirA	ADAMTS13-BirA	ADAMTS13-BirA			BirA	BirA	BirA	BirA	BirA			Blank	Blank	Blank	Blank	Blank
10	A disintegrin and metalloproteinase with thrombospondin motifs 13 OS=Homo sapiens GN=ADAMTS13 PE=1 SV=1	154 kDa	422	426	351	1021	170	478	286.943	0	0	0	0	0	0	0	0	0	0	0	0	0	0	5.68434e-14	1	478	0.00402155	478	0.00402155	216	222	193	284	89	200.8	63.5024	0	0	0	0	0	0	0	0	0	0	0	0	0
34	Actin, cytoplasmic 2 OS=Homo sapiens GN=ACTG1 PE=1 SV=1	42 kDa	78	79	68	118	0	68.6	38.3228	0	0	0	0	0	0	0	0	0	0	0	0	0	0	3.55271e-15	1	68.6	0.00236519	68.6	0.00236519	6	6	6	4	0	4.4	2.33238	0	0	0	0	0	0	0	0	0	0	0	0	0
36	Actin, cytoplasmic 1 OS=Homo sapiens GN=ACTB PE=1 SV=1	42 kDa	70	74	62	118	30	70.8	28.2163	3	4	3	4	10	4.8	2.63818	1	3	2	4	3	2.6	1.0198	2.2	0.980321	68.2	0.000200933	66	0.000269806	47	49	44	59	18	43.4	13.6616	3	4	3	3	8	4.2	1.93907	1	3	2	2	2	2
43	Actin, alpha cardiac muscle 1 OS=Homo sapiens GN=ACTC1 PE=1 SV=1	42 kDa	45	44	40	71	0	40	22.8123	0	0	0	0	0	0	0	0	0	0	0	0	0	0	1.24345e-14	1	40	0.00276312	40	0.00276312	2	1	1	3	0	1.4	1.0198	0	0	0	0	0	0	0	0	0	0	0	0	0
53	Elongation factor 2 OS=Homo sapiens GN=EEF2 PE=1 SV=4	95 kDa	46	41	29	80	5	40.2	24.4246	1	0	1	0	0	0.4	0.489898	0	0	0	0	0	0	0	0.4	0.999114	40.2	0.00438925	39.8	0.00471119	38	35	22	55	5	31	16.7212	1	0	1	0	0	0.4	0.489898	0	0	0	0	0	0
58	Tubulin beta chain OS=Homo sapiens GN=TUBB PE=1 SV=2	50 kDa	35	34	22	89	10	38	27.0777	0	1	2	0	0	0.6	0.8	0	0	0	0	0	0	0	0.6	0.998379	38	0.0126718	37.4	0.013969	6	4	5	12	4	6.2	2.99333	0	1	1	0	0	0.4	0.489898	0	0	0	0	0	0
59	Plasminogen OS=Homo sapiens GN=PLG PE=1 SV=2	91 kDa	36	27	10	68	7	29.6	21.9873	3	3	6	0	1	2.6	2.05913	2	4	1	0	0	1.4	1.49666	1.2	0.990332	28.2	0.0223268	27	0.0283248	31	24	9	53	7	24.8	16.738	3	3	6	0	1	2.6	2.05913	2	4	1	0	0	1.4
62	Tubulin beta-4B chain OS=Homo sapiens GN=TUBB4B PE=1 SV=1	50 kDa	34	32	21	81	8	35.2	24.7014	1	0	1	0	0	0.4	0.489898	0	0	0	0	0	0	0	0.4	0.999133	35.2	0.0115042	34.8	0.0123531	25	23	14	42	7	22.2	11.822	1	0	1	0	0	0.4	0.489898	0	0	0	0	0	0
70	Tubulin alpha-1B chain OS=Homo sapiens GN=TUBA1B PE=1 SV=1	50 kDa	33	23	21	62	4	28.6	19.1269	0	0	0	0	2	0.4	0.8	0	0	0	0	0	0	0	0.4	0.998557	28.6	0.00848994	28.2	0.00930419	21	16	15	35	4	18.2	10.0678	0	0	0	0	2	0.4	0.8	0	0	0	0	0	0
80	Heat shock protein HSP 90-alpha OS=Homo sapiens GN=HSP90AA1 PE=1 SV=5	85 kDa	17	16	17	48	4	20.4	14.6506	0	0	0	0	1	0.2	0.4	0	0	0	0	0	0	0	0.2	0.999384	20.4	0.0132909	20.2	0.0141136	17	14	15	34	4	16.8	9.70361	0	0	0	0	1	0.2	0.4	0	0	0	0	0	0
84	Adenosylhomocysteinase OS=Homo sapiens GN=AHCY PE=1 SV=4	48 kDa	20	23	23	41	1	21.6	12.7059	0	0	0	0	0	0	0	0	0	0	0	0	0	0	8.88178e-15	1	21.6	0.00347224	21.6	0.00347224	15	17	19	29	1	16.2	8.99778	0	0	0	0	0	0	0	0	0	0	0	0	0
85	Phosphoribosylformylglycinamidine synthase OS=Homo sapiens GN=PFAS PE=1 SV=4	145 kDa	15	19	16	41	1	18.4	12.8934	0	0	0	0	0	0	0	0	0	0	0	0	0	0	1.77636e-15	1	18.4	0.0113861	18.4	0.0113861	14	17	15	37	1	16.8	11.5655	0	0	0	0	0	0	0	0	0	0	0	0	0
89	Heat shock protein HSP 90-beta OS=Homo sapiens GN=HSP90AB1 PE=1 SV=4	83 kDa	13	13	14	42	0	16.4	13.8072	0	0	0	0	0	0	0	0	0	0	0	0	0	0	3.55271e-15	1	16.4	0.0325885	16.4	0.0325885	5	6	5	16	0	6.4	5.23832	0	0	0	0	0	0	0	0	0	0	0	0	0
90	BioID2 R40G	27 kDa	26	20	15	0	0	20.3333	4.49691	8	6	10	0	0	8	1.63299	0	0	0	0	0	0	0	8	0.0618862	20.3333	0.000786694	12.3333	0.010119	15	14	12	0	0	13.6667	1.24722	8	5	7	0	0	6.66667	1.24722	0	0	0	0	0	0
94	Heat shock 70 kDa protein 1B OS=Homo sapiens GN=HSPA1B PE=1 SV=1	70 kDa	11	13	15	31	2	14.4	9.41488	0	0	0	1	1	0.4	0.489898	0	0	0	1	1	0.4	0.489898	3.55271e-15	1	14	0.00890796	14	0.00890796	10	12	12	27	2	12.6	8.0895	0	0	0	1	1	0.4	0.489898	0	0	0	1	1	0.4
95	Creatine kinase B-type OS=Homo sapiens GN=CKB PE=1 SV=1	43 kDa	17	20	20	22	1	16	7.66812	0	0	0	0	0	0	0	0	0	0	0	0	0	0	-2.66454e-15	1	16	0.000694659	16	0.000694659	13	13	14	15	1	11.2	5.15364	0	0	0	0	0	0	0	0	0	0	0	0	0
98	Heterogeneous nuclear ribonucleoprotein L OS=Homo sapiens GN=HNRNPL PE=1 SV=2	64 kDa	15	9	5	32	1	12.4	10.837	0	0	0	0	0	0	0	0	0	0	0	0	0	0	4.44089e-15	1	12.4	0.0393981	12.4	0.0393981	13	9	5	24	1	10.4	7.88923	0	0	0	0	0	0	0	0	0	0	0	0	0
99	Neutral alpha-glucosidase AB OS=Homo sapiens GN=GANAB PE=1 SV=3	107 kDa	16	13	10	35	0	14.8	11.4438	0	0	0	0	0	0	0	0	0	0	0	0	0	0	-5.32907e-15	1	14.8	0.0205166	14.8	0.0205166	13	9	9	28	0	11.8	9.15205	0	0	0	0	0	0	0	0	0	0	0	0	0
100	Isoform 2 of Ubiquitin-like modifier-activating enzyme 1 OS=Homo sapiens GN=UBA1	114 kDa	10	10	11	34	2	13.4	10.8	0	0	0	0	0	0	0	0	0	0	0	0	0	0	1.77636e-15	1	13.4	0.025844	13.4	0.025844	10	10	10	28	2	12	8.57904	0	0	0	0	0	0	0	0	0	0	0	0	0
102	C-1-tetrahydrofolate synthase, cytoplasmic OS=Homo sapiens GN=MTHFD1 PE=1 SV=3	102 kDa	13	10	8	37	1	13.8	12.254	0	0	0	0	0	0	0	0	0	0	0	0	0	0	-8.88178e-16	1	13.8	0.042611	13.8	0.042611	13	10	8	30	1	12.4	9.64572	0	0	0	0	0	0	0	0	0	0	0	0	0
103	Heterogeneous nuclear ribonucleoprotein H OS=Homo sapiens GN=HNRNPH1 PE=1 SV=4	49 kDa	15	11	10	29	1	13.2	9.13017	3	0	3	0	0	1.2	1.46969	0	0	0	0	0	0	0	1.2	0.946079	13.2	0.0113713	12	0.0201286	14	10	9	18	1	10.4	5.67803	3	0	3	0	0	1.2	1.46969	0	0	0	0	0	0
106	Nucleophosmin OS=Homo sapiens GN=NPM1 PE=1 SV=2	33 kDa	29	20	5	7	1	12.4	10.4614	1	0	0	0	0	0.2	0.4	0	0	0	0	0	0	0	0.2	0.998794	12.4	0.0330664	12.2	0.0359398	21	17	5	5	1	9.8	7.75629	1	0	0	0	0	0.2	0.4	0	0	0	0	0	0
108	Elongation factor 1-gamma OS=Homo sapiens GN=EEF1G PE=1 SV=3	50 kDa	13	10	8	29	3	12.6	8.8227	0	0	0	0	0	0	0	0	0	0	0	0	0	0	-1.77636e-15	1	12.6	0.0113338	12.6	0.0113338	11	9	8	20	3	10.2	5.56417	0	0	0	0	0	0	0	0	0	0	0	0	0
111	Isoform 2 of Coronin-1C OS=Homo sapiens GN=CORO1C	54 kDa	14	10	4	25	2	11	8.19756	0	0	0	0	0	0	0	0	0	0	0	0	0	0	-3.55271e-15	1	11	0.016567	11	0.016567	12	8	4	19	2	9	6.0663	0	0	0	0	0	0	0	0	0	0	0	0	0
119	Inorganic pyrophosphatase OS=Homo sapiens GN=PPA1 PE=1 SV=2	33 kDa	9	10	10	21	1	10.2	6.36867	0	0	0	0	0	0	0	0	0	0	0	0	0	0	-2.22045e-15	1	10.2	0.00530949	10.2	0.00530949	8	9	8	15	1	8.2	4.44522	0	0	0	0	0	0	0	0	0	0	0	0	0
122	Hydroxymethylglutaryl-CoA synthase, cytoplasmic OS=Homo sapiens GN=HMGCS1 PE=1 SV=2	57 kDa	12	7	4	25	0	9.6	8.63944	0	0	0	0	0	0	0	0	0	0	0	0	0	0	0	1	9.6	0.0454659	9.6	0.0454659	9	6	3	17	0	7	5.83095	0	0	0	0	0	0	0	0	0	0	0	0	0
127	Splicing factor, proline- and glutamine-rich OS=Homo sapiens GN=SFPQ PE=1 SV=2	76 kDa	6	8	6	8	3	6.2	1.83303	0	0	0	0	0	0	0	0	0	0	0	0	0	0	5.32907e-15	1	6.2	7.28603e-06	6.2	7.28603e-06	5	7	5	6	2	5	1.67332	0	0	0	0	0	0	0	0	0	0	0	0	0
128	Tryptophan--tRNA ligase, cytoplasmic OS=Homo sapiens GN=WARS PE=1 SV=2	53 kDa	8	7	8	25	0	9.6	8.26075	0	0	0	0	0	0	0	0	0	0	0	0	0	0	-2.22045e-15	1	9.6	0.036448	9.6	0.036448	7	5	7	17	0	7.2	5.52811	0	0	0	0	0	0	0	0	0	0	0	0	0
134	Glyceraldehyde-3-phosphate dehydrogenase OS=Homo sapiens GN=GAPDH PE=1 SV=3	36 kDa	5	8	5	23	1	8.4	7.63151	0	0	0	0	0	0	0	0	0	0	0	0	0	0	2.66454e-15	1	8.4	0.0475719	8.4	0.0475719	5	8	5	18	1	7.4	5.74804	0	0	0	0	0	0	0	0	0	0	0	0	0
136	S-formylglutathione hydrolase OS=Homo sapiens GN=ESD PE=1 SV=2	31 kDa	13	7	3	21	1	9	7.26636	0	0	0	0	0	0	0	0	0	0	0	0	0	0	8.88178e-16	1	9	0.0260897	9	0.0260897	10	7	3	12	1	6.6	4.12795	0	0	0	0	0	0	0	0	0	0	0	0	0
137	Protein RCC2 OS=Homo sapiens GN=RCC2 PE=1 SV=2	56 kDa	9	8	4	19	0	8	6.3561	0	0	0	0	0	0	0	0	0	0	0	0	0	0	8.88178e-16	1	8	0.0238916	8	0.0238916	8	8	3	16	0	7	5.44059	0	0	0	0	0	0	0	0	0	0	0	0	0
140	Trifunctional purine biosynthetic protein adenosine-3 OS=Homo sapiens GN=GART PE=1 SV=1	108 kDa	7	10	3	22	0	8.4	7.60526	0	0	0	0	0	0	0	0	0	0	0	0	0	0	0	1	8.4	0.046798	8.4	0.046798	7	10	3	21	0	8.2	7.24983	0	0	0	0	0	0	0	0	0	0	0	0	0
144	Heterogeneous nuclear ribonucleoprotein F OS=Homo sapiens GN=HNRNPF PE=1 SV=3	46 kDa	10	8	7	14	0	7.8	4.57821	0	0	0	0	0	0	0	0	0	0	0	0	0	0	1.77636e-15	1	7.8	0.00341719	7.8	0.00341719	5	3	4	7	0	3.8	2.31517	0	0	0	0	0	0	0	0	0	0	0	0	0
151	Eukaryotic translation initiation factor 5A-1 OS=Homo sapiens GN=EIF5A PE=1 SV=2	17 kDa	7	10	16	2	0	7	5.72713	0	0	0	0	0	0	0	0	0	0	0	0	0	0	2.22045e-15	1	7	0.0280263	7	0.0280263	6	8	12	2	0	5.6	4.27083	0	0	0	0	0	0	0	0	0	0	0	0	0
153	S-adenosylmethionine synthase isoform type-2 OS=Homo sapiens GN=MAT2A PE=1 SV=1	44 kDa	7	7	11	12	0	7.4	4.22374	0	0	0	0	0	0	0	0	0	0	0	0	0	0	2.22045e-15	1	7.4	0.00278013	7.4	0.00278013	6	7	10	9	0	6.4	3.49857	0	0	0	0	0	0	0	0	0	0	0	0	0
159	Non-POU domain-containing octamer-binding protein OS=Homo sapiens GN=NONO PE=1 SV=4	54 kDa	6	6	4	14	2	6.4	4.07922	0	0	0	0	0	0	0	0	0	0	0	0	0	0	0	1	6.4	0.00611942	6.4	0.00611942	6	6	4	13	2	6.2	3.70945	0	0	0	0	0	0	0	0	0	0	0	0	0
167	Heterogeneous nuclear ribonucleoprotein K OS=Homo sapiens GN=HNRNPK PE=1 SV=1	51 kDa	5	6	5	14	0	6	4.51664	0	0	0	0	0	0	0	0	0	0	0	0	0	0	-8.88178e-16	1	6	0.0175768	6	0.0175768	5	6	5	13	0	5.8	4.16653	0	0	0	0	0	0	0	0	0	0	0	0	0
168	Aflatoxin B1 aldehyde reductase member 2 OS=Homo sapiens GN=AKR7A2 PE=1 SV=3	40 kDa	6	4	9	12	0	6.2	4.11825	0	0	0	0	0	0	0	0	0	0	0	0	0	0	0	1	6.2	0.0080721	6.2	0.0080721	6	4	8	11	0	5.8	3.70945	0	0	0	0	0	0	0	0	0	0	0	0	0
169	Eukaryotic initiation factor 4A-I OS=Homo sapiens GN=EIF4A1 PE=1 SV=1	46 kDa	5	6	6	16	0	6.6	5.2	0	0	0	0	0	0	0	0	0	0	0	0	0	0	2.66454e-15	1	6.6	0.0228048	6.6	0.0228048	5	4	5	13	0	5.4	4.22374	0	0	0	0	0	0	0	0	0	0	0	0	0
170	Peroxiredoxin-4 OS=Homo sapiens GN=PRDX4 PE=1 SV=1	31 kDa	11	5	4	7	1	5.6	3.32265	0	0	0	0	1	0.2	0.4	0	0	0	0	0	0	0	0.2	0.988267	5.6	0.00389398	5.4	0.0050409	8	5	4	7	1	5	2.44949	0	0	0	0	1	0.2	0.4	0	0	0	0	0	0
171	Histone H2B type 1-D OS=Homo sapiens GN=HIST1H2BD PE=1 SV=2	14 kDa	4	7	3	9	2	5	2.60768	0	0	0	0	0	0	0	0	0	0	0	0	0	0	1.55431e-15	1	5	0.00138659	5	0.00138659	4	5	3	6	1	3.8	1.72047	0	0	0	0	0	0	0	0	0	0	0	0	0
173	Histidine triad nucleotide-binding protein 1 OS=Homo sapiens GN=HINT1 PE=1 SV=2	14 kDa	8	6	8	4	0	5.2	2.99333	0	0	0	0	0	0	0	0	0	0	0	0	0	0	-1.55431e-15	1	5.2	0.00296125	5.2	0.00296125	8	6	8	4	0	5.2	2.99333	0	0	0	0	0	0	0	0	0	0	0	0	0
174	Interleukin enhancer-binding factor 3 OS=Homo sapiens GN=ILF3 PE=1 SV=3	95 kDa	6	6	3	14	0	5.8	4.66476	0	0	0	0	0	0	0	0	0	0	0	0	0	0	3.77476e-15	1	5.8	0.0255481	5.8	0.0255481	6	6	3	13	0	5.6	4.31741	0	0	0	0	0	0	0	0	0	0	0	0	0
175	Mitogen-activated protein kinase 1 OS=Homo sapiens GN=MAPK1 PE=1 SV=3	41 kDa	5	8	6	12	0	6.2	3.91918	0	0	0	0	0	0	0	0	0	0	0	0	0	0	2.66454e-15	1	6.2	0.00578205	6.2	0.00578205	5	7	6	10	0	5.6	3.2619	0	0	0	0	0	0	0	0	0	0	0	0	0
177	Spliceosome RNA helicase DDX39B OS=Homo sapiens GN=DDX39B PE=1 SV=1	49 kDa	6	4	6	10	0	5.2	3.24962	0	0	0	0	0	0	0	0	0	0	0	0	0	0	8.88178e-16	1	5.2	0.00534185	5.2	0.00534185	6	4	6	8	0	4.8	2.71293	0	0	0	0	0	0	0	0	0	0	0	0	0
188	Cytosolic non-specific dipeptidase OS=Homo sapiens GN=CNDP2 PE=1 SV=2	53 kDa	3	6	8	8	0	5	3.09839	0	0	0	0	0	0	0	0	0	0	0	0	0	0	2.22045e-16	1	5	0.00503687	5	0.00503687	3	5	6	7	0	4.2	2.48193	0	0	0	0	0	0	0	0	0	0	0	0	0
189	Multifunctional protein ADE2 OS=Homo sapiens GN=PAICS PE=1 SV=3	47 kDa	11	6	2	6	0	5	3.79473	0	0	0	0	0	0	0	0	0	0	0	0	0	0	-1.33227e-15	1	5	0.0184331	5	0.0184331	10	6	2	6	0	4.8	3.48712	0	0	0	0	0	0	0	0	0	0	0	0	0
190	von Willebrand factor OS=Homo sapiens GN=VWF PE=1 SV=4	309 kDa	2	2	3	2	0	1.8	0.979796	0	1	0	0	0	0.2	0.4	1	1	0	0	0	0.4	0.489898	-0.2	0.908035	1.4	0.0308278	1.6	0.0145093	2	2	3	2	0	1.8	0.979796	0	1	0	0	0	0.2	0.4	1	1	0	0	0	0.4
191	Isoform 2 of F-actin-capping protein subunit beta OS=Homo sapiens GN=CAPZB	31 kDa	5	3	4	9	0	4.2	2.92575	0	0	0	0	0	0	0	0	0	0	0	0	0	0	0	1	4.2	0.0109713	4.2	0.0109713	5	3	4	7	0	3.8	2.31517	0	0	0	0	0	0	0	0	0	0	0	0	0
192	ADP-sugar pyrophosphatase OS=Homo sapiens GN=NUDT5 PE=1 SV=1	24 kDa	7	5	5	7	0	4.8	2.56125	0	0	0	0	0	0	0	0	0	0	0	0	0	0	8.88178e-16	1	4.8	0.00166076	4.8	0.00166076	7	5	5	7	0	4.8	2.56125	0	0	0	0	0	0	0	0	0	0	0	0	0
193	tRNA-splicing ligase RtcB homolog OS=Homo sapiens GN=RTCB PE=1 SV=1	55 kDa	4	3	5	9	0	4.2	2.92575	0	0	0	0	0	0	0	0	0	0	0	0	0	0	-2.22045e-16	1	4.2	0.0109713	4.2	0.0109713	4	3	5	8	0	4	2.60768	0	0	0	0	0	0	0	0	0	0	0	0	0
195	Isoform 3 of Nucleoside diphosphate kinase B OS=Homo sapiens GN=NME2	30 kDa	6	3	2	4	2	3.4	1.49666	1	0	0	0	2	0.6	0.8	0	0	0	0	0	0	0	0.6	0.67085	3.4	0.000972889	2.8	0.00430733	6	3	2	3	2	3.2	1.46969	1	0	0	0	2	0.6	0.8	0	0	0	0	0	0
196	Proliferation-associated protein 2G4 OS=Homo sapiens GN=PA2G4 PE=1 SV=3	44 kDa	2	3	4	9	0	3.6	3.00666	0	0	0	0	0	0	0	0	0	0	0	0	0	0	8.88178e-16	1	3.6	0.0312551	3.6	0.0312551	2	3	4	9	0	3.6	3.00666	0	0	0	0	0	0	0	0	0	0	0	0	0
202	Histone-binding protein RBBP7 OS=Homo sapiens GN=RBBP7 PE=1 SV=1	48 kDa	4	4	3	9	0	4	2.89828	0	0	0	0	0	0	0	0	0	0	0	0	0	0	-1.33227e-15	1	4	0.0139985	4	0.0139985	4	4	3	7	0	3.6	2.24499	0	0	0	0	0	0	0	0	0	0	0	0	0
203	L-lactate dehydrogenase B chain OS=Homo sapiens GN=LDHB PE=1 SV=2	37 kDa	3	5	5	5	0	3.6	1.95959	0	0	0	0	0	0	0	0	0	0	0	0	0	0	-1.77636e-15	1	3.6	0.00193914	3.6	0.00193914	3	5	4	5	0	3.4	1.85472	0	0	0	0	0	0	0	0	0	0	0	0	0
204	Protein NDRG1 OS=Homo sapiens GN=NDRG1 PE=1 SV=1	43 kDa	4	3	4	8	0	3.8	2.56125	0	0	0	0	0	0	0	0	0	0	0	0	0	0	2.22045e-16	1	3.8	0.0088825	3.8	0.0088825	4	3	4	8	0	3.8	2.56125	0	0	0	0	0	0	0	0	0	0	0	0	0
206	Methionine adenosyltransferase 2 subunit beta OS=Homo sapiens GN=MAT2B PE=1 SV=1	38 kDa	1	6	7	6	0	4	2.89828	0	0	0	0	0	0	0	0	0	0	0	0	0	0	1.9984e-15	1	4	0.0139985	4	0.0139985	1	5	6	5	0	3.4	2.41661	0	0	0	0	0	0	0	0	0	0	0	0	0
211	Fructose-bisphosphate aldolase A OS=Homo sapiens GN=ALDOA PE=1 SV=2	39 kDa	3	2	2	9	2	3.6	2.72764	0	0	0	0	0	0	0	0	0	0	0	0	0	0	-1.33227e-15	1	3.6	0.0182548	3.6	0.0182548	3	2	2	7	2	3.2	1.93907	0	0	0	0	0	0	0	0	0	0	0	0	0
213	Transitional endoplasmic reticulum ATPase OS=Homo sapiens GN=VCP PE=1 SV=4	89 kDa	3	3	3	9	0	3.6	2.93939	0	0	0	0	0	0	0	0	0	0	0	0	0	0	-8.88178e-16	1	3.6	0.0277219	3.6	0.0277219	3	3	3	9	0	3.6	2.93939	0	0	0	0	0	0	0	0	0	0	0	0	0
215	Hypoxanthine-guanine phosphoribosyltransferase OS=Homo sapiens GN=HPRT1 PE=1 SV=2	25 kDa	3	4	2	10	0	3.8	3.37046	0	0	0	0	0	0	0	0	0	0	0	0	0	0	1.33227e-15	1	3.8	0.0423757	3.8	0.0423757	3	4	2	7	0	3.2	2.31517	0	0	0	0	0	0	0	0	0	0	0	0	0
219	Ubiquitin carboxyl-terminal hydrolase isozyme L1 OS=Homo sapiens GN=UCHL1 PE=1 SV=2	25 kDa	4	3	3	3	0	2.6	1.35647	1	0	1	0	0	0.4	0.489898	0	0	0	0	0	0	0	0.4	0.779621	2.6	0.00224125	2.2	0.00739822	4	3	3	3	0	2.6	1.35647	1	0	1	0	0	0.4	0.489898	0	0	0	0	0	0
221	Ran-specific GTPase-activating protein OS=Homo sapiens GN=RANBP1 PE=1 SV=1	23 kDa	1	4	6	3	0	2.8	2.13542	0	0	0	0	0	0	0	0	0	0	0	0	0	0	0	1	2.8	0.0189593	2.8	0.0189593	1	4	6	3	0	2.8	2.13542	0	0	0	0	0	0	0	0	0	0	0	0	0
222	Lysine--tRNA ligase OS=Homo sapiens GN=KARS PE=1 SV=3	68 kDa	3	3	2	9	0	3.4	3.00666	0	0	0	0	0	0	0	0	0	0	0	0	0	0	0	1	3.4	0.0417592	3.4	0.0417592	3	3	2	8	0	3.2	2.63818	0	0	0	0	0	0	0	0	0	0	0	0	0
232	F-actin-capping protein subunit alpha-1 OS=Homo sapiens GN=CAPZA1 PE=1 SV=3	33 kDa	1	5	2	7	0	3	2.60768	0	0	0	0	0	0	0	0	0	0	0	0	0	0	6.66134e-16	1	3	0.0383477	3	0.0383477	1	5	2	6	0	2.8	2.31517	0	0	0	0	0	0	0	0	0	0	0	0	0
233	Heterogeneous nuclear ribonucleoprotein D0 OS=Homo sapiens GN=HNRNPD PE=1 SV=1	38 kDa	3	2	4	8	0	3.4	2.6533	0	0	0	0	0	0	0	0	0	0	0	0	0	0	2.22045e-16	1	3.4	0.0216147	3.4	0.0216147	3	2	4	6	0	3	2	0	0	0	0	0	0	0	0	0	0	0	0	0
234	Vimentin OS=Homo sapiens GN=VIM PE=1 SV=4	54 kDa	5	2	1	6	0	2.8	2.31517	0	0	0	0	0	0	0	0	0	0	0	0	0	0	-2.22045e-16	1	2.8	0.0296471	2.8	0.0296471	5	2	1	6	0	2.8	2.31517	0	0	0	0	0	0	0	0	0	0	0	0	0
235	14 kDa phosphohistidine phosphatase OS=Homo sapiens GN=PHPT1 PE=1 SV=1	14 kDa	5	4	2	7	0	3.6	2.41661	0	0	0	0	0	0	0	0	0	0	0	0	0	0	-4.44089e-16	1	3.6	0.00865048	3.6	0.00865048	5	4	2	6	0	3.4	2.15407	0	0	0	0	0	0	0	0	0	0	0	0	0
240	Histone H2A type 2-C OS=Homo sapiens GN=HIST2H2AC PE=1 SV=4	14 kDa	2	3	1	4	1	2.2	1.16619	0	0	0	0	0	0	0	0	0	0	0	0	0	0	-1.11022e-16	1	2.2	0.00157697	2.2	0.00157697	2	2	1	3	1	1.8	0.748331	0	0	0	0	0	0	0	0	0	0	0	0	0
241	Eukaryotic translation initiation factor 1A, X-chromosomal OS=Homo sapiens GN=EIF1AX PE=1 SV=2	16 kDa	4	4	3	1	2	2.8	1.16619	0	0	0	0	0	0	0	0	0	0	0	0	0	0	-9.99201e-16	1	2.8	0.000203992	2.8	0.000203992	3	4	3	1	2	2.6	1.0198	0	0	0	0	0	0	0	0	0	0	0	0	0
243	Stress-induced-phosphoprotein 1 OS=Homo sapiens GN=STIP1 PE=1 SV=1	63 kDa	4	3	5	4	0	3.2	1.72047	0	0	0	0	0	0	0	0	0	0	0	0	0	0	-4.44089e-16	1	3.2	0.00176186	3.2	0.00176186	4	3	5	4	0	3.2	1.72047	0	0	0	0	0	0	0	0	0	0	0	0	0
249	Eukaryotic initiation factor 4A-III OS=Homo sapiens GN=EIF4A3 PE=1 SV=4	47 kDa	3	3	2	6	0	2.8	1.93907	0	0	0	0	0	0	0	0	0	0	0	0	0	0	6.66134e-16	1	2.8	0.010571	2.8	0.010571	2	1	1	4	0	1.6	1.35647	0	0	0	0	0	0	0	0	0	0	0	0	0
255	Regulator of chromosome condensation OS=Homo sapiens GN=RCC1 PE=1 SV=1	45 kDa	3	2	1	6	0	2.4	2.05913	0	0	0	0	0	0	0	0	0	0	0	0	0	0	5.55112e-16	1	2.4	0.0359088	2.4	0.0359088	3	2	1	6	0	2.4	2.05913	0	0	0	0	0	0	0	0	0	0	0	0	0
256	Valine--tRNA ligase OS=Homo sapiens GN=VARS PE=1 SV=4	140 kDa	5	1	2	6	0	2.8	2.31517	0	0	0	0	0	0	0	0	0	0	0	0	0	0	-2.22045e-16	1	2.8	0.0296471	2.8	0.0296471	5	1	2	6	0	2.8	2.31517	0	0	0	0	0	0	0	0	0	0	0	0	0
257	Serine/threonine-protein phosphatase 2A 65 kDa regulatory subunit A alpha isoform OS=Homo sapiens GN=PPP2R1A PE=1 SV=4	65 kDa	3	2	2	5	0	2.4	1.62481	0	0	0	0	0	0	0	0	0	0	0	0	0	0	0	1	2.4	0.00914137	2.4	0.00914137	3	2	2	5	0	2.4	1.62481	0	0	0	0	0	0	0	0	0	0	0	0	0
258	Sialic acid synthase OS=Homo sapiens GN=NANS PE=1 SV=2	40 kDa	2	4	2	4	0	2.4	1.49666	0	0	0	0	0	0	0	0	0	0	0	0	0	0	-1.11022e-16	1	2.4	0.00526411	2.4	0.00526411	2	4	2	4	0	2.4	1.49666	0	0	0	0	0	0	0	0	0	0	0	0	0
260	Putative RNA-binding protein Luc7-like 2 OS=Homo sapiens GN=LUC7L2 PE=1 SV=2	47 kDa	3	2	1	5	0	2.2	1.72047	0	0	0	0	0	0	0	0	0	0	0	0	0	0	-4.44089e-16	1	2.2	0.0218728	2.2	0.0218728	2	2	1	4	0	1.8	1.32665	0	0	0	0	0	0	0	0	0	0	0	0	0
262	Dihydropyrimidinase-related protein 2 OS=Homo sapiens GN=DPYSL2 PE=1 SV=1	62 kDa	2	3	2	4	0	2.2	1.32665	0	0	0	0	0	0	0	0	0	0	0	0	0	0	-1.11022e-16	1	2.2	0.00415408	2.2	0.00415408	2	3	2	4	0	2.2	1.32665	0	0	0	0	0	0	0	0	0	0	0	0	0
263	Nucleoporin Nup43 OS=Homo sapiens GN=NUP43 PE=1 SV=1	42 kDa	2	3	4	4	0	2.6	1.49666	0	0	0	0	0	0	0	0	0	0	0	0	0	0	-7.77156e-16	1	2.6	0.00296125	2.6	0.00296125	2	2	3	3	0	2	1.09545	0	0	0	0	0	0	0	0	0	0	0	0	0
269	Isoform 2B of Cytoplasmic dynein 1 intermediate chain 2 OS=Homo sapiens GN=DYNC1I2	71 kDa	3	2	1	6	0	2.4	2.05913	0	0	0	0	0	0	0	0	0	0	0	0	0	0	5.55112e-16	1	2.4	0.0359088	2.4	0.0359088	3	2	1	5	0	2.2	1.72047	0	0	0	0	0	0	0	0	0	0	0	0	0
272	Nidogen-1 OS=Homo sapiens GN=NID1 PE=1 SV=3	136 kDa	3	4	0	3	0	2	1.67332	0	0	0	0	0	0	0	0	0	0	0	0	0	0	1.11022e-15	1	2	0.0315452	2	0.0315452	3	4	0	3	0	2	1.67332	0	0	0	0	0	0	0	0	0	0	0	0	0
277	Elongation factor 1-beta OS=Homo sapiens GN=EEF1B2 PE=1 SV=3	25 kDa	3	2	2	3	1	2.2	0.748331	0	0	0	0	0	0	0	0	0	0	0	0	0	0	-7.77156e-16	1	2.2	2.99748e-05	2.2	2.99748e-05	3	2	2	2	1	2	0.632456	0	0	0	0	0	0	0	0	0	0	0	0	0
281	Elongation factor 1-delta OS=Homo sapiens GN=EEF1D PE=1 SV=5	31 kDa	3	3	3	1	0	2	1.26491	0	0	0	0	0	0	0	0	0	0	0	0	0	0	3.33067e-16	1	2	0.00580279	2	0.00580279	3	3	3	1	0	2	1.26491	0	0	0	0	0	0	0	0	0	0	0	0	0
293	Hsc70-interacting protein OS=Homo sapiens GN=ST13 PE=1 SV=2	41 kDa	3	1	2	5	0	2.2	1.72047	0	0	0	0	0	0	0	0	0	0	0	0	0	0	-1.11022e-16	1	2.2	0.0218728	2.2	0.0218728	3	1	2	5	0	2.2	1.72047	0	0	0	0	0	0	0	0	0	0	0	0	0
301	60S ribosomal protein L29 OS=Homo sapiens GN=RPL29 PE=1 SV=2	18 kDa	1	1	1	3	3	1.8	0.979796	0	0	0	0	0	0	0	0	0	0	0	0	0	0	6.66134e-16	1	1.8	0.00193914	1.8	0.00193914	1	1	1	3	3	1.8	0.979796	0	0	0	0	0	0	0	0	0	0	0	0	0
303	Hsp90 co-chaperone Cdc37 OS=Homo sapiens GN=CDC37 PE=1 SV=1	44 kDa	1	2	2	4	0	1.8	1.32665	0	0	0	0	0	0	0	0	0	0	0	0	0	0	6.66134e-16	1	1.8	0.0155125	1.8	0.0155125	1	2	2	3	0	1.6	1.0198	0	0	0	0	0	0	0	0	0	0	0	0	0
316	Nicotinamide phosphoribosyltransferase OS=Homo sapiens GN=NAMPT PE=1 SV=1	56 kDa	2	2	1	4	0	1.8	1.32665	0	0	0	0	0	0	0	0	0	0	0	0	0	0	1.11022e-16	1	1.8	0.0155125	1.8	0.0155125	1	1	1	2	0	1	0.632456	0	0	0	0	0	0	0	0	0	0	0	0	0
318	Lactoylglutathione lyase OS=Homo sapiens GN=GLO1 PE=1 SV=4	21 kDa	1	2	3	3	0	1.8	1.16619	0	0	0	0	0	0	0	0	0	0	0	0	0	0	1.55431e-15	1	1.8	0.00683711	1.8	0.00683711	1	2	3	3	0	1.8	1.16619	0	0	0	0	0	0	0	0	0	0	0	0	0
330	BolA-like protein 2 OS=Homo sapiens GN=BOLA2 PE=1 SV=1	10 kDa	2	3	2	1	0	1.6	1.0198	0	0	0	0	0	0	0	0	0	0	0	0	0	0	9.99201e-16	1	1.6	0.00611942	1.6	0.00611942	2	3	2	1	0	1.6	1.0198	0	0	0	0	0	0	0	0	0	0	0	0	0
331	Stanniocalcin-2 OS=Homo sapiens GN=STC2 PE=1 SV=1	33 kDa	2	2	2	1	0	1.4	0.8	0	0	0	0	0	0	0	0	0	0	0	0	0	0	-6.10623e-16	1	1.4	0.00280392	1.4	0.00280392	2	2	1	1	0	1.2	0.748331	0	0	0	0	0	0	0	0	0	0	0	0	0
332	Phosphoribosyl pyrophosphate synthase-associated protein 2 OS=Homo sapiens GN=PRPSAP2 PE=1 SV=1	41 kDa	1	2	2	2	0	1.4	0.8	0	0	0	0	0	0	0	0	0	0	0	0	0	0	3.33067e-16	1	1.4	0.00280392	1.4	0.00280392	1	2	2	2	0	1.4	0.8	0	0	0	0	0	0	0	0	0	0	0	0	0
337	Glutamate--cysteine ligase catalytic subunit OS=Homo sapiens GN=GCLC PE=1 SV=2	73 kDa	3	2	0	3	0	1.6	1.35647	0	0	0	0	0	0	0	0	0	0	0	0	0	0	2.22045e-16	1	1.6	0.0337833	1.6	0.0337833	3	2	0	3	0	1.6	1.35647	0	0	0	0	0	0	0	0	0	0	0	0	0
348	45 kDa calcium-binding protein OS=Homo sapiens GN=SDF4 PE=1 SV=1	42 kDa	2	1	1	2	0	1.2	0.748331	0	0	0	0	0	0	0	0	0	0	0	0	0	0	-2.77556e-16	1	1.2	0.00526411	1.2	0.00526411	2	1	1	2	0	1.2	0.748331	0	0	0	0	0	0	0	0	0	0	0	0	0
349	Far upstream element-binding protein 2 OS=Homo sapiens GN=KHSRP PE=1 SV=4	73 kDa	2	2	1	1	0	1.2	0.748331	0	0	0	0	0	0	0	0	0	0	0	0	0	0	-2.77556e-16	1	1.2	0.00526411	1.2	0.00526411	2	2	1	1	0	1.2	0.748331	0	0	0	0	0	0	0	0	0	0	0	0	0
350	Phenylalanine--tRNA ligase alpha subunit OS=Homo sapiens GN=FARSA PE=1 SV=3	58 kDa	1	1	1	2	0	1	0.632456	0	0	0	0	0	0	0	0	0	0	0	0	0	0	-2.77556e-16	1	1	0.00580279	1	0.00580279	1	1	1	2	0	1	0.632456	0	0	0	0	0	0	0	0	0	0	0	0	0
357	14-3-3 protein theta OS=Homo sapiens GN=YWHAQ PE=1 SV=1	28 kDa	0	2	2	1	0	1	0.894427	0	0	0	0	0	0	0	0	0	0	0	0	0	0	6.10623e-16	1	1	0.0441382	1	0.0441382	0	2	2	1	0	1	0.894427	0	0	0	0	0	0	0	0	0	0	0	0	0
358	ATP-dependent RNA helicase DDX42 OS=Homo sapiens GN=DDX42 PE=1 SV=1	103 kDa	2	2	1	0	0	1	0.894427	0	0	0	0	0	0	0	0	0	0	0	0	0	0	-5.55112e-17	1	1	0.0441382	1	0.0441382	2	2	1	0	0	1	0.894427	0	0	0	0	0	0	0	0	0	0	0	0	0
366	LIM and SH3 domain protein 1 OS=Homo sapiens GN=LASP1 PE=1 SV=2	30 kDa	2	2	1	0	0	1	0.894427	0	0	0	0	0	0	0	0	0	0	0	0	0	0	-5.55112e-17	1	1	0.0441382	1	0.0441382	2	2	1	0	0	1	0.894427	0	0	0	0	0	0	0	0	0	0	0	0	0
383	14-3-3 protein epsilon OS=Homo sapiens GN=YWHAE PE=1 SV=1	29 kDa	1	1	1	2	0	1	0.632456	0	0	0	0	0	0	0	0	0	0	0	0	0	0	-2.77556e-16	1	1	0.00580279	1	0.00580279	1	1	1	2	0	1	0.632456	0	0	0	0	0	0	0	0	0	0	0	0	0
[truncated: 88 more columns]

## Sheet: Significant in all criteria
#	Identified Proteins (474)	Molecular Weight	ADAMTS13-BirA C1	ADAMTS13-BirA C2	ADAMTS13-BirA C3	Fusion_C1	Fusion_C2	Mean	Std Dev	Ctrl BirA B1	Ctrl BirA B2	Ctrl BirA B3	BirA_B1	BirA_B2	Mean	Std Dev	Blank A1	Blank A2	Blank A3	Blank_A1	Blank_A2	Mean	Std Dev	A_BDiff	A_BpValue	F_BDiff	F_BpValue	F_ADiff	F_ApValue	ADAMTS13-BirA C1	ADAMTS13-BirA C2	ADAMTS13-BirA C3	Fusion_C1	Fusion_C2	Mean	Std Dev	Ctrl BirA B1	Ctrl BirA B2	Ctrl BirA B3	BirA_B1	BirA_B2	Mean	Std Dev	Blank A1	Blank A2	Blank A3	Blank_A1	Blank_A2	Mean
March and Sept 2020 data merged-roughly edited			Total Spectrum Count							Total Spectrum Count							Total Spectrum Count													Unique Spectrum Count							Unique Spectrum Count							Unique Spectrum Count
			ADAMTS13-BirA	ADAMTS13-BirA	ADAMTS13-BirA	ADAMTS13-BirA	ADAMTS13-BirA			BirA	BirA	BirA	BirA	BirA			Blank	Blank	Blank	Blank	Blank									ADAMTS13-BirA	ADAMTS13-BirA	ADAMTS13-BirA	ADAMTS13-BirA	ADAMTS13-BirA			BirA	BirA	BirA	BirA	BirA			Blank	Blank	Blank	Blank	Blank
10	A disintegrin and metalloproteinase with thrombospondin motifs 13 OS=Homo sapiens GN=ADAMTS13 PE=1 SV=1	154 kDa	422	426	351	1021	170	478	286.943	0	0	0	0	0	0	0	0	0	0	0	0	0	0	5.68434e-14	1	478	0.00402155	478	0.00402155	216	222	193	284	89	200.8	63.5024	0	0	0	0	0	0	0	0	0	0	0	0	0
34	Actin, cytoplasmic 2 OS=Homo sapiens GN=ACTG1 PE=1 SV=1	42 kDa	78	79	68	118	0	68.6	38.3228	0	0	0	0	0	0	0	0	0	0	0	0	0	0	3.55271e-15	1	68.6	0.00236519	68.6	0.00236519	6	6	6	4	0	4.4	2.33238	0	0	0	0	0	0	0	0	0	0	0	0	0
36	Actin, cytoplasmic 1 OS=Homo sapiens GN=ACTB PE=1 SV=1	42 kDa	70	74	62	118	30	70.8	28.2163	3	4	3	4	10	4.8	2.63818	1	3	2	4	3	2.6	1.0198	2.2	0.980321	68.2	0.000200933	66	0.000269806	47	49	44	59	18	43.4	13.6616	3	4	3	3	8	4.2	1.93907	1	3	2	2	2	2
53	Elongation factor 2 OS=Homo sapiens GN=EEF2 PE=1 SV=4	95 kDa	46	41	29	80	5	40.2	24.4246	1	0	1	0	0	0.4	0.489898	0	0	0	0	0	0	0	0.4	0.999114	40.2	0.00438925	39.8	0.00471119	38	35	22	55	5	31	16.7212	1	0	1	0	0	0.4	0.489898	0	0	0	0	0	0
58	Tubulin beta chain OS=Homo sapiens GN=TUBB PE=1 SV=2	50 kDa	35	34	22	89	10	38	27.0777	0	1	2	0	0	0.6	0.8	0	0	0	0	0	0	0	0.6	0.998379	38	0.0126718	37.4	0.013969	6	4	5	12	4	6.2	2.99333	0	1	1	0	0	0.4	0.489898	0	0	0	0	0	0
59	Plasminogen OS=Homo sapiens GN=PLG PE=1 SV=2	91 kDa	36	27	10	68	7	29.6	21.9873	3	3	6	0	1	2.6	2.05913	2	4	1	0	0	1.4	1.49666	1.2	0.990332	28.2	0.0223268	27	0.0283248	31	24	9	53	7	24.8	16.738	3	3	6	0	1	2.6	2.05913	2	4	1	0	0	1.4
62	Tubulin beta-4B chain OS=Homo sapiens GN=TUBB4B PE=1 SV=1	50 kDa	34	32	21	81	8	35.2	24.7014	1	0	1	0	0	0.4	0.489898	0	0	0	0	0	0	0	0.4	0.999133	35.2	0.0115042	34.8	0.0123531	25	23	14	42	7	22.2	11.822	1	0	1	0	0	0.4	0.489898	0	0	0	0	0	0
70	Tubulin alpha-1B chain OS=Homo sapiens GN=TUBA1B PE=1 SV=1	50 kDa	33	23	21	62	4	28.6	19.1269	0	0	0	0	2	0.4	0.8	0	0	0	0	0	0	0	0.4	0.998557	28.6	0.00848994	28.2	0.00930419	21	16	15	35	4	18.2	10.0678	0	0	0	0	2	0.4	0.8	0	0	0	0	0	0
80	Heat shock protein HSP 90-alpha OS=Homo sapiens GN=HSP90AA1 PE=1 SV=5	85 kDa	17	16	17	48	4	20.4	14.6506	0	0	0	0	1	0.2	0.4	0	0	0	0	0	0	0	0.2	0.999384	20.4	0.0132909	20.2	0.0141136	17	14	15	34	4	16.8	9.70361	0	0	0	0	1	0.2	0.4	0	0	0	0	0	0
84	Adenosylhomocysteinase OS=Homo sapiens GN=AHCY PE=1 SV=4	48 kDa	20	23	23	41	1	21.6	12.7059	0	0	0	0	0	0	0	0	0	0	0	0	0	0	8.88178e-15	1	21.6	0.00347224	21.6	0.00347224	15	17	19	29	1	16.2	8.99778	0	0	0	0	0	0	0	0	0	0	0	0	0
90	BioID2 R40G	27 kDa	26	20	15	0	0	20.3333	4.49691	8	6	10	0	0	8	1.63299	0	0	0	0	0	0	0	8	0.0618862	20.3333	0.000786694	12.3333	0.010119	15	14	12	0	0	13.6667	1.24722	8	5	7	0	0	6.66667	1.24722	0	0	0	0	0	0
94	Heat shock 70 kDa protein 1B OS=Homo sapiens GN=HSPA1B PE=1 SV=1	70 kDa	11	13	15	31	2	14.4	9.41488	0	0	0	1	1	0.4	0.489898	0	0	0	1	1	0.4	0.489898	3.55271e-15	1	14	0.00890796	14	0.00890796	10	12	12	27	2	12.6	8.0895	0	0	0	1	1	0.4	0.489898	0	0	0	1	1	0.4
95	Creatine kinase B-type OS=Homo sapiens GN=CKB PE=1 SV=1	43 kDa	17	20	20	22	1	16	7.66812	0	0	0	0	0	0	0	0	0	0	0	0	0	0	-2.66454e-15	1	16	0.000694659	16	0.000694659	13	13	14	15	1	11.2	5.15364	0	0	0	0	0	0	0	0	0	0	0	0	0
106	Nucleophosmin OS=Homo sapiens GN=NPM1 PE=1 SV=2	33 kDa	29	20	5	7	1	12.4	10.4614	1	0	0	0	0	0.2	0.4	0	0	0	0	0	0	0	0.2	0.998794	12.4	0.0330664	12.2	0.0359398	21	17	5	5	1	9.8	7.75629	1	0	0	0	0	0.2	0.4	0	0	0	0	0	0
108	Elongation factor 1-gamma OS=Homo sapiens GN=EEF1G PE=1 SV=3	50 kDa	13	10	8	29	3	12.6	8.8227	0	0	0	0	0	0	0	0	0	0	0	0	0	0	-1.77636e-15	1	12.6	0.0113338	12.6	0.0113338	11	9	8	20	3	10.2	5.56417	0	0	0	0	0	0	0	0	0	0	0	0	0
111	Isoform 2 of Coronin-1C OS=Homo sapiens GN=CORO1C	54 kDa	14	10	4	25	2	11	8.19756	0	0	0	0	0	0	0	0	0	0	0	0	0	0	-3.55271e-15	1	11	0.016567	11	0.016567	12	8	4	19	2	9	6.0663	0	0	0	0	0	0	0	0	0	0	0	0	0
119	Inorganic pyrophosphatase OS=Homo sapiens GN=PPA1 PE=1 SV=2	33 kDa	9	10	10	21	1	10.2	6.36867	0	0	0	0	0	0	0	0	0	0	0	0	0	0	-2.22045e-15	1	10.2	0.00530949	10.2	0.00530949	8	9	8	15	1	8.2	4.44522	0	0	0	0	0	0	0	0	0	0	0	0	0
127	Splicing factor, proline- and glutamine-rich OS=Homo sapiens GN=SFPQ PE=1 SV=2	76 kDa	6	8	6	8	3	6.2	1.83303	0	0	0	0	0	0	0	0	0	0	0	0	0	0	5.32907e-15	1	6.2	7.28603e-06	6.2	7.28603e-06	5	7	5	6	2	5	1.67332	0	0	0	0	0	0	0	0	0	0	0	0	0
136	S-formylglutathione hydrolase OS=Homo sapiens GN=ESD PE=1 SV=2	31 kDa	13	7	3	21	1	9	7.26636	0	0	0	0	0	0	0	0	0	0	0	0	0	0	8.88178e-16	1	9	0.0260897	9	0.0260897	10	7	3	12	1	6.6	4.12795	0	0	0	0	0	0	0	0	0	0	0	0	0
144	Heterogeneous nuclear ribonucleoprotein F OS=Homo sapiens GN=HNRNPF PE=1 SV=3	46 kDa	10	8	7	14	0	7.8	4.57821	0	0	0	0	0	0	0	0	0	0	0	0	0	0	1.77636e-15	1	7.8	0.00341719	7.8	0.00341719	5	3	4	7	0	3.8	2.31517	0	0	0	0	0	0	0	0	0	0	0	0	0
151	Eukaryotic translation initiation factor 5A-1 OS=Homo sapiens GN=EIF5A PE=1 SV=2	17 kDa	7	10	16	2	0	7	5.72713	0	0	0	0	0	0	0	0	0	0	0	0	0	0	2.22045e-15	1	7	0.0280263	7	0.0280263	6	8	12	2	0	5.6	4.27083	0	0	0	0	0	0	0	0	0	0	0	0	0
153	S-adenosylmethionine synthase isoform type-2 OS=Homo sapiens GN=MAT2A PE=1 SV=1	44 kDa	7	7	11	12	0	7.4	4.22374	0	0	0	0	0	0	0	0	0	0	0	0	0	0	2.22045e-15	1	7.4	0.00278013	7.4	0.00278013	6	7	10	9	0	6.4	3.49857	0	0	0	0	0	0	0	0	0	0	0	0	0
159	Non-POU domain-containing octamer-binding protein OS=Homo sapiens GN=NONO PE=1 SV=4	54 kDa	6	6	4	14	2	6.4	4.07922	0	0	0	0	0	0	0	0	0	0	0	0	0	0	0	1	6.4	0.00611942	6.4	0.00611942	6	6	4	13	2	6.2	3.70945	0	0	0	0	0	0	0	0	0	0	0	0	0
168	Aflatoxin B1 aldehyde reductase member 2 OS=Homo sapiens GN=AKR7A2 PE=1 SV=3	40 kDa	6	4	9	12	0	6.2	4.11825	0	0	0	0	0	0	0	0	0	0	0	0	0	0	0	1	6.2	0.0080721	6.2	0.0080721	6	4	8	11	0	5.8	3.70945	0	0	0	0	0	0	0	0	0	0	0	0	0
170	Peroxiredoxin-4 OS=Homo sapiens GN=PRDX4 PE=1 SV=1	31 kDa	11	5	4	7	1	5.6	3.32265	0	0	0	0	1	0.2	0.4	0	0	0	0	0	0	0	0.2	0.988267	5.6	0.00389398	5.4	0.0050409	8	5	4	7	1	5	2.44949	0	0	0	0	1	0.2	0.4	0	0	0	0	0	0
171	Histone H2B type 1-D OS=Homo sapiens GN=HIST1H2BD PE=1 SV=2	14 kDa	4	7	3	9	2	5	2.60768	0	0	0	0	0	0	0	0	0	0	0	0	0	0	1.55431e-15	1	5	0.00138659	5	0.00138659	4	5	3	6	1	3.8	1.72047	0	0	0	0	0	0	0	0	0	0	0	0	0
173	Histidine triad nucleotide-binding protein 1 OS=Homo sapiens GN=HINT1 PE=1 SV=2	14 kDa	8	6	8	4	0	5.2	2.99333	0	0	0	0	0	0	0	0	0	0	0	0	0	0	-1.55431e-15	1	5.2	0.00296125	5.2	0.00296125	8	6	8	4	0	5.2	2.99333	0	0	0	0	0	0	0	0	0	0	0	0	0
175	Mitogen-activated protein kinase 1 OS=Homo sapiens GN=MAPK1 PE=1 SV=3	41 kDa	5	8	6	12	0	6.2	3.91918	0	0	0	0	0	0	0	0	0	0	0	0	0	0	2.66454e-15	1	6.2	0.00578205	6.2	0.00578205	5	7	6	10	0	5.6	3.2619	0	0	0	0	0	0	0	0	0	0	0	0	0
177	Spliceosome RNA helicase DDX39B OS=Homo sapiens GN=DDX39B PE=1 SV=1	49 kDa	6	4	6	10	0	5.2	3.24962	0	0	0	0	0	0	0	0	0	0	0	0	0	0	8.88178e-16	1	5.2	0.00534185	5.2	0.00534185	6	4	6	8	0	4.8	2.71293	0	0	0	0	0	0	0	0	0	0	0	0	0
188	Cytosolic non-specific dipeptidase OS=Homo sapiens GN=CNDP2 PE=1 SV=2	53 kDa	3	6	8	8	0	5	3.09839	0	0	0	0	0	0	0	0	0	0	0	0	0	0	2.22045e-16	1	5	0.00503687	5	0.00503687	3	5	6	7	0	4.2	2.48193	0	0	0	0	0	0	0	0	0	0	0	0	0
191	Isoform 2 of F-actin-capping protein subunit beta OS=Homo sapiens GN=CAPZB	31 kDa	5	3	4	9	0	4.2	2.92575	0	0	0	0	0	0	0	0	0	0	0	0	0	0	0	1	4.2	0.0109713	4.2	0.0109713	5	3	4	7	0	3.8	2.31517	0	0	0	0	0	0	0	0	0	0	0	0	0
192	ADP-sugar pyrophosphatase OS=Homo sapiens GN=NUDT5 PE=1 SV=1	24 kDa	7	5	5	7	0	4.8	2.56125	0	0	0	0	0	0	0	0	0	0	0	0	0	0	8.88178e-16	1	4.8	0.00166076	4.8	0.00166076	7	5	5	7	0	4.8	2.56125	0	0	0	0	0	0	0	0	0	0	0	0	0
193	tRNA-splicing ligase RtcB homolog OS=Homo sapiens GN=RTCB PE=1 SV=1	55 kDa	4	3	5	9	0	4.2	2.92575	0	0	0	0	0	0	0	0	0	0	0	0	0	0	-2.22045e-16	1	4.2	0.0109713	4.2	0.0109713	4	3	5	8	0	4	2.60768	0	0	0	0	0	0	0	0	0	0	0	0	0
202	Histone-binding protein RBBP7 OS=Homo sapiens GN=RBBP7 PE=1 SV=1	48 kDa	4	4	3	9	0	4	2.89828	0	0	0	0	0	0	0	0	0	0	0	0	0	0	-1.33227e-15	1	4	0.0139985	4	0.0139985	4	4	3	7	0	3.6	2.24499	0	0	0	0	0	0	0	0	0	0	0	0	0
203	L-lactate dehydrogenase B chain OS=Homo sapiens GN=LDHB PE=1 SV=2	37 kDa	3	5	5	5	0	3.6	1.95959	0	0	0	0	0	0	0	0	0	0	0	0	0	0	-1.77636e-15	1	3.6	0.00193914	3.6	0.00193914	3	5	4	5	0	3.4	1.85472	0	0	0	0	0	0	0	0	0	0	0	0	0
204	Protein NDRG1 OS=Homo sapiens GN=NDRG1 PE=1 SV=1	43 kDa	4	3	4	8	0	3.8	2.56125	0	0	0	0	0	0	0	0	0	0	0	0	0	0	2.22045e-16	1	3.8	0.0088825	3.8	0.0088825	4	3	4	8	0	3.8	2.56125	0	0	0	0	0	0	0	0	0	0	0	0	0
206	Methionine adenosyltransferase 2 subunit beta OS=Homo sapiens GN=MAT2B PE=1 SV=1	38 kDa	1	6	7	6	0	4	2.89828	0	0	0	0	0	0	0	0	0	0	0	0	0	0	1.9984e-15	1	4	0.0139985	4	0.0139985	1	5	6	5	0	3.4	2.41661	0	0	0	0	0	0	0	0	0	0	0	0	0
213	Transitional endoplasmic reticulum ATPase OS=Homo sapiens GN=VCP PE=1 SV=4	89 kDa	3	3	3	9	0	3.6	2.93939	0	0	0	0	0	0	0	0	0	0	0	0	0	0	-8.88178e-16	1	3.6	0.0277219	3.6	0.0277219	3	3	3	9	0	3.6	2.93939	0	0	0	0	0	0	0	0	0	0	0	0	0
219	Ubiquitin carboxyl-terminal hydrolase isozyme L1 OS=Homo sapiens GN=UCHL1 PE=1 SV=2	25 kDa	4	3	3	3	0	2.6	1.35647	1	0	1	0	0	0.4	0.489898	0	0	0	0	0	0	0	0.4	0.779621	2.6	0.00224125	2.2	0.00739822	4	3	3	3	0	2.6	1.35647	1	0	1	0	0	0.4	0.489898	0	0	0	0	0	0
221	Ran-specific GTPase-activating protein OS=Homo sapiens GN=RANBP1 PE=1 SV=1	23 kDa	1	4	6	3	0	2.8	2.13542	0	0	0	0	0	0	0	0	0	0	0	0	0	0	0	1	2.8	0.0189593	2.8	0.0189593	1	4	6	3	0	2.8	2.13542	0	0	0	0	0	0	0	0	0	0	0	0	0
240	Histone H2A type 2-C OS=Homo sapiens GN=HIST2H2AC PE=1 SV=4	14 kDa	2	3	1	4	1	2.2	1.16619	0	0	0	0	0	0	0	0	0	0	0	0	0	0	-1.11022e-16	1	2.2	0.00157697	2.2	0.00157697	2	2	1	3	1	1.8	0.748331	0	0	0	0	0	0	0	0	0	0	0	0	0
241	Eukaryotic translation initiation factor 1A, X-chromosomal OS=Homo sapiens GN=EIF1AX PE=1 SV=2	16 kDa	4	4	3	1	2	2.8	1.16619	0	0	0	0	0	0	0	0	0	0	0	0	0	0	-9.99201e-16	1	2.8	0.000203992	2.8	0.000203992	3	4	3	1	2	2.6	1.0198	0	0	0	0	0	0	0	0	0	0	0	0	0
243	Stress-induced-phosphoprotein 1 OS=Homo sapiens GN=STIP1 PE=1 SV=1	63 kDa	4	3	5	4	0	3.2	1.72047	0	0	0	0	0	0	0	0	0	0	0	0	0	0	-4.44089e-16	1	3.2	0.00176186	3.2	0.00176186	4	3	5	4	0	3.2	1.72047	0	0	0	0	0	0	0	0	0	0	0	0	0
263	Nucleoporin Nup43 OS=Homo sapiens GN=NUP43 PE=1 SV=1	42 kDa	2	3	4	4	0	2.6	1.49666	0	0	0	0	0	0	0	0	0	0	0	0	0	0	-7.77156e-16	1	2.6	0.00296125	2.6	0.00296125	2	2	3	3	0	2	1.09545	0	0	0	0	0	0	0	0	0	0	0	0	0
272	Nidogen-1 OS=Homo sapiens GN=NID1 PE=1 SV=3	136 kDa	3	4	0	3	0	2	1.67332	0	0	0	0	0	0	0	0	0	0	0	0	0	0	1.11022e-15	1	2	0.0315452	2	0.0315452	3	4	0	3	0	2	1.67332	0	0	0	0	0	0	0	0	0	0	0	0	0
277	Elongation factor 1-beta OS=Homo sapiens GN=EEF1B2 PE=1 SV=3	25 kDa	3	2	2	3	1	2.2	0.748331	0	0	0	0	0	0	0	0	0	0	0	0	0	0	-7.77156e-16	1	2.2	2.99748e-05	2.2	2.99748e-05	3	2	2	2	1	2	0.632456	0	0	0	0	0	0	0	0	0	0	0	0	0
281	Elongation factor 1-delta OS=Homo sapiens GN=EEF1D PE=1 SV=5	31 kDa	3	3	3	1	0	2	1.26491	0	0	0	0	0	0	0	0	0	0	0	0	0	0	3.33067e-16	1	2	0.00580279	2	0.00580279	3	3	3	1	0	2	1.26491	0	0	0	0	0	0	0	0	0	0	0	0	0
[truncated: 88 more columns]

## Sheet: Organized Data
#	Identified Proteins (474)	Molecular Weight	ADAMTS13-BirA C1	ADAMTS13-BirA C2	ADAMTS13-BirA C3	Fusion_C1	Fusion_C2	Mean	Std Dev	Ctrl BirA B1	Ctrl BirA B2	Ctrl BirA B3	BirA_B1	BirA_B2	Mean	Std Dev	Blank A1	Blank A2	Blank A3	Blank_A1	Blank_A2	Mean	Std Dev	A_BDiff	A_BpValue	F_BDiff	F_BpValue	F_ADiff	F_ApValue	ADAMTS13-BirA C1	ADAMTS13-BirA C2	ADAMTS13-BirA C3	Fusion_C1	Fusion_C2	Mean	Std Dev	Ctrl BirA B1	Ctrl BirA B2	Ctrl BirA B3	BirA_B1	BirA_B2	Mean	Std Dev	Blank A1	Blank A2	Blank A3	Blank_A1	Blank_A2	Mean
March and Sept 2020 data merged-roughly edited			Total Spectrum Count							Total Spectrum Count							Total Spectrum Count													Unique Spectrum Count							Unique Spectrum Count							Unique Spectrum Count
			ADAMTS13-BirA	ADAMTS13-BirA	ADAMTS13-BirA	ADAMTS13-BirA	ADAMTS13-BirA			BirA	BirA	BirA	BirA	BirA			Blank	Blank	Blank	Blank	Blank									ADAMTS13-BirA	ADAMTS13-BirA	ADAMTS13-BirA	ADAMTS13-BirA	ADAMTS13-BirA			BirA	BirA	BirA	BirA	BirA			Blank	Blank	Blank	Blank	Blank
1	Fibronectin OS=Homo sapiens GN=FN1 PE=1 SV=4	263 kDa	2011	2258	2117	268	235	1377.8	923.012	1941	1817	1784	290	305	1227.4	761.078	2368	2190	1721	221	294	1358.8	924.008	-131.4	0.975367	19	0.999478	150.4	0.967874	726	761	728	160	139	502.8	288.812	665	662	666	153	159	461	249.042	790	752	621	128	144	487
2	Isoform 17 of Fibronectin OS=Homo sapiens GN=FN1	256 kDa	1992	2237	2100	0	0	1265.8	1036.43	1916	1799	1761	0	0	1095.2	895.686	2351	2171	1704	0	0	1245.2	1038.41	-150	0.975179	20.6	0.999525	170.6	0.968031	3	3	4	0	0	2	1.67332	1	3	1	0	0	1	1.09545	5	3	3	0	0	2.2
3	Synthetic Construct OS=Synthetic	17 kDa	1726	2325	2668	0	0	2239.67	389.275	1452	1743	1247	0	0	1480.67	203.503	2675	2060	1572	0	0	2102.33	451.292	-621.667	0.27678	137.333	0.925325	759	0.17273	155	183	192	0	0	176.667	15.7551	145	154	135	0	0	144.667	7.7603	208	161	149	0	0	172.667
4	Fibrinogen alpha chain OS=Homo sapiens GN=FGA PE=1 SV=2	95 kDa	849	884	915	370	76	618.8	336.925	849	843	800	88	201	556.2	338.468	1076	970	780	76	87	597.8	432.11	-41.6	0.98631	21	0.99649	62.6	0.969314	327	346	360	168	52	250.6	120.972	316	288	305	57	106	214.4	109.976	360	347	288	61	58	222.8
5	Fibrinogen beta chain OS=Homo sapiens GN=FGB PE=1 SV=2	56 kDa	502	509	519	307	92	385.8	166.704	576	521	511	87	195	378	197.743	658	609	457	65	84	374.6	253.909	3.4	0.999709	11.2	0.996847	7.8	0.998469	220	213	229	131	54	169.4	67.5355	202	215	192	54	92	151	65.2196	250	225	178	38	50	148.2
6	Isoform 5 of Clusterin OS=Homo sapiens GN=CLU	54 kDa	424	399	381	232	75	302.2	131.881	417	390	408	93	112	284	148.571	437	465	300	95	97	278.8	159.362	5.2	0.998622	23.4	0.972527	18.2	0.983273	142	137	134	84	40	107.4	39.6767	135	129	133	40	51	97.6	42.7252	147	148	108	51	45	99.8
7	Isoform Gamma-A of Fibrinogen gamma chain OS=Homo sapiens GN=FGG	49 kDa	324	366	326	180	59	251	114.964	386	310	316	66	124	240.4	123.064	413	386	278	39	72	237.6	155.747	2.8	0.999507	13.4	0.988786	10.6	0.992965	140	159	153	82	36	114	47.6025	134	130	125	40	63	98.4	39.0825	171	144	114	28	42	99.8
8	Serum albumin OS=Homo sapiens GN=ALB PE=1 SV=2	69 kDa	223	238	256	423	103	248.6	102.408	222	219	201	107	268	203.4	53.0306	300	265	158	77	89	177.8	90.526	25.6	0.904859	70.8	0.484968	45.2	0.736341	121	134	145	194	62	131.2	42.5084	114	116	105	66	131	106.4	21.8596	151	153	89	53	56	100.4
9	Immunoglobulin heavy constant mu OS=Homo sapiens GN=IGHM PE=1 SV=4	49 kDa	182	200	172	105	147	161.2	32.9084	250	186	190	163	136	185	37.7783	207	255	143	107	142	170.8	53.0524	14.2	0.883458	-9.6	0.944624	-23.8	0.710719	75	81	82	52	52	68.4	13.6029	92	80	81	62	61	75.2	11.9566	85	93	63	50	51	68.4
10	A disintegrin and metalloproteinase with thrombospondin motifs 13 OS=Homo sapiens GN=ADAMTS13 PE=1 SV=1	154 kDa	422	426	351	1021	170	478	286.943	0	0	0	0	0	0	0	0	0	0	0	0	0	0	5.68434e-14	1	478	0.00402155	478	0.00402155	216	222	193	284	89	200.8	63.5024	0	0	0	0	0	0	0	0	0	0	0	0	0
11	Immunoglobulin mu heavy chain OS=Homo sapiens PE=1 SV=1	63 kDa	143	161	137	87	124	130.4	24.7516	212	143	160	134	110	151.8	34.1549	168	218	107	85	124	140.4	47.4072	11.4	0.899625	-10	0.921672	-21.4	0.694651	6	4	8	6	1	5	2.36643	7	5	5	4	7	5.6	1.2	7	7	2	1	1	3.6
12	Immunoglobulin heavy constant gamma 2 OS=Homo sapiens GN=IGHG2 PE=1 SV=2	36 kDa	138	141	143	86	109	123.4	22.4196	132	125	123	129	90	119.8	15.2237	169	173	102	88	123	131	34.5311	-11.2	0.809457	-7.6	0.906367	3.6	0.978038	54	60	61	38	37	50	10.4881	45	48	43	41	34	42.2	4.70744	64	61	46	31	41	48.6
13	Immunoglobulin gamma-1 heavy chain OS=Homo sapiens PE=1 SV=1	49 kDa	112	117	111	71	67	95.6	21.8504	125	95	105	86	71	96.4	18.1505	130	154	78	57	76	99	36.6606	-2.6	0.989667	-3.4	0.982405	-0.8	0.999016	19	19	17	12	10	15.4	3.72022	17	14	18	12	10	14.2	2.99333	18	22	12	9	13	14.8
14	Immunoglobulin heavy constant gamma 3 OS=Homo sapiens GN=IGHG3 PE=1 SV=2	41 kDa	106	109	106	70	72	92.6	17.6816	114	88	99	93	72	93.2	13.7317	122	139	77	60	83	96.2	29.4985	-3	0.978565	-3.6	0.969305	-0.6	0.999132	32	36	37	23	14	28.4	8.73155	29	27	32	14	22	24.8	6.30555	39	35	25	16	13	25.6
15	Immunoglobulin kappa constant OS=Homo sapiens GN=IGKC PE=1 SV=2	12 kDa	103	106	108	82	78	95.4	12.7373	110	86	93	87	86	92.4	9.17824	117	124	70	56	84	90.2	26.3697	2.2	0.983169	5.2	0.910111	3	0.968969	2	4	3	1	1	2.2	1.16619	1	1	1	1	1	1	0	2	1	1	1	1	1.2
16	Apolipoprotein A-I OS=Homo sapiens GN=APOA1 PE=1 SV=1	31 kDa	134	112	111	60	46	92.6	33.6547	128	104	132	52	47	92.6	36.5053	101	125	93	31	46	79.2	35.1818	13.4	0.853689	13.4	0.853689	-1.42109e-14	1	74	67	68	38	28	55	18.3957	64	56	64	32	29	49	15.4143	58	67	53	21	31	46
17	Immunoglobulin kappa light chain OS=Homo sapiens PE=1 SV=1	23 kDa	99	100	100	75	72	89.2	12.8592	109	85	92	82	82	90	10.1784	111	122	65	51	81	86	26.8775	4	0.948247	3.2	0.966507	-0.8	0.997867	37	37	38	24	24	32	6.54217	38	33	34	25	25	31	5.17687	41	43	28	19	23	30.8
18	Immunoglobulin heavy constant gamma 4 OS=Homo sapiens GN=IGHG4 PE=1 SV=1	36 kDa	55	60	59	46	46	53.2	6.11228	64	56	51	59	47	55.4	5.95315	79	80	37	33	56	57	19.9499	-1.6	0.982201	-3.8	0.904325	-2.2	0.966662	6	9	10	3	2	6	3.16228	3	10	3	3	3	4.4	2.8	12	9	5	2	4	6.4
19	Immunoglobulin lambda constant 3 OS=Homo sapiens GN=IGLC3 PE=1 SV=1	11 kDa	86	84	82	47	0	59.8	33.1807	80	80	77	55	41	66.6	15.8569	90	95	56	43	45	65.8	22.3016	0.8	0.998856	-6	0.937987	-6.8	0.921182	5	5	5	3	0	3.6	1.95959	3	5	3	2	3	3.2	0.979796	6	5	4	3	0	3.6
20	Immunoglobulin lambda constant 2 OS=Homo sapiens GN=IGLC2 PE=1 SV=1	11 kDa	89	82	86	45	44	69.2	20.2919	84	78	81	53	38	66.8	18.1262	90	96	54	39	45	64.8	23.5915	2	0.989858	4.4	0.95202	2.4	0.985434	36	37	38	18	15	28.8	10.1074	37	33	31	19	15	27	8.48528	35	40	23	16	14	25.6
21	Immunoglobulin heavy constant alpha 1 OS=Homo sapiens GN=IGHA1 PE=1 SV=2	38 kDa	81	81	81	59	47	69.8	14.2324	70	73	70	51	50	62.8	10.1074	83	90	57	40	46	63.2	19.9138	-0.4	0.999246	6.6	0.81721	7	0.79726	37	34	34	25	19	29.8	6.73498	30	31	30	20	22	26.6	4.63033	35	34	23	19	18	25.8
22	Apolipoprotein A-IV OS=Homo sapiens GN=APOA4 PE=1 SV=3	45 kDa	67	54	51	47	51	54	6.87023	59	39	54	53	44	49.8	7.24983	49	66	38	40	55	49.6	10.2489	0.2	0.999354	4.4	0.737537	4.2	0.757268	53	45	42	34	35	41.8	6.9685	42	33	37	37	32	36.2	3.54401	38	51	31	30	37	37.4
23	Immunoglobulin lambda-1 light chain OS=Homo sapiens PE=1 SV=1	23 kDa	70	59	63	29	32	50.6	16.8119	71	59	66	41	24	52.2	17.3828	67	78	37	24	36	48.4	20.4998	3.8	0.953772	2.2	0.984218	-1.6	0.991616	8	6	4	5	5	5.6	1.35647	6	4	6	6	4	5.2	0.979796	5	7	3	3	6	4.8
24	Alpha-2-HS-glycoprotein OS=Homo sapiens GN=AHSG PE=1 SV=1	39 kDa	84	69	62	10	11	47.2	30.7987	99	72	82	9	6	53.6	38.6295	68	84	64	10	9	47	31.3433	6.6	0.958928	0.2	0.999961	-6.4	0.961323	50	43	39	8	7	29.4	18.2275	50	40	46	6	6	29.6	19.5305	44	49	39	7	5	28.8
25	CD5 antigen-like OS=Homo sapiens GN=CD5L PE=1 SV=1	38 kDa	55	57	48	27	31	43.6	12.3548	77	53	61	30	27	49.6	18.9061	57	72	41	27	33	46	16.4438	3.6	0.946801	-2.4	0.975933	-6	0.860213	28	32	30	16	18	24.8	6.5238	36	27	28	16	14	24.2	8.15843	32	34	23	18	17	24.8
26	Vitronectin OS=Homo sapiens GN=VTN PE=1 SV=1	54 kDa	109	86	68	102	29	78.8	28.6315	30	24	29	34	39	31.2	5.03587	24	24	23	33	31	27	4.14729	4.2	0.934942	51.8	0.00264187	47.6	0.00488178	55	42	38	50	16	40.2	13.4818	17	17	15	18	21	17.6	1.95959	16	15	17	18	15	16.2
27	Complement C3 OS=Homo sapiens GN=C3 PE=1 SV=2	187 kDa	60	45	46	49	22	44.4	12.4032	63	38	56	31	39	45.4	12.0433	38	68	29	10	35	36	18.7297	9.4	0.648522	8.4	0.705805	-1	0.994924	50	43	37	36	21	37.4	9.60417	54	32	46	26	28	37.2	10.9252	34	56	25	10	28	30.6
28	Apolipoprotein B-100 OS=Homo sapiens GN=APOB PE=1 SV=2	516 kDa	78	44	49	13	3	37.4	26.8522	79	46	76	5	7	42.6	32.0412	47	135	46	3	6	47.4	47.668	-4.8	0.98125	-10	0.921548	-5.2	0.978037	67	39	43	13	3	33	22.7684	64	38	60	5	7	34.8	25.1348	44	112	40	3	6	41
29	Inter-alpha-trypsin inhibitor heavy chain H4 OS=Homo sapiens GN=ITIH4 PE=1 SV=4	103 kDa	59	58	54	18	7	39.2	22.1396	71	47	64	5	12	39.8	26.8134	49	71	41	2	4	33.4	26.7028	6.4	0.932339	5.8	0.944026	-0.6	0.999381	50	43	45	17	7	32.4	17.1067	51	37	46	5	10	29.8	18.8191	41	55	36	2	4	27.6
30	Immunoglobulin J chain OS=Homo sapiens GN=JCHAIN PE=1 SV=4	18 kDa	46	43	45	16	16	33.2	14.0769	63	54	51	20	18	41.2	18.5623	47	54	41	22	21	37	13.3116	4.2	0.92267	-3.8	0.936162	-8	0.750702	27	26	29	14	11	21.4	7.39189	34	30	31	14	13	24.4	9.00222	29	30	24	17	15	23
31	Serotransferrin OS=Homo sapiens GN=TF PE=1 SV=3	77 kDa	42	40	44	43	15	36.8	10.98	42	29	33	20	36	32	7.34847	64	45	25	7	16	31.4	20.5971	0.6	0.998014	5.4	0.85312	4.8	0.88172	35	37	38	34	15	31.8	8.51822	36	27	29	19	28	27.8	5.41849	50	37	22	7	16	26.4
32	Haptoglobin OS=Homo sapiens GN=HP PE=1 SV=1	45 kDa	42	35	39	38	21	35	7.34847	50	34	40	19	22	33	11.4543	35	45	24	10	18	26.4	12.3709	6.6	0.663072	8.6	0.506054	2	0.961764	33	29	35	29	17	28.6	6.2482	38	27	33	17	16	26.2	8.65794	26	36	19	9	13	20.6
33	Immunoglobulin alpha-2 heavy chain OS=Homo sapiens PE=1 SV=1	49 kDa	37	36	32	22	21	29.6	6.82935	35	32	34	29	19	29.8	5.77581	39	38	21	15	24	27.4	9.5205	2.4	0.895313	2.2	0.911136	-0.2	0.999225	8	9	6	5	8	7.2	1.46969	9	6	8	11	5	7.8	2.13542	9	10	6	5	10	8
34	Actin, cytoplasmic 2 OS=Homo sapiens GN=ACTG1 PE=1 SV=1	42 kDa	78	79	68	118	0	68.6	38.3228	0	0	0	0	0	0	0	0	0	0	0	0	0	0	3.55271e-15	1	68.6	0.00236519	68.6	0.00236519	6	6	6	4	0	4.4	2.33238	0	0	0	0	0	0	0	0	0	0	0	0	0
35	Haptoglobin-related protein OS=Homo sapiens GN=HPR PE=2 SV=2	39 kDa	32	30	30	22	20	26.8	4.83322	40	25	30	18	14	25.4	9.15642	33	37	19	10	17	23.2	10.1666	2.2	0.927247	3.6	0.818685	1.4	0.969757	11	11	8	5	4	7.8	2.92575	12	8	9	6	5	8	2.44949	13	13	8	6	3	8.6
36	Actin, cytoplasmic 1 OS=Homo sapiens GN=ACTB PE=1 SV=1	42 kDa	70	74	62	118	30	70.8	28.2163	3	4	3	4	10	4.8	2.63818	1	3	2	4	3	2.6	1.0198	2.2	0.980321	68.2	0.000200933	66	0.000269806	47	49	44	59	18	43.4	13.6616	3	4	3	3	8	4.2	1.93907	1	3	2	2	2	2
37	Apolipoprotein E OS=Homo sapiens GN=APOE PE=1 SV=1	36 kDa	20	14	17	33	23	21.4	6.52993	25	14	20	39	36	26.8	9.45304	21	26	15	30	38	26	7.82304	0.8	0.989112	-4.6	0.703795	-5.4	0.619618	20	14	17	27	18	19.2	4.35431	24	13	19	28	25	21.8	5.26878	19	22	14	24	26	21
38	Ceruloplasmin OS=Homo sapiens GN=CP PE=1 SV=1	122 kDa	44	35	26	86	14	41	24.5927	24	16	22	16	83	32.2	25.6	1	1	2	0	0	0.8	0.748331	31.4	0.117996	40.2	0.0415135	8.8	0.819012	35	29	20	57	12	30.6	15.3441	22	14	19	14	52	24.2	14.2324	1	1	2	0	0	0.8
39	Keratin, type II cytoskeletal 1 OS=Homo sapiens GN=KRT1 PE=1 SV=6	66 kDa	34	24	11	38	1	21.6	13.8939	28	10	48	11	3	20	16.2358	39	61	16	7	38	32.2	19.0095	-12.2	0.564239	-10.6	0.645836	1.6	0.98971	26	21	11	28	1	17.4	10.0916	20	8	30	8	3	13.8	9.84683	30	40	13	7	26	23.2
40	Keratin, type I cytoskeletal 9 OS=Homo sapiens GN=KRT9 PE=1 SV=3	62 kDa	28	24	7	22	2	16.6	10.1902	22	18	31	14	3	17.6	9.22171	22	52	30	9	15	25.6	14.9479	-8	0.611596	-9	0.540372	-1	0.992015	20	20	6	15	2	12.6	7.36478	15	13	20	11	3	12.4	5.57136	15	35	21	9	11	18.2
41	Complement factor H OS=Homo sapiens GN=CFH PE=1 SV=4	139 kDa	25	29	23	71	7	31	21.3542	21	15	21	5	18	16	5.93296	17	22	12	0	1	10.4	8.68562	5.6	0.835105	20.6	0.127355	15	0.306431	24	27	20	57	7	27	16.4803	19	14	20	5	16	14.8	5.34416	17	21	11	0	1	10
42	Complement C4-A OS=Homo sapiens GN=C4A PE=1 SV=2	193 kDa	25	23	19	23	4	18.8	7.65245	29	16	24	10	15	18.8	6.79412	16	29	8	4	9	13.2	8.79545	5.6	0.580947	5.6	0.580947	-3.55271e-15	1	22	22	18	20	4	17.2	6.76461	27	14	22	9	14	17.2	6.43117	15	24	8	4	8	11.8
43	Actin, alpha cardiac muscle 1 OS=Homo sapiens GN=ACTC1 PE=1 SV=1	42 kDa	45	44	40	71	0	40	22.8123	0	0	0	0	0	0	0	0	0	0	0	0	0	0	1.24345e-14	1	40	0.00276312	40	0.00276312	2	1	1	3	0	1.4	1.0198	0	0	0	0	0	0	0	0	0	0	0	0	0
44	Isoform LMW of Kininogen-1 OS=Homo sapiens GN=KNG1	48 kDa	25	23	20	19	3	18	7.79744	25	19	22	4	12	16.4	7.55248	21	31	18	2	6	15.6	10.4805	0.8	0.990752	2.4	0.920279	1.6	0.963605	21	18	15	13	3	14	6.13188	20	15	18	4	11	13.6	5.67803	15	25	15	2	6	12.6
45	Immunoglobulin kappa variable 3-11 OS=Homo sapiens GN=IGKV3-11 PE=1 SV=1	13 kDa	24	21	28	9	9	18.2	7.83326	22	20	22	9	7	16	6.60303	27	25	15	9	9	17	7.69415	-1	0.980086	1.2	0.971471	2.2	0.907824	11	12	15	6	5	9.8	3.76298	10	9	11	4	3	7.4	3.2619	12	13	9	6	4	8.8
46	Apolipoprotein A-II OS=Homo sapiens GN=APOA2 PE=1 SV=1	11 kDa	25	23	18	10	6	16.4	7.33757	31	17	23	6	6	16.6	9.72831	23	28	18	5	5	15.8	9.36803	0.8	0.991085	0.6	0.994974	-0.2	0.99944	15	14	9	7	5	10	3.89872	17	9	13	5	5	9.8	4.66476	12	15	9	4	5	9
47	Ficolin-2 OS=Homo sapiens GN=FCN2 PE=1 SV=2	34 kDa	23	21	25	3	4	15.2	9.64158	25	18	16	7	5	14.2	7.35935	28	27	20	4	4	16.6	10.6508	-2.4	0.929916	-1.4	0.975476	1	0.987399	13	13	13	2	3	8.8	5.15364	15	10	11	6	4	9.2	3.86782	15	19	12	3	3	10.4
48	Serum paraoxonase/arylesterase 1 OS=Homo sapiens GN=PON1 PE=1 SV=3	40 kDa	27	25	23	28	8	22.2	7.30479	26	14	14	3	6	12.6	7.98999	15	23	17	4	3	12.4	7.73563	0.2	0.999253	9.8	0.209767	9.6	0.221754	18	15	15	15	5	13.6	4.45421	15	10	10	3	5	8.6	4.22374	10	15	10	4	3	8.4
49	Immunoglobulin heavy variable 3-7 OS=Homo sapiens GN=IGHV3-7 PE=1 SV=2	13 kDa	14	17	14	10	15	14	2.28035	21	13	17	16	14	16.2	2.78568	18	23	10	9	14	14.8	5.1923	1.4	0.85202	-0.8	0.948581	-2.2	0.67868	8	7	6	5	6	6.4	1.0198	8	7	7	6	5	6.6	1.0198	8	7	4	3	5	5.4
50	Immunoglobulin heavy variable 3-74 OS=Homo sapiens GN=IGHV3-74 PE=3 SV=1	13 kDa	11	14	14	9	15	12.6	2.24499	18	12	15	15	13	14.6	2.05913	15	20	11	8	13	13.4	4.02989	1.2	0.832213	-0.8	0.92094	-2	0.608781	1	1	1	2	2	1.4	0.489898	3	1	3	2	1	2	0.894427	1	4	1	1	3	2
51	Keratin, type I cytoskeletal 10 OS=Homo sapiens GN=KRT10 PE=1 SV=6	59 kDa	15	17	9	12	1	10.8	5.6	13	4	27	9	1	10.8	9.08625	10	34	13	5	27	17.8	10.9069	-7	0.518497	-7	0.518497	-1.77636e-15	1	13	16	7	11	1	9.6	5.2	11	4	21	7	1	8.8	6.93974	9	26	12	5	20	14.4
52	Inter-alpha-trypsin inhibitor heavy chain H2 OS=Homo sapiens GN=ITIH2 PE=1 SV=2	106 kDa	22	21	20	23	4	18	7.07107	17	12	11	3	12	11	4.51664	10	17	14	3	2	9.2	5.9127	1.8	0.904088	8.8	0.131536	7	0.255873	19	18	18	21	4	16	6.09918	17	11	10	3	11	10.4	4.45421	8	15	11	3	2	7.8
53	Elongation factor 2 OS=Homo sapiens GN=EEF2 PE=1 SV=4	95 kDa	46	41	29	80	5	40.2	24.4246	1	0	1	0	0	0.4	0.489898	0	0	0	0	0	0	0	0.4	0.999114	40.2	0.00438925	39.8	0.00471119	38	35	22	55	5	31	16.7212	1	0	1	0	0	0.4	0.489898	0	0	0	0	0	0
54	Immunoglobulin heavy variable 3-72 OS=Homo sapiens GN=IGHV3-72 PE=3 SV=1	13 kDa	14	16	15	8	8	12.2	3.48712	16	12	13	13	9	12.6	2.24499	19	19	10	7	6	12.2	5.70614	0.4	0.98943	-3.55271e-15	1	-0.4	0.98943	4	4	3	3	2	3.2	0.748331	3	2	3	5	2	3	1.09545	5	4	2	3	2	3.2
55	Pregnancy zone protein OS=Homo sapiens GN=PZP PE=1 SV=4	164 kDa	21	16	14	13	3	13.4	5.88558	24	11	13	1	6	11	7.7201	12	30	13	0	0	11	11.0272	-1.77636e-15	1	2.4	0.916126	2.4	0.916126	16	12	11	9	1	9.8	4.9558	17	10	10	0	3	8	5.96657	10	19	10	0	0	7.8
56	EGF-containing fibulin-like extracellular matrix protein 1 OS=Homo sapiens GN=EFEMP1 PE=1 SV=2	55 kDa	17	14	13	0	1	9	7.07107	18	18	22	1	0	11.8	9.34666	21	30	22	2	2	15.4	11.3772	-3.6	0.853454	-6.4	0.614755	-2.8	0.908113	14	13	12	0	1	8	6.16441	15	16	16	1	0	9.6	7.4458	17	23	17	2	2	12.2
57	Alpha-2-macroglobulin OS=Homo sapiens GN=A2M PE=1 SV=3	163 kDa	18	14	8	28	5	14.6	8.0895	20	6	12	3	14	11	6	7	26	9	2	3	9.4	8.68562	1.6	0.953442	5.2	0.615973	3.6	0.788702	17	14	8	24	5	13.6	6.71118	20	6	12	3	13	10.8	5.9127	7	26	8	2	3	9.2
58	Tubulin beta chain OS=Homo sapiens GN=TUBB PE=1 SV=2	50 kDa	35	34	22	89	10	38	27.0777	0	1	2	0	0	0.6	0.8	0	0	0	0	0	0	0	0.6	0.998379	38	0.0126718	37.4	0.013969	6	4	5	12	4	6.2	2.99333	0	1	1	0	0	0.4	0.489898	0	0	0	0	0	0
59	Plasminogen OS=Homo sapiens GN=PLG PE=1 SV=2	91 kDa	36	27	10	68	7	29.6	21.9873	3	3	6	0	1	2.6	2.05913	2	4	1	0	0	1.4	1.49666	1.2	0.990332	28.2	0.0223268	27	0.0283248	31	24	9	53	7	24.8	16.738	3	3	6	0	1	2.6	2.05913	2	4	1	0	0	1.4
60	Transthyretin OS=Homo sapiens GN=TTR PE=1 SV=1	16 kDa	18	17	17	4	3	11.8	6.79412	22	12	19	2	2	11.4	8.33307	11	23	13	3	3	10.6	7.41889	0.8	0.987683	1.2	0.972537	0.4	0.996904	15	15	15	3	2	10	6.13188	18	10	15	1	1	9	7.01427	10	18	9	2	2	8.2
61	Alpha-1-antitrypsin OS=Homo sapiens GN=SERPINA1 PE=1 SV=3	47 kDa	20	17	16	9	1	12.6	6.82935	22	15	18	0	5	12	8.22192	11	23	10	0	0	8.8	8.51822	3.2	0.836514	3.8	0.778687	0.6	0.993649	14	13	14	9	1	10.2	4.9558	18	11	15	0	4	9.6	6.71118	7	17	8	0	0	6.4
62	Tubulin beta-4B chain OS=Homo sapiens GN=TUBB4B PE=1 SV=1	50 kDa	34	32	21	81	8	35.2	24.7014	1	0	1	0	0	0.4	0.489898	0	0	0	0	0	0	0	0.4	0.999133	35.2	0.0115042	34.8	0.0123531	25	23	14	42	7	22.2	11.822	1	0	1	0	0	0.4	0.489898	0	0	0	0	0	0
63	Extracellular matrix protein 1 OS=Homo sapiens GN=ECM1 PE=1 SV=2	61 kDa	16	15	13	0	0	8.8	7.24983	24	16	22	0	0	12.4	10.4614	15	25	22	0	0	12.4	10.632	-1.77636e-15	1	-3.6	0.857461	-3.6	0.857461	15	13	12	0	0	8	6.60303	19	13	17	0	0	9.8	8.23165	15	16	17	0	0	9.6
64	Beta-2-glycoprotein 1 OS=Homo sapiens GN=APOH PE=1 SV=3	38 kDa	16	13	10	7	3	9.8	4.53431	18	9	16	3	4	10	6.09918	10	22	13	3	2	10	7.29383	0	1	-0.2	0.998808	-0.2	0.998808	12	12	8	5	3	8	3.63318	14	8	11	3	3	7.8	4.35431	9	14	11	3	2	7.8
65	Immunoglobulin kappa variable 3-20 OS=Homo sapiens GN=IGKV3-20 PE=1 SV=2	13 kDa	12	10	19	3	4	9.6	5.81722	15	12	13	4	8	10.4	3.92938	12	13	10	3	5	8.6	3.92938	1.8	0.849384	1	0.950389	-0.8	0.967908	6	5	8	3	4	5.2	1.72047	6	5	6	3	6	5.2	1.16619	6	8	3	3	4	4.8
66	Apolipoprotein D OS=Homo sapiens GN=APOD PE=1 SV=1	21 kDa	16	11	10	9	1	9.4	4.84149	14	12	11	4	3	8.8	4.44522	7	15	11	4	3	8	4.47214	0.8	0.967151	1.4	0.903322	0.6	0.981364	13	10	8	8	1	8	3.94968	11	10	10	4	3	7.6	3.38231	6	12	9	4	3	6.8
67	Cadherin-5 OS=Homo sapiens GN=CDH5 PE=1 SV=5	88 kDa	19	13	11	4	1	9.6	6.43739	20	12	20	1	1	10.8	8.51822	8	18	13	0	1	8	6.89928	2.8	0.853621	1.6	0.949173	-1.2	0.971027	15	12	9	4	1	8.2	5.11468	14	11	15	1	1	8.4	6.18385	8	15	12	0	1	7.2
68	Tubulin beta-2B chain OS=Homo sapiens GN=TUBB2B PE=1 SV=1	50 kDa	24	26	14	72	0	27.2	24.219	0	0	0	0	0	0	0	0	0	0	0	0	0	0	-7.10543e-15	1	27.2	0.0431834	27.2	0.0431834	0	1	1	2	0	0.8	0.748331	0	0	0	0	0	0	0	0	0	0	0	0	0
69	Hemopexin OS=Homo sapiens GN=HPX PE=1 SV=2	52 kDa	13	7	9	12	2	8.6	3.92938	11	10	13	3	12	9.8	3.54401	10	15	9	0	3	7.4	5.31413	2.4	0.719556	1.2	0.919362	-1.2	0.919362	8	6	7	7	2	6	2.09762	9	7	9	3	9	7.4	2.33238	7	11	5	0	2	5
70	Tubulin alpha-1B chain OS=Homo sapiens GN=TUBA1B PE=1 SV=1	50 kDa	33	23	21	62	4	28.6	19.1269	0	0	0	0	2	0.4	0.8	0	0	0	0	0	0	0	0.4	0.998557	28.6	0.00848994	28.2	0.00930419	21	16	15	35	4	18.2	10.0678	0	0	0	0	2	0.4	0.8	0	0	0	0	0	0
71	Tubulin beta-4A chain OS=Homo sapiens GN=TUBB4A PE=1 SV=2	50 kDa	0	0	0	65	0	13	26	0	0	0	0	0	0	0	0	0	0	0	0	0	0	1.77636e-15	1	13	0.461886	13	0.461886	0	0	0	2	0	0.4	0.8	0	0	0	0	0	0	0	0	0	0	0	0	0
72	Histidine-rich glycoprotein OS=Homo sapiens GN=HRG PE=1 SV=1	60 kDa	15	12	6	5	1	7.8	5.03587	20	5	14	1	4	8.8	7.08237	11	15	7	1	1	7	5.51362	1.8	0.904566	0.8	0.980245	-1	0.969334	12	11	5	4	1	6.6	4.22374	16	4	12	1	4	7.4	5.64269	9	12	6	1	1	5.8
73	Complement factor B OS=Homo sapiens GN=CFB PE=1 SV=2	86 kDa	14	13	11	11	2	10.2	4.26146	8	8	6	4	5	6.2	1.6	10	9	4	3	3	5.8	3.05941	0.4	0.982585	4.4	0.163397	4	0.215446	14	12	10	10	2	9.6	4.07922	8	8	6	4	5	6.2	1.6	10	9	4	3	3	5.8
74	Staphylococcal nuclease domain-containing protein 1 OS=Homo sapiens GN=SND1 PE=1 SV=1	102 kDa	24	13	7	71	2	23.4	24.9046	0	0	0	0	0	0	0	0	0	0	0	0	0	0	-2.66454e-15	1	23.4	0.0941227	23.4	0.0941227	23	12	6	53	2	19.2	18.3238	0	0	0	0	0	0	0	0	0	0	0	0	0
75	Complement C1r subcomponent OS=Homo sapiens GN=C1R PE=1 SV=2	80 kDa	18	11	12	11	0	10.4	5.81722	18	7	6	0	1	6.4	6.40625	10	9	7	0	0	5.2	4.35431	1.2	0.950719	5.2	0.41408	4	0.583978	16	10	11	10	0	9.4	5.2	16	5	5	0	1	5.4	5.67803	9	8	6	0	0	4.6
76	Coagulation factor V OS=Homo sapiens GN=F5 PE=1 SV=4	252 kDa	5	5	2	19	3	6.8	6.20967	1	0	0	23	17	8.2	9.82649	1	1	0	8	25	7	9.44458	1.2	0.979027	-0.2	0.99941	-1.4	0.971581	5	5	2	18	3	6.6	5.81722	1	0	0	18	16	7	8.19756	1	1	0	7	19	5.6
77	Immunoglobulin heavy variable 3-30-3 OS=Homo sapiens GN=IGHV3-30-3 PE=3 SV=1	13 kDa	4	6	6	5	10	6.2	2.03961	10	5	11	12	10	9.6	2.41661	8	8	6	6	13	8.2	2.56125	1.4	0.684764	-2	0.473339	-3.4	0.143449	2	4	3	1	1	2.2	1.16619	5	2	5	2	3	3.4	1.35647	4	3	2	1	3	2.6
78	Immunoglobulin kappa variable 3-15 OS=Homo sapiens GN=IGKV3-15 PE=1 SV=2	12 kDa	11	13	13	0	1	7.6	5.8515	10	11	10	3	2	7.2	3.86782	10	12	9	3	1	7	4.24264	0.2	0.998033	0.6	0.982462	0.4	0.99216	5	6	5	0	1	3.4	2.41661	5	6	4	2	2	3.8	1.6	5	6	4	2	1	3.6
79	Fibulin-1 OS=Homo sapiens GN=FBLN1 PE=1 SV=4	77 kDa	13	8	8	4	0	6.6	4.36348	15	10	9	0	0	6.8	5.9127	15	16	14	0	0	9	7.37564	-2.2	0.864315	-2.4	0.841038	-0.2	0.99878	11	8	8	4	0	6.2	3.81576	13	8	8	0	0	5.8	5.07543	12	14	12	0	0	7.6
80	Heat shock protein HSP 90-alpha OS=Homo sapiens GN=HSP90AA1 PE=1 SV=5	85 kDa	17	16	17	48	4	20.4	14.6506	0	0	0	0	1	0.2	0.4	0	0	0	0	0	0	0	0.2	0.999384	20.4	0.0132909	20.2	0.0141136	17	14	15	34	4	16.8	9.70361	0	0	0	0	1	0.2	0.4	0	0	0	0	0	0
81	Keratin, type II cytoskeletal 2 epidermal OS=Homo sapiens GN=KRT2 PE=1 SV=2	65 kDa	8	6	8	7	1	6	2.60768	6	3	17	4	0	6	5.83095	5	17	4	2	11	7.8	5.49181	-1.8	0.861505	-1.8	0.861505	-1.77636e-15	1	6	5	6	4	0	4.2	2.22711	4	2	11	2	0	3.8	3.81576	3	12	3	1	7	5.2
82	Cartilage acidic protein 1 OS=Homo sapiens GN=CRTAC1 PE=1 SV=2	71 kDa	13	10	10	11	2	9.2	3.76298	8	5	10	4	2	5.8	2.85657	11	12	9	2	3	7.4	4.12795	-1.6	0.809618	1.8	0.766437	3.4	0.407621	12	10	10	10	2	8.8	3.48712	8	5	9	4	2	5.6	2.57682	11	11	7	2	3	6.8
83	C4b-binding protein alpha chain OS=Homo sapiens GN=C4BPA PE=1 SV=2	67 kDa	10	9	11	15	2	9.4	4.22374	6	4	9	2	5	5.2	2.31517	6	11	7	1	2	5.4	3.61109	-0.2	0.996357	4	0.272206	4.2	0.241855	10	8	11	13	2	8.8	3.76298	5	4	8	2	5	4.8	1.93907	6	9	6	1	2	4.8
84	Adenosylhomocysteinase OS=Homo sapiens GN=AHCY PE=1 SV=4	48 kDa	20	23	23	41	1	21.6	12.7059	0	0	0	0	0	0	0	0	0	0	0	0	0	0	8.88178e-15	1	21.6	0.00347224	21.6	0.00347224	15	17	19	29	1	16.2	8.99778	0	0	0	0	0	0	0	0	0	0	0	0	0
85	Phosphoribosylformylglycinamidine synthase OS=Homo sapiens GN=PFAS PE=1 SV=4	145 kDa	15	19	16	41	1	18.4	12.8934	0	0	0	0	0	0	0	0	0	0	0	0	0	0	1.77636e-15	1	18.4	0.0113861	18.4	0.0113861	14	17	15	37	1	16.8	11.5655	0	0	0	0	0	0	0	0	0	0	0	0	0
86	Apolipoprotein C-III OS=Homo sapiens GN=APOC3 PE=1 SV=1	11 kDa	7	8	7	4	3	5.8	1.93907	10	7	8	3	2	6	3.03315	6	12	6	3	5	6.4	3.00666	-0.4	0.976279	-0.6	0.947551	-0.2	0.994007	5	6	6	4	3	4.8	1.16619	7	5	6	3	2	4.6	1.85472	5	9	5	3	4	5.2
87	Complement C1s subcomponent OS=Homo sapiens GN=C1S PE=1 SV=1	77 kDa	15	10	10	7	0	8.4	4.92341	15	4	6	0	2	5.4	5.2	6	13	8	0	0	5.4	4.96387	-8.88178e-16	1	3	0.684364	3	0.684364	14	9	9	6	0	7.6	4.58694	13	3	6	0	2	4.8	4.53431	5	12	7	0	0	4.8
88	Vitamin K-dependent protein S OS=Homo sapiens GN=PROS1 PE=1 SV=1	75 kDa	7	7	5	3	0	4.4	2.6533	12	7	7	0	0	5.2	4.62169	6	17	4	0	0	5.4	6.2482	-0.2	0.99804	-1	0.952333	-0.8	0.969179	6	5	5	3	0	3.8	2.13542	10	6	6	0	0	4.4	3.87814	6	15	4	0	0	5
89	Heat shock protein HSP 90-beta OS=Homo sapiens GN=HSP90AB1 PE=1 SV=4	83 kDa	13	13	14	42	0	16.4	13.8072	0	0	0	0	0	0	0	0	0	0	0	0	0	0	3.55271e-15	1	16.4	0.0325885	16.4	0.0325885	5	6	5	16	0	6.4	5.23832	0	0	0	0	0	0	0	0	0	0	0	0	0
90	BioID2 R40G	27 kDa	26	20	15	0	0	20.3333	4.49691	8	6	10	0	0	8	1.63299	0	0	0	0	0	0	0	8	0.0618862	20.3333	0.000786694	12.3333	0.010119	15	14	12	0	0	13.6667	1.24722	8	5	7	0	0	6.66667	1.24722	0	0	0	0	0	0
91	Mannan-binding lectin serine protease 1 OS=Homo sapiens GN=MASP1 PE=1 SV=3	79 kDa	9	7	6	3	1	5.2	2.85657	13	7	9	1	1	6.2	4.66476	4	12	8	1	1	5.2	4.26146	1	0.933897	-2.66454e-15	1	-1	0.933897	7	6	4	2	1	4	2.28035	9	5	6	1	1	4.4	3.07246	4	10	6	1	1	4.4
92	Apolipoprotein C-II OS=Homo sapiens GN=APOC2 PE=1 SV=1	11 kDa	7	4	4	3	4	4.4	1.35647	7	4	7	5	3	5.2	1.6	6	10	4	5	4	5.8	2.22711	-0.6	0.881764	-1.4	0.52004	-0.8	0.801063	7	4	4	3	3	4.2	1.46969	7	4	6	3	3	4.6	1.62481	6	7	4	4	3	4.8
93	Apolipoprotein L1 OS=Homo sapiens GN=APOL1 PE=1 SV=5	44 kDa	6	3	5	4	5	4.6	1.0198	5	5	4	4	3	4.2	0.748331	4	6	3	4	4	4.2	0.979796	0	1	0.4	0.816206	0.4	0.816206	5	3	4	4	5	4.2	0.748331	5	4	3	3	3	3.6	0.8	3	6	2	3	3	3.4
94	Heat shock 70 kDa protein 1B OS=Homo sapiens GN=HSPA1B PE=1 SV=1	70 kDa	11	13	15	31	2	14.4	9.41488	0	0	0	1	1	0.4	0.489898	0	0	0	1	1	0.4	0.489898	3.55271e-15	1	14	0.00890796	14	0.00890796	10	12	12	27	2	12.6	8.0895	0	0	0	1	1	0.4	0.489898	0	0	0	1	1	0.4
95	Creatine kinase B-type OS=Homo sapiens GN=CKB PE=1 SV=1	43 kDa	17	20	20	22	1	16	7.66812	0	0	0	0	0	0	0	0	0	0	0	0	0	0	-2.66454e-15	1	16	0.000694659	16	0.000694659	13	13	14	15	1	11.2	5.15364	0	0	0	0	0	0	0	0	0	0	0	0	0
96	Immunoglobulin kappa variable 2-30 OS=Homo sapiens GN=IGKV2-30 PE=3 SV=2	13 kDa	6	6	6	2	3	4.6	1.74356	5	5	5	5	4	4.8	0.4	8	7	1	4	4	4.8	2.48193	0	1	-0.2	0.98598	-0.2	0.98598	6	5	5	2	2	4	1.67332	4	5	4	3	4	4	0.632456	7	6	1	3	3	4
97	Immunoglobulin kappa variable 2-28 OS=Homo sapiens GN=IGKV2-28 PE=3 SV=1	13 kDa	7	6	7	0	4	4.8	2.63818	7	8	5	4	2	5.2	2.13542	7	5	3	3	4	4.4	1.49666	0.8	0.859143	0.4	0.96239	-0.4	0.96239	4	4	3	0	1	2.4	1.62481	4	4	4	1	1	2.8	1.46969	4	4	3	1	2	2.8
98	Heterogeneous nuclear ribonucleoprotein L OS=Homo sapiens GN=HNRNPL PE=1 SV=2	64 kDa	15	9	5	32	1	12.4	10.837	0	0	0	0	0	0	0	0	0	0	0	0	0	0	4.44089e-15	1	12.4	0.0393981	12.4	0.0393981	13	9	5	24	1	10.4	7.88923	0	0	0	0	0	0	0	0	0	0	0	0	0
99	Neutral alpha-glucosidase AB OS=Homo sapiens GN=GANAB PE=1 SV=3	107 kDa	16	13	10	35	0	14.8	11.4438	0	0	0	0	0	0	0	0	0	0	0	0	0	0	-5.32907e-15	1	14.8	0.0205166	14.8	0.0205166	13	9	9	28	0	11.8	9.15205	0	0	0	0	0	0	0	0	0	0	0	0	0
100	Isoform 2 of Ubiquitin-like modifier-activating enzyme 1 OS=Homo sapiens GN=UBA1	114 kDa	10	10	11	34	2	13.4	10.8	0	0	0	0	0	0	0	0	0	0	0	0	0	0	1.77636e-15	1	13.4	0.025844	13.4	0.025844	10	10	10	28	2	12	8.57904	0	0	0	0	0	0	0	0	0	0	0	0	0
101	Immunoglobulin heavy variable 3-9 OS=Homo sapiens GN=IGHV3-9 PE=1 SV=2	13 kDa	3	6	2	0	6	3.4	2.33238	7	5	6	5	0	4.6	2.41661	5	10	4	2	0	4.2	3.37046	0.4	0.97694	-0.8	0.911419	-1.2	0.813335	1	2	1	0	1	1	0.632456	2	3	1	0	0	1.2	1.16619	2	3	3	0	0	1.6
102	C-1-tetrahydrofolate synthase, cytoplasmic OS=Homo sapiens GN=MTHFD1 PE=1 SV=3	102 kDa	13	10	8	37	1	13.8	12.254	0	0	0	0	0	0	0	0	0	0	0	0	0	0	-8.88178e-16	1	13.8	0.042611	13.8	0.042611	13	10	8	30	1	12.4	9.64572	0	0	0	0	0	0	0	0	0	0	0	0	0
103	Heterogeneous nuclear ribonucleoprotein H OS=Homo sapiens GN=HNRNPH1 PE=1 SV=4	49 kDa	15	11	10	29	1	13.2	9.13017	3	0	3	0	0	1.2	1.46969	0	0	0	0	0	0	0	1.2	0.946079	13.2	0.0113713	12	0.0201286	14	10	9	18	1	10.4	5.67803	3	0	3	0	0	1.2	1.46969	0	0	0	0	0	0
104	Serum amyloid A-4 protein OS=Homo sapiens GN=SAA4 PE=1 SV=2	15 kDa	7	7	5	1	2	4.4	2.498	4	5	6	1	1	3.4	2.05913	3	7	6	0	0	3.2	2.92575	0.2	0.993079	1.2	0.782821	1	0.842701	6	7	4	1	2	4	2.28035	4	5	6	1	1	3.4	2.05913	3	6	5	0	0	2.8
105	Immunoglobulin lambda variable 8-61 OS=Homo sapiens GN=IGLV8-61 PE=3 SV=7	13 kDa	5	5	4	2	5	4.2	1.16619	3	6	3	3	3	3.6	1.2	5	6	4	3	5	4.6	1.0198	-1	0.448218	-0.4	0.872675	0.6	0.739347	4	5	3	2	4	3.6	1.0198	2	4	2	2	2	2.4	0.8	4	5	3	2	3	3.4
106	Nucleophosmin OS=Homo sapiens GN=NPM1 PE=1 SV=2	33 kDa	29	20	5	7	1	12.4	10.4614	1	0	0	0	0	0.2	0.4	0	0	0	0	0	0	0	0.2	0.998794	12.4	0.0330664	12.2	0.0359398	21	17	5	5	1	9.8	7.75629	1	0	0	0	0	0.2	0.4	0	0	0	0	0	0
107	78 kDa glucose-regulated protein OS=Homo sapiens GN=HSPA5 PE=1 SV=2	72 kDa	16	8	8	8	0	8	5.05964	6	2	5	0	0	2.6	2.498	2	2	5	0	0	1.8	1.83303	0.8	0.941925	6.2	0.0604156	5.4	0.106228	14	7	8	7	0	7.2	4.44522	6	2	4	0	0	2.4	2.33238	2	2	5	0	0	1.8
108	Elongation factor 1-gamma OS=Homo sapiens GN=EEF1G PE=1 SV=3	50 kDa	13	10	8	29	3	12.6	8.8227	0	0	0	0	0	0	0	0	0	0	0	0	0	0	-1.77636e-15	1	12.6	0.0113338	12.6	0.0113338	11	9	8	20	3	10.2	5.56417	0	0	0	0	0	0	0	0	0	0	0	0	0
109	Immunoglobulin lambda variable 2-8 OS=Homo sapiens GN=IGLV2-8 PE=1 SV=2	12 kDa	4	3	3	3	2	3	0.632456	6	4	4	2	2	3.6	1.49666	5	7	3	3	3	4.2	1.6	-0.6	0.798888	-1.2	0.427519	-0.6	0.798888	2	1	1	1	1	1.2	0.4	1	1	1	0	0	0.6	0.489898	2	2	1	1	1	1.4
110	Immunoglobulin lambda variable 2-11 OS=Homo sapiens GN=IGLV2-11 PE=1 SV=2	13 kDa	3	3	4	0	1	2.2	1.46969	6	5	4	2	3	4	1.41421	5	7	3	3	2	4	1.78885	0	1	-1.8	0.27313	-1.8	0.27313	1	1	2	0	0	0.8	0.748331	1	2	1	0	1	1	0.632456	2	2	1	1	0	1.2
111	Isoform 2 of Coronin-1C OS=Homo sapiens GN=CORO1C	54 kDa	14	10	4	25	2	11	8.19756	0	0	0	0	0	0	0	0	0	0	0	0	0	0	-3.55271e-15	1	11	0.016567	11	0.016567	12	8	4	19	2	9	6.0663	0	0	0	0	0	0	0	0	0	0	0	0	0
112	T-complex protein 1 subunit theta OS=Homo sapiens GN=CCT8 PE=1 SV=4	60 kDa	9	8	8	33	0	11.6	11.1821	0	0	0	0	0	0	0	0	0	0	0	0	0	0	-1.33227e-15	1	11.6	0.0624155	11.6	0.0624155	8	7	7	26	0	9.6	8.68562	0	0	0	0	0	0	0	0	0	0	0	0	0
113	Alpha-1-antichymotrypsin OS=Homo sapiens GN=SERPINA3 PE=1 SV=2	48 kDa	6	6	4	3	2	4.2	1.6	6	4	7	4	2	4.6	1.74356	2	3	1	0	2	1.6	1.0198	3	0.0361155	2.6	0.0704013	-0.4	0.923894	6	6	4	3	2	4.2	1.6	6	4	7	4	2	4.6	1.74356	2	3	1	0	2	1.6
114	Alpha-2-antiplasmin OS=Homo sapiens GN=SERPINF2 PE=1 SV=3	55 kDa	8	6	5	2	0	4.2	2.85657	6	3	5	0	1	3	2.28035	4	7	3	0	0	2.8	2.63818	0.2	0.993513	1.4	0.733099	1.2	0.794745	7	5	4	2	0	3.6	2.41661	5	3	5	0	1	2.8	2.03961	4	6	3	0	0	2.6
115	Heat shock cognate 71 kDa protein OS=Homo sapiens GN=HSPA8 PE=1 SV=1	71 kDa	7	7	7	28	3	10.4	8.93532	0	0	0	2	2	0.8	0.979796	0	0	0	3	3	1.2	1.46969	-0.4	0.993644	9.2	0.0700809	9.6	0.0581423	5	5	4	19	2	7	6.09918	0	0	0	2	2	0.8	0.979796	0	0	0	2	2	0.8
116	Secreted phosphoprotein 24 OS=Homo sapiens GN=SPP2 PE=1 SV=1	24 kDa	1	0	0	6	3	2	2.28035	0	0	0	8	13	4.2	5.38145	1	1	1	11	10	4.8	4.66476	-0.6	0.978968	-2.8	0.640242	-2.2	0.756268	1	0	0	5	2	1.6	1.85472	0	0	0	6	8	2.8	3.48712	1	1	1	9	7	3.8
117	Pyruvate kinase PKM OS=Homo sapiens GN=PKM PE=1 SV=4	58 kDa	9	4	7	33	2	11	11.2606	0	0	0	0	0	0	0	0	0	0	0	0	0	0	-1.77636e-15	1	11	0.0805949	11	0.0805949	9	4	7	28	2	10	9.31665	0	0	0	0	0	0	0	0	0	0	0	0	0
118	Serum amyloid A-1 protein OS=Homo sapiens GN=SAA1 PE=1 SV=1	14 kDa	3	3	4	0	0	2	1.67332	8	7	7	0	0	4.4	3.61109	5	6	7	0	0	3.6	3.00666	0.8	0.919005	-1.6	0.718488	-2.4	0.487369	3	3	4	0	0	2	1.67332	7	7	6	0	0	4	3.28634	4	6	6	0	0	3.2
119	Inorganic pyrophosphatase OS=Homo sapiens GN=PPA1 PE=1 SV=2	33 kDa	9	10	10	21	1	10.2	6.36867	0	0	0	0	0	0	0	0	0	0	0	0	0	0	-2.22045e-15	1	10.2	0.00530949	10.2	0.00530949	8	9	8	15	1	8.2	4.44522	0	0	0	0	0	0	0	0	0	0	0	0	0
120	Threonine--tRNA ligase, cytoplasmic OS=Homo sapiens GN=TARS PE=1 SV=3	83 kDa	12	6	5	28	0	10.2	9.68297	0	0	0	0	0	0	0	0	0	0	0	0	0	0	-1.77636e-15	1	10.2	0.0582905	10.2	0.0582905	11	5	4	23	0	8.6	8.01499	0	0	0	0	0	0	0	0	0	0	0	0	0
121	Immunoglobulin lambda variable 1-47 OS=Homo sapiens GN=IGLV1-47 PE=1 SV=2	12 kDa	5	5	0	3	2	3	1.89737	9	5	5	3	0	4.4	2.93939	5	8	4	0	0	3.4	3.07246	1	0.860213	-0.4	0.975933	-1.4	0.747152	3	2	0	1	1	1.4	1.0198	3	2	2	1	0	1.6	1.0198	2	3	2	0	0	1.4
122	Hydroxymethylglutaryl-CoA synthase, cytoplasmic OS=Homo sapiens GN=HMGCS1 PE=1 SV=2	57 kDa	12	7	4	25	0	9.6	8.63944	0	0	0	0	0	0	0	0	0	0	0	0	0	0	0	1	9.6	0.0454659	9.6	0.0454659	9	6	3	17	0	7	5.83095	0	0	0	0	0	0	0	0	0	0	0	0	0
123	Serum amyloid P-component OS=Homo sapiens GN=APCS PE=1 SV=2	25 kDa	5	4	3	5	3	4	0.894427	5	2	2	2	3	2.8	1.16619	2	3	2	2	2	2.2	0.4	0.6	0.611683	1.8	0.0334572	1.2	0.172756	5	4	3	5	3	4	0.894427	5	2	2	2	3	2.8	1.16619	2	3	2	2	2	2.2
124	Keratin, type I cytoskeletal 16 OS=Homo sapiens GN=KRT16 PE=1 SV=4	51 kDa	0	6	0	0	0	1.2	2.4	0	0	0	0	0	0	0	0	0	0	0	0	0	0	1.66533e-15	1	1.2	0.461886	1.2	0.461886	0	2	0	0	0	0.4	0.8	0	0	0	0	0	0	0	0	0	0	0	0	0
125	Antithrombin-III OS=Homo sapiens GN=SERPINC1 PE=1 SV=1	53 kDa	6	6	7	1	0	4	2.89828	3	3	6	0	0	2.4	2.24499	3	7	3	0	0	2.6	2.57682	-0.2	0.993436	1.4	0.730457	1.6	0.66572	5	5	6	1	0	3.4	2.41661	3	2	6	0	0	2.2	2.22711	3	7	3	0	0	2.6
126	Keratin, type I cytoskeletal 14 OS=Homo sapiens GN=KRT14 PE=1 SV=4	52 kDa	4	5	0	3	0	2.4	2.05913	3	0	5	0	0	1.6	2.05913	2	7	4	0	5	3.6	2.41661	-2	0.424596	-1.2	0.723748	0.8	0.864194	1	2	0	1	0	0.8	0.748331	1	0	1	0	0	0.4	0.489898	1	2	2	0	0	1
127	Splicing factor, proline- and glutamine-rich OS=Homo sapiens GN=SFPQ PE=1 SV=2	76 kDa	6	8	6	8	3	6.2	1.83303	0	0	0	0	0	0	0	0	0	0	0	0	0	0	5.32907e-15	1	6.2	7.28603e-06	6.2	7.28603e-06	5	7	5	6	2	5	1.67332	0	0	0	0	0	0	0	0	0	0	0	0	0
128	Tryptophan--tRNA ligase, cytoplasmic OS=Homo sapiens GN=WARS PE=1 SV=2	53 kDa	8	7	8	25	0	9.6	8.26075	0	0	0	0	0	0	0	0	0	0	0	0	0	0	-2.22045e-15	1	9.6	0.036448	9.6	0.036448	7	5	7	17	0	7.2	5.52811	0	0	0	0	0	0	0	0	0	0	0	0	0
129	Vitamin D-binding protein OS=Homo sapiens GN=GC PE=1 SV=1	53 kDa	3	4	3	6	1	3.4	1.62481	0	2	2	2	5	2.2	1.6	3	3	3	0	1	2	1.26491	0.2	0.980762	1.4	0.41398	1.2	0.516428	3	4	3	6	1	3.4	1.62481	0	2	2	2	5	2.2	1.6	3	3	3	0	1	2
130	Inter-alpha-trypsin inhibitor heavy chain H1 OS=Homo sapiens GN=ITIH1 PE=1 SV=3	101 kDa	5	2	2	10	0	3.8	3.48712	3	0	2	0	1	1.2	1.16619	3	7	3	0	0	2.6	2.57682	-1.4	0.731343	1.2	0.793327	2.6	0.36277	5	2	2	10	0	3.8	3.48712	3	0	1	0	1	1	1.09545	3	7	3	0	0	2.6
131	Alpha-1-acid glycoprotein 2 OS=Homo sapiens GN=ORM2 PE=1 SV=2	24 kDa	5	4	4	0	0	2.6	2.15407	8	5	7	0	0	4	3.40588	2	8	4	0	0	2.8	2.99333	1.2	0.830306	-0.2	0.994765	-1.4	0.777514	5	4	4	0	0	2.6	2.15407	6	4	5	0	0	3	2.52982	2	6	4	0	0	2.4
132	Alpha-1-acid glycoprotein 1 OS=Homo sapiens GN=ORM1 PE=1 SV=1	24 kDa	5	5	5	2	0	3.4	2.05913	6	3	7	0	1	3.4	2.72764	2	7	4	0	0	2.6	2.6533	0.8	0.894057	0.8	0.894057	4.44089e-16	1	3	3	3	2	0	2.2	1.16619	3	2	4	0	1	2	1.41421	1	4	2	0	0	1.4
133	Protein AMBP OS=Homo sapiens GN=AMBP PE=1 SV=1	39 kDa	6	4	4	7	0	4.2	2.4	5	1	2	1	4	2.6	1.62481	3	3	3	0	0	1.8	1.46969	0.8	0.821158	2.4	0.208197	1.6	0.472134	5	3	4	5	0	3.4	1.85472	4	1	2	1	3	2.2	1.16619	3	2	3	0	0	1.6
134	Glyceraldehyde-3-phosphate dehydrogenase OS=Homo sapiens GN=GAPDH PE=1 SV=3	36 kDa	5	8	5	23	1	8.4	7.63151	0	0	0	0	0	0	0	0	0	0	0	0	0	0	2.66454e-15	1	8.4	0.0475719	8.4	0.0475719	5	8	5	18	1	7.4	5.74804	0	0	0	0	0	0	0	0	0	0	0	0	0
135	Complement factor H-related protein 1 OS=Homo sapiens GN=CFHR1 PE=1 SV=2	38 kDa	2	5	1	17	3	5.6	5.8515	0	0	0	3	5	1.6	2.05913	0	0	0	0	0	0	0	1.6	0.805789	5.6	0.109493	4	0.291425	1	3	1	6	3	2.8	1.83303	0	0	0	3	3	1.2	1.46969	0	0	0	0	0	0
136	S-formylglutathione hydrolase OS=Homo sapiens GN=ESD PE=1 SV=2	31 kDa	13	7	3	21	1	9	7.26636	0	0	0	0	0	0	0	0	0	0	0	0	0	0	8.88178e-16	1	9	0.0260897	9	0.0260897	10	7	3	12	1	6.6	4.12795	0	0	0	0	0	0	0	0	0	0	0	0	0
137	Protein RCC2 OS=Homo sapiens GN=RCC2 PE=1 SV=2	56 kDa	9	8	4	19	0	8	6.3561	0	0	0	0	0	0	0	0	0	0	0	0	0	0	8.88178e-16	1	8	0.0238916	8	0.0238916	8	8	3	16	0	7	5.44059	0	0	0	0	0	0	0	0	0	0	0	0	0
138	Mannan-binding lectin serine protease 2 OS=Homo sapiens GN=MASP2 PE=1 SV=4	76 kDa	5	4	5	1	0	3	2.09762	4	4	3	0	1	2.4	1.62481	4	5	5	0	1	3	2.09762	-0.6	0.901985	-1.77636e-15	1	0.6	0.901985	4	3	4	1	0	2.4	1.62481	4	3	3	0	1	2.2	1.46969	3	4	4	0	1	2.4
139	Alpha-1B-glycoprotein OS=Homo sapiens GN=A1BG PE=1 SV=4	54 kDa	4	5	5	1	0	3	2.09762	5	2	4	0	0	2.2	2.03961	4	7	2	0	0	2.6	2.6533	-0.4	0.966738	0.4	0.966738	0.8	0.874484	4	5	5	1	0	3	2.09762	5	2	4	0	0	2.2	2.03961	4	7	2	0	0	2.6
140	Trifunctional purine biosynthetic protein adenosine-3 OS=Homo sapiens GN=GART PE=1 SV=1	108 kDa	7	10	3	22	0	8.4	7.60526	0	0	0	0	0	0	0	0	0	0	0	0	0	0	0	1	8.4	0.046798	8.4	0.046798	7	10	3	21	0	8.2	7.24983	0	0	0	0	0	0	0	0	0	0	0	0	0
141	Immunoglobulin lambda variable 7-43 OS=Homo sapiens GN=IGLV7-43 PE=3 SV=2	12 kDa	3	3	3	3	2	2.8	0.4	3	3	3	1	3	2.6	0.8	3	4	2	3	2	2.8	0.748331	-0.2	0.908035	-1.33227e-15	1	0.2	0.908035	2	2	2	2	2	2	0	2	2	2	1	2	1.8	0.4	2	2	2	2	1	1.8
142	Selenoprotein P OS=Homo sapiens GN=SELENOP PE=1 SV=3	43 kDa	5	4	3	2	1	3	1.41421	5	3	2	1	1	2.4	1.49666	3	4	2	1	2	2.4	1.0198	0	1	0.6	0.801558	0.6	0.801558	5	4	3	2	1	3	1.41421	5	3	2	1	1	2.4	1.49666	3	4	2	1	2	2.4
143	Isoform 2 of Granulins OS=Homo sapiens GN=GRN	47 kDa	4	5	4	0	0	2.6	2.15407	3	4	5	0	0	2.4	2.05913	3	4	2	0	0	1.8	1.6	0.6	0.901985	0.8	0.8335	0.2	0.988512	3	3	3	0	0	1.8	1.46969	2	2	4	0	0	1.6	1.49666	2	3	1	0	0	1.2
144	Heterogeneous nuclear ribonucleoprotein F OS=Homo sapiens GN=HNRNPF PE=1 SV=3	46 kDa	10	8	7	14	0	7.8	4.57821	0	0	0	0	0	0	0	0	0	0	0	0	0	0	1.77636e-15	1	7.8	0.00341719	7.8	0.00341719	5	3	4	7	0	3.8	2.31517	0	0	0	0	0	0	0	0	0	0	0	0	0
145	Keratin, type II cytoskeletal 5 OS=Homo sapiens GN=KRT5 PE=1 SV=3	62 kDa	4	2	0	4	0	2	1.78885	2	0	6	0	0	1.6	2.33238	2	11	1	0	3	3.4	3.92938	-1.8	0.651421	-1.4	0.768671	0.4	0.978301	2	1	0	2	0	1	0.894427	2	0	4	0	0	1.2	1.6	1	8	1	0	0	2
146	Immunoglobulin kappa variable 4-1 OS=Homo sapiens GN=IGKV4-1 PE=1 SV=1	13 kDa	4	4	3	0	0	2.2	1.83303	5	3	5	0	0	2.6	2.24499	5	4	3	0	1	2.6	1.85472	-4.44089e-16	1	-0.4	0.956449	-0.4	0.956449	3	3	2	0	0	1.6	1.35647	3	3	3	0	0	1.8	1.46969	4	2	3	0	1	2
147	Insulin-like growth factor-binding protein 3 OS=Homo sapiens GN=IGFBP3 PE=1 SV=2	32 kDa	3	5	3	2	0	2.6	1.62481	4	5	5	0	2	3.2	1.93907	3	4	3	0	0	2	1.67332	1.2	0.609184	0.6	0.879858	-0.6	0.879858	3	4	3	2	0	2.4	1.35647	4	4	4	0	2	2.8	1.6	2	3	3	0	0	1.6
148	Unconventional myosin-IXb OS=Homo sapiens GN=MYO9B PE=1 SV=3	243 kDa	1	1	1	0	0	0.6	0.489898	0	0	0	0	0	0	0	0	1	3	0	0	0.8	1.16619	-0.8	0.30403	-0.2	0.921175	0.6	0.496734	1	1	1	0	0	0.6	0.489898	0	0	0	0	0	0	0	0	1	2	0	0	0.6
149	ATP-citrate synthase OS=Homo sapiens GN=ACLY PE=1 SV=3	121 kDa	11	6	1	19	0	7.4	7.00286	0	0	0	0	0	0	0	0	0	0	0	0	0	0	8.88178e-16	1	7.4	0.0574697	7.4	0.0574697	11	6	1	17	0	7	6.3561	0	0	0	0	0	0	0	0	0	0	0	0	0
150	Asparagine synthetase [glutamine-hydrolyzing] OS=Homo sapiens GN=ASNS PE=1 SV=4	64 kDa	6	2	2	28	0	7.6	10.3846	0	0	0	0	0	0	0	0	0	0	0	0	0	0	8.88178e-16	1	7.6	0.21344	7.6	0.21344	5	2	2	20	0	5.8	7.27736	0	0	0	0	0	0	0	0	0	0	0	0	0
151	Eukaryotic translation initiation factor 5A-1 OS=Homo sapiens GN=EIF5A PE=1 SV=2	17 kDa	7	10	16	2	0	7	5.72713	0	0	0	0	0	0	0	0	0	0	0	0	0	0	2.22045e-15	1	7	0.0280263	7	0.0280263	6	8	12	2	0	5.6	4.27083	0	0	0	0	0	0	0	0	0	0	0	0	0
152	GTP-binding nuclear protein Ran OS=Homo sapiens GN=RAN PE=1 SV=3	24 kDa	6	5	4	22	1	7.6	7.39189	0	0	0	0	0	0	0	0	0	0	0	0	0	0	1.77636e-15	1	7.6	0.0649107	7.6	0.0649107	6	5	4	13	1	5.8	3.96989	0	0	0	0	0	0	0	0	0	0	0	0	0
153	S-adenosylmethionine synthase isoform type-2 OS=Homo sapiens GN=MAT2A PE=1 SV=1	44 kDa	7	7	11	12	0	7.4	4.22374	0	0	0	0	0	0	0	0	0	0	0	0	0	0	2.22045e-15	1	7.4	0.00278013	7.4	0.00278013	6	7	10	9	0	6.4	3.49857	0	0	0	0	0	0	0	0	0	0	0	0	0
154	Keratin, type II cytoskeletal 6C OS=Homo sapiens GN=KRT6C PE=1 SV=3	60 kDa	0	3	0	0	0	0.6	1.2	0	0	0	0	0	0	0	0	9	1	0	0	2	3.52136	-2	0.413063	-1.4	0.63747	0.6	0.918143	0	2	0	0	0	0.4	0.8	0	0	0	0	0	0	0	0	3	1	0	0	0.8
155	Insulin-like growth factor-binding protein complex acid labile subunit OS=Homo sapiens GN=IGFALS PE=1 SV=1	66 kDa	5	5	3	0	0	2.6	2.24499	6	1	3	0	0	2	2.28035	3	4	2	0	0	1.8	1.6	0.2	0.989725	0.8	0.849553	0.6	0.911845	5	5	3	0	0	2.6	2.24499	6	1	3	0	0	2	2.28035	3	4	2	0	0	1.8
156	Immunoglobulin heavy variable 1-18 OS=Homo sapiens GN=IGHV1-18 PE=3 SV=1	13 kDa	6	1	0	0	0	1.4	2.33238	6	5	6	0	0	3.4	2.8	0	6	3	0	0	1.8	2.4	1.6	0.651617	-0.4	0.97265	-2	0.518994	5	1	0	0	0	1.2	1.93907	4	4	4	0	0	2.4	1.95959	0	4	3	0	0	1.4
157	Immunoglobulin lambda variable 1-51 OS=Homo sapiens GN=IGLV1-51 PE=1 SV=2	12 kDa	4	0	1	1	1	1.4	1.35647	6	5	3	2	0	3.2	2.13542	1	5	2	1	1	2	1.54919	1.2	0.596201	-0.6	0.874813	-1.8	0.331407	3	0	1	1	1	1.2	0.979796	6	4	3	2	0	3	2	1	5	2	1	1	2
158	Leucine-rich alpha-2-glycoprotein OS=Homo sapiens GN=LRG1 PE=1 SV=2	38 kDa	5	4	2	0	0	2.2	2.03961	3	2	5	0	0	2	1.89737	1	5	3	0	0	1.8	1.93907	0.2	0.988591	0.4	0.955271	0.2	0.988591	5	4	2	0	0	2.2	2.03961	3	2	5	0	0	2	1.89737	1	5	3	0	0	1.8
159	Non-POU domain-containing octamer-binding protein OS=Homo sapiens GN=NONO PE=1 SV=4	54 kDa	6	6	4	14	2	6.4	4.07922	0	0	0	0	0	0	0	0	0	0	0	0	0	0	0	1	6.4	0.00611942	6.4	0.00611942	6	6	4	13	2	6.2	3.70945	0	0	0	0	0	0	0	0	0	0	0	0	0
160	Immunoglobulin kappa variable 1D-16 (Fragment) OS=Homo sapiens GN=IGKV1D-16 PE=3 SV=2	13 kDa	3	4	4	0	1	2.4	1.62481	4	3	3	2	2	2.8	0.748331	4	4	0	0	2	2	1.78885	0.8	0.725014	0.4	0.921175	-0.4	0.921175	3	4	4	0	1	2.4	1.62481	4	3	3	1	2	2.6	1.0198	4	3	0	0	1	1.6
161	T-complex protein 1 subunit beta OS=Homo sapiens GN=CCT2 PE=1 SV=4	57 kDa	5	4	3	16	0	5.6	5.4626	0	0	0	0	0	0	0	0	0	0	0	0	0	0	6.66134e-16	1	5.6	0.0657435	5.6	0.0657435	4	4	3	14	0	5	4.73286	0	0	0	0	0	0	0	0	0	0	0	0	0
162	WD repeat-containing protein 1 OS=Homo sapiens GN=WDR1 PE=1 SV=4	66 kDa	4	5	3	16	0	5.6	5.4626	0	0	0	0	0	0	0	0	0	0	0	0	0	0	-8.88178e-16	1	5.6	0.0657435	5.6	0.0657435	4	5	3	14	0	5.2	4.70744	0	0	0	0	0	0	0	0	0	0	0	0	0
163	T-complex protein 1 subunit gamma OS=Homo sapiens GN=CCT3 PE=1 SV=4	61 kDa	4	3	2	17	0	5.2	6.04649	0	0	0	0	0	0	0	0	0	0	0	0	0	0	-1.11022e-15	1	5.2	0.130134	5.2	0.130134	4	3	2	14	0	4.6	4.88262	0	0	0	0	0	0	0	0	0	0	0	0	0
164	Immunoglobulin kappa variable 2-24 OS=Homo sapiens GN=IGKV2-24 PE=3 SV=1	13 kDa	3	1	3	0	0	1.4	1.35647	2	1	3	1	0	1.4	1.0198	1	2	1	0	2	1.2	0.748331	0.2	0.96239	0.2	0.96239	0	1	2	1	1	0	0	0.8	0.748331	1	1	1	1	0	0.8	0.4	1	2	1	0	2	1.2
165	Apolipoprotein(a) OS=Homo sapiens GN=LPA PE=1 SV=1	501 kDa	4	3	3	4	0	2.8	1.46969	3	3	3	0	0	1.8	1.46969	3	3	4	0	0	2	1.67332	-0.2	0.981617	0.8	0.748371	1	0.639754	3	3	2	2	0	2	1.09545	3	2	3	0	0	1.6	1.35647	2	3	3	0	0	1.6
166	Immunoglobulin kappa variable 1-13 OS=Homo sapiens GN=IGKV1-13 PE=3 SV=1	13 kDa	4	4	2	0	0	2	1.78885	5	2	5	0	0	2.4	2.24499	3	5	3	0	0	2.2	1.93907	0.2	0.989045	-0.2	0.989045	-0.4	0.957015	2	2	1	0	0	1	0.894427	3	1	3	0	0	1.4	1.35647	1	3	1	0	0	1
167	Heterogeneous nuclear ribonucleoprotein K OS=Homo sapiens GN=HNRNPK PE=1 SV=1	51 kDa	5	6	5	14	0	6	4.51664	0	0	0	0	0	0	0	0	0	0	0	0	0	0	-8.88178e-16	1	6	0.0175768	6	0.0175768	5	6	5	13	0	5.8	4.16653	0	0	0	0	0	0	0	0	0	0	0	0	0
168	Aflatoxin B1 aldehyde reductase member 2 OS=Homo sapiens GN=AKR7A2 PE=1 SV=3	40 kDa	6	4	9	12	0	6.2	4.11825	0	0	0	0	0	0	0	0	0	0	0	0	0	0	0	1	6.2	0.0080721	6.2	0.0080721	6	4	8	11	0	5.8	3.70945	0	0	0	0	0	0	0	0	0	0	0	0	0
169	Eukaryotic initiation factor 4A-I OS=Homo sapiens GN=EIF4A1 PE=1 SV=1	46 kDa	5	6	6	16	0	6.6	5.2	0	0	0	0	0	0	0	0	0	0	0	0	0	0	2.66454e-15	1	6.6	0.0228048	6.6	0.0228048	5	4	5	13	0	5.4	4.22374	0	0	0	0	0	0	0	0	0	0	0	0	0
170	Peroxiredoxin-4 OS=Homo sapiens GN=PRDX4 PE=1 SV=1	31 kDa	11	5	4	7	1	5.6	3.32265	0	0	0	0	1	0.2	0.4	0	0	0	0	0	0	0	0.2	0.988267	5.6	0.00389398	5.4	0.0050409	8	5	4	7	1	5	2.44949	0	0	0	0	1	0.2	0.4	0	0	0	0	0	0
171	Histone H2B type 1-D OS=Homo sapiens GN=HIST1H2BD PE=1 SV=2	14 kDa	4	7	3	9	2	5	2.60768	0	0	0	0	0	0	0	0	0	0	0	0	0	0	1.55431e-15	1	5	0.00138659	5	0.00138659	4	5	3	6	1	3.8	1.72047	0	0	0	0	0	0	0	0	0	0	0	0	0
172	Immunoglobulin heavy variable 4-61 OS=Homo sapiens GN=IGHV4-61 PE=3 SV=1	13 kDa	2	0	0	1	1	0.8	0.748331	3	4	3	2	2	2.8	0.748331	2	4	2	1	3	2.4	1.0198	0.4	0.786693	-1.6	0.0501053	-2	0.0152399	2	0	0	1	1	0.8	0.748331	3	4	3	1	2	2.6	1.0198	2	4	2	1	2	2.2
173	Histidine triad nucleotide-binding protein 1 OS=Homo sapiens GN=HINT1 PE=1 SV=2	14 kDa	8	6	8	4	0	5.2	2.99333	0	0	0	0	0	0	0	0	0	0	0	0	0	0	-1.55431e-15	1	5.2	0.00296125	5.2	0.00296125	8	6	8	4	0	5.2	2.99333	0	0	0	0	0	0	0	0	0	0	0	0	0
174	Interleukin enhancer-binding factor 3 OS=Homo sapiens GN=ILF3 PE=1 SV=3	95 kDa	6	6	3	14	0	5.8	4.66476	0	0	0	0	0	0	0	0	0	0	0	0	0	0	3.77476e-15	1	5.8	0.0255481	5.8	0.0255481	6	6	3	13	0	5.6	4.31741	0	0	0	0	0	0	0	0	0	0	0	0	0
175	Mitogen-activated protein kinase 1 OS=Homo sapiens GN=MAPK1 PE=1 SV=3	41 kDa	5	8	6	12	0	6.2	3.91918	0	0	0	0	0	0	0	0	0	0	0	0	0	0	2.66454e-15	1	6.2	0.00578205	6.2	0.00578205	5	7	6	10	0	5.6	3.2619	0	0	0	0	0	0	0	0	0	0	0	0	0
176	Filamin-A OS=Homo sapiens GN=FLNA PE=1 SV=4	281 kDa	4	4	1	16	0	5	5.72713	0	0	0	0	0	0	0	0	0	0	0	0	0	0	1.33227e-15	1	5	0.123503	5	0.123503	4	4	1	15	0	4.8	5.34416	0	0	0	0	0	0	0	0	0	0	0	0	0
177	Spliceosome RNA helicase DDX39B OS=Homo sapiens GN=DDX39B PE=1 SV=1	49 kDa	6	4	6	10	0	5.2	3.24962	0	0	0	0	0	0	0	0	0	0	0	0	0	0	8.88178e-16	1	5.2	0.00534185	5.2	0.00534185	6	4	6	8	0	4.8	2.71293	0	0	0	0	0	0	0	0	0	0	0	0	0
178	Tripeptidyl-peptidase 2 OS=Homo sapiens GN=TPP2 PE=1 SV=4	138 kDa	4	1	0	18	0	4.6	6.85857	0	0	0	0	0	0	0	0	0	0	0	0	0	0	-8.88178e-16	1	4.6	0.266299	4.6	0.266299	4	1	0	18	0	4.6	6.85857	0	0	0	0	0	0	0	0	0	0	0	0	0
179	Immunoglobulin lambda variable 3-21 OS=Homo sapiens GN=IGLV3-21 PE=1 SV=2	12 kDa	0	3	3	1	1	1.6	1.2	4	1	2	1	1	1.8	1.16619	2	2	3	1	1	1.8	0.748331	6.66134e-16	1	-0.2	0.961515	-0.2	0.961515	0	3	3	1	1	1.6	1.2	3	1	2	1	1	1.6	0.8	2	2	3	1	1	1.8
180	Pulmonary surfactant-associated protein D OS=Homo sapiens GN=SFTPD PE=1 SV=3	38 kDa	4	1	1	0	0	1.2	1.46969	3	4	5	0	0	2.4	2.05913	2	5	1	0	0	1.6	1.85472	0.8	0.809618	-0.4	0.947872	-1.2	0.628342	4	1	1	0	0	1.2	1.46969	3	4	5	0	0	2.4	2.05913	2	5	1	0	0	1.6
181	Neutrophil defensin 3 OS=Homo sapiens GN=DEFA3 PE=1 SV=1	10 kDa	2	1	2	1	0	1.2	0.748331	2	2	1	0	0	1	0.894427	4	2	1	1	1	1.8	1.16619	-0.8	0.482023	-0.6	0.655834	0.2	0.952714	2	1	2	1	0	1.2	0.748331	2	2	1	0	0	1	0.894427	4	2	1	1	1	1.8
182	Immunoglobulin lambda variable 3-25 OS=Homo sapiens GN=IGLV3-25 PE=1 SV=2	12 kDa	6	6	0	1	0	2.6	2.8	1	5	0	0	0	1.2	1.93907	3	6	0	0	0	1.8	2.4	-0.6	0.934084	0.8	0.88633	1.4	0.696442	4	3	0	1	0	1.6	1.62481	1	3	0	0	0	0.8	1.16619	2	4	0	0	0	1.2
183	GMP synthase [glutamine-hydrolyzing] OS=Homo sapiens GN=GMPS PE=1 SV=1	77 kDa	2	2	2	17	0	4.6	6.2482	0	0	0	0	0	0	0	0	0	0	0	0	0	0	-2.22045e-15	1	4.6	0.210015	4.6	0.210015	2	2	2	15	0	4.2	5.45527	0	0	0	0	0	0	0	0	0	0	0	0	0
184	CTP synthase 1 OS=Homo sapiens GN=CTPS1 PE=1 SV=2	67 kDa	2	2	3	19	0	5.2	6.9685	0	0	0	0	0	0	0	0	0	0	0	0	0	0	0	1	5.2	0.202324	5.2	0.202324	2	2	3	16	0	4.6	5.78273	0	0	0	0	0	0	0	0	0	0	0	0	0
185	Apolipoprotein M OS=Homo sapiens GN=APOM PE=1 SV=2	21 kDa	2	2	2	2	1	1.8	0.4	1	1	2	1	0	1	0.632456	1	2	1	1	0	1	0.632456	2.22045e-16	1	0.8	0.15458	0.8	0.15458	2	2	2	2	1	1.8	0.4	1	1	2	1	0	1	0.632456	1	2	1	1	0	1
186	Gelsolin OS=Homo sapiens GN=GSN PE=1 SV=1	86 kDa	2	2	4	1	0	1.8	1.32665	2	1	3	0	0	1.2	1.16619	1	6	3	0	0	2	2.28035	-0.8	0.779621	-0.2	0.984244	0.6	0.868172	2	2	4	1	0	1.8	1.32665	2	1	3	0	0	1.2	1.16619	1	6	3	0	0	2
187	Prothrombin OS=Homo sapiens GN=F2 PE=1 SV=2	70 kDa	2	2	3	1	0	1.6	1.0198	2	2	1	0	0	1	0.894427	3	4	2	0	0	1.8	1.6	-0.8	0.630045	-0.2	0.970452	0.6	0.767645	2	2	3	1	0	1.6	1.0198	2	2	1	0	0	1	0.894427	3	4	2	0	0	1.8
188	Cytosolic non-specific dipeptidase OS=Homo sapiens GN=CNDP2 PE=1 SV=2	53 kDa	3	6	8	8	0	5	3.09839	0	0	0	0	0	0	0	0	0	0	0	0	0	0	2.22045e-16	1	5	0.00503687	5	0.00503687	3	5	6	7	0	4.2	2.48193	0	0	0	0	0	0	0	0	0	0	0	0	0
189	Multifunctional protein ADE2 OS=Homo sapiens GN=PAICS PE=1 SV=3	47 kDa	11	6	2	6	0	5	3.79473	0	0	0	0	0	0	0	0	0	0	0	0	0	0	-1.33227e-15	1	5	0.0184331	5	0.0184331	10	6	2	6	0	4.8	3.48712	0	0	0	0	0	0	0	0	0	0	0	0	0
190	von Willebrand factor OS=Homo sapiens GN=VWF PE=1 SV=4	309 kDa	2	2	3	2	0	1.8	0.979796	0	1	0	0	0	0.2	0.4	1	1	0	0	0	0.4	0.489898	-0.2	0.908035	1.4	0.0308278	1.6	0.0145093	2	2	3	2	0	1.8	0.979796	0	1	0	0	0	0.2	0.4	1	1	0	0	0	0.4
191	Isoform 2 of F-actin-capping protein subunit beta OS=Homo sapiens GN=CAPZB	31 kDa	5	3	4	9	0	4.2	2.92575	0	0	0	0	0	0	0	0	0	0	0	0	0	0	0	1	4.2	0.0109713	4.2	0.0109713	5	3	4	7	0	3.8	2.31517	0	0	0	0	0	0	0	0	0	0	0	0	0
192	ADP-sugar pyrophosphatase OS=Homo sapiens GN=NUDT5 PE=1 SV=1	24 kDa	7	5	5	7	0	4.8	2.56125	0	0	0	0	0	0	0	0	0	0	0	0	0	0	8.88178e-16	1	4.8	0.00166076	4.8	0.00166076	7	5	5	7	0	4.8	2.56125	0	0	0	0	0	0	0	0	0	0	0	0	0
193	tRNA-splicing ligase RtcB homolog OS=Homo sapiens GN=RTCB PE=1 SV=1	55 kDa	4	3	5	9	0	4.2	2.92575	0	0	0	0	0	0	0	0	0	0	0	0	0	0	-2.22045e-16	1	4.2	0.0109713	4.2	0.0109713	4	3	5	8	0	4	2.60768	0	0	0	0	0	0	0	0	0	0	0	0	0
194	Immunoglobulin heavy variable 6-1 OS=Homo sapiens GN=IGHV6-1 PE=3 SV=1	13 kDa	2	1	1	0	0	0.8	0.748331	0	1	0	0	0	0.2	0.4	1	1	0	0	0	0.4	0.489898	-0.2	0.872675	0.4	0.590771	0.6	0.325305	2	1	1	0	0	0.8	0.748331	0	1	0	0	0	0.2	0.4	1	1	0	0	0	0.4
195	Isoform 3 of Nucleoside diphosphate kinase B OS=Homo sapiens GN=NME2	30 kDa	6	3	2	4	2	3.4	1.49666	1	0	0	0	2	0.6	0.8	0	0	0	0	0	0	0	0.6	0.67085	3.4	0.000972889	2.8	0.00430733	6	3	2	3	2	3.2	1.46969	1	0	0	0	2	0.6	0.8	0	0	0	0	0	0
196	Proliferation-associated protein 2G4 OS=Homo sapiens GN=PA2G4 PE=1 SV=3	44 kDa	2	3	4	9	0	3.6	3.00666	0	0	0	0	0	0	0	0	0	0	0	0	0	0	8.88178e-16	1	3.6	0.0312551	3.6	0.0312551	2	3	4	9	0	3.6	3.00666	0	0	0	0	0	0	0	0	0	0	0	0	0
197	T-complex protein 1 subunit epsilon OS=Homo sapiens GN=CCT5 PE=1 SV=1	60 kDa	3	0	0	16	0	3.8	6.20967	0	0	0	0	0	0	0	0	0	0	0	0	0	0	0	1	3.8	0.325765	3.8	0.325765	2	0	0	13	0	3	5.05964	0	0	0	0	0	0	0	0	0	0	0	0	0
198	Serine hydroxymethyltransferase, mitochondrial OS=Homo sapiens GN=SHMT2 PE=1 SV=3	56 kDa	4	1	1	12	0	3.6	4.40908	0	0	0	0	0	0	0	0	0	0	0	0	0	0	4.44089e-16	1	3.6	0.15458	3.6	0.15458	3	1	1	12	0	3.4	4.40908	0	0	0	0	0	0	0	0	0	0	0	0	0
199	Hyaluronan-binding protein 2 OS=Homo sapiens GN=HABP2 PE=1 SV=1	63 kDa	18	2	1	0	0	4.2	6.93974	0	0	0	0	0	0	0	0	0	0	0	0	0	0	-2.66454e-15	1	4.2	0.333134	4.2	0.333134	12	2	1	0	0	3	4.5607	0	0	0	0	0	0	0	0	0	0	0	0	0
200	Transmembrane protein 132B OS=Homo sapiens GN=TMEM132B PE=2 SV=2	?	0	0	1	5	1	1.4	1.85472	0	1	0	0	0	0.2	0.4	0	0	0	0	0	0	0	0.2	0.964026	1.4	0.208728	1.2	0.30403	0	0	1	3	1	1	1.09545	0	1	0	0	0	0.2	0.4	0	0	0	0	0	0
201	Dermcidin OS=Homo sapiens GN=DCD PE=1 SV=2	11 kDa	4	1	0	0	0	1	1.54919	0	0	3	0	0	0.6	1.2	3	5	2	0	0	2	1.89737	-1.4	0.444339	-1	0.651707	0.4	0.931743	4	1	0	0	0	1	1.54919	0	0	3	0	0	0.6	1.2	3	5	2	0	0	2
202	Histone-binding protein RBBP7 OS=Homo sapiens GN=RBBP7 PE=1 SV=1	48 kDa	4	4	3	9	0	4	2.89828	0	0	0	0	0	0	0	0	0	0	0	0	0	0	-1.33227e-15	1	4	0.0139985	4	0.0139985	4	4	3	7	0	3.6	2.24499	0	0	0	0	0	0	0	0	0	0	0	0	0
203	L-lactate dehydrogenase B chain OS=Homo sapiens GN=LDHB PE=1 SV=2	37 kDa	3	5	5	5	0	3.6	1.95959	0	0	0	0	0	0	0	0	0	0	0	0	0	0	-1.77636e-15	1	3.6	0.00193914	3.6	0.00193914	3	5	4	5	0	3.4	1.85472	0	0	0	0	0	0	0	0	0	0	0	0	0
204	Protein NDRG1 OS=Homo sapiens GN=NDRG1 PE=1 SV=1	43 kDa	4	3	4	8	0	3.8	2.56125	0	0	0	0	0	0	0	0	0	0	0	0	0	0	2.22045e-16	1	3.8	0.0088825	3.8	0.0088825	4	3	4	8	0	3.8	2.56125	0	0	0	0	0	0	0	0	0	0	0	0	0
205	Proliferating cell nuclear antigen OS=Homo sapiens GN=PCNA PE=1 SV=1	29 kDa	0	3	4	9	0	3.2	3.31059	0	0	0	0	0	0	0	0	0	0	0	0	0	0	2.44249e-15	1	3.2	0.0841298	3.2	0.0841298	0	3	4	8	0	3	2.96648	0	0	0	0	0	0	0	0	0	0	0	0	0
206	Methionine adenosyltransferase 2 subunit beta OS=Homo sapiens GN=MAT2B PE=1 SV=1	38 kDa	1	6	7	6	0	4	2.89828	0	0	0	0	0	0	0	0	0	0	0	0	0	0	1.9984e-15	1	4	0.0139985	4	0.0139985	1	5	6	5	0	3.4	2.41661	0	0	0	0	0	0	0	0	0	0	0	0	0
207	Aminopeptidase B OS=Homo sapiens GN=RNPEP PE=1 SV=2	73 kDa	1	3	3	12	0	3.8	4.26146	0	0	0	0	0	0	0	0	0	0	0	0	0	0	1.33227e-15	1	3.8	0.114523	3.8	0.114523	1	3	3	11	0	3.6	3.87814	0	0	0	0	0	0	0	0	0	0	0	0	0
208	Fatty acid synthase OS=Homo sapiens GN=FASN PE=1 SV=3	273 kDa	0	0	0	13	0	2.6	5.2	0	0	0	0	0	0	0	0	0	0	0	0	0	0	7.77156e-16	1	2.6	0.461886	2.6	0.461886	0	0	0	13	0	2.6	5.2	0	0	0	0	0	0	0	0	0	0	0	0	0
209	C4b-binding protein beta chain OS=Homo sapiens GN=C4BPB PE=1 SV=1	28 kDa	3	2	2	0	0	1.4	1.2	1	1	3	0	0	1	1.09545	1	3	0	0	0	0.8	1.16619	0.2	0.967554	0.6	0.748106	0.4	0.877388	3	2	2	0	0	1.4	1.2	1	1	3	0	0	1	1.09545	1	3	0	0	0	0.8
210	Plexin domain-containing protein 2 OS=Homo sapiens GN=PLXDC2 PE=1 SV=1	60 kDa	2	1	0	0	0	0.6	0.8	3	1	1	0	0	1	1.09545	1	4	1	0	0	1.2	1.46969	-0.2	0.967554	-0.6	0.748106	-0.4	0.877388	2	1	0	0	0	0.6	0.8	3	1	1	0	0	1	1.09545	1	4	1	0	0	1.2
211	Fructose-bisphosphate aldolase A OS=Homo sapiens GN=ALDOA PE=1 SV=2	39 kDa	3	2	2	9	2	3.6	2.72764	0	0	0	0	0	0	0	0	0	0	0	0	0	0	-1.33227e-15	1	3.6	0.0182548	3.6	0.0182548	3	2	2	7	2	3.2	1.93907	0	0	0	0	0	0	0	0	0	0	0	0	0
212	Oxygen-dependent coproporphyrinogen-III oxidase, mitochondrial OS=Homo sapiens GN=CPOX PE=1 SV=3	50 kDa	1	2	4	8	0	3	2.82843	0	0	0	0	0	0	0	0	0	0	0	0	0	0	6.66134e-16	1	3	0.0565068	3	0.0565068	1	2	4	8	0	3	2.82843	0	0	0	0	0	0	0	0	0	0	0	0	0
213	Transitional endoplasmic reticulum ATPase OS=Homo sapiens GN=VCP PE=1 SV=4	89 kDa	3	3	3	9	0	3.6	2.93939	0	0	0	0	0	0	0	0	0	0	0	0	0	0	-8.88178e-16	1	3.6	0.0277219	3.6	0.0277219	3	3	3	9	0	3.6	2.93939	0	0	0	0	0	0	0	0	0	0	0	0	0
214	T-complex protein 1 subunit zeta OS=Homo sapiens GN=CCT6A PE=1 SV=3	58 kDa	1	1	1	7	0	2	2.52982	0	0	0	0	0	0	0	0	0	0	0	0	0	0	2.22045e-16	1	2	0.17095	2	0.17095	1	1	1	7	0	2	2.52982	0	0	0	0	0	0	0	0	0	0	0	0	0
215	Hypoxanthine-guanine phosphoribosyltransferase OS=Homo sapiens GN=HPRT1 PE=1 SV=2	25 kDa	3	4	2	10	0	3.8	3.37046	0	0	0	0	0	0	0	0	0	0	0	0	0	0	1.33227e-15	1	3.8	0.0423757	3.8	0.0423757	3	4	2	7	0	3.2	2.31517	0	0	0	0	0	0	0	0	0	0	0	0	0
216	X-ray repair cross-complementing protein 6 OS=Homo sapiens GN=XRCC6 PE=1 SV=2	70 kDa	4	1	0	13	0	3.6	4.92341	0	0	0	0	0	0	0	0	0	0	0	0	0	0	0	1	3.6	0.213957	3.6	0.213957	4	1	0	11	0	3.2	4.16653	0	0	0	0	0	0	0	0	0	0	0	0	0
217	Keratin, type I cuticular Ha1 OS=Homo sapiens GN=KRT31 PE=1 SV=3	47 kDa	0	0	0	0	0	0	0	0	0	0	0	0	0	0	0	0	9	0	1	2	3.52136	-2	0.375852	-2	0.375852	-5.32907e-16	1	0	0	0	0	0	0	0	0	0	0	0	0	0	0	0	0	8	0	0	1.6
218	Fibulin-5 OS=Homo sapiens GN=FBLN5 PE=1 SV=1	50 kDa	3	0	0	0	0	0.6	1.2	3	0	2	0	0	1	1.26491	2	4	2	0	0	1.6	1.49666	-0.6	0.801558	-1	0.55184	-0.4	0.905408	3	0	0	0	0	0.6	1.2	3	0	2	0	0	1	1.26491	2	4	2	0	0	1.6
219	Ubiquitin carboxyl-terminal hydrolase isozyme L1 OS=Homo sapiens GN=UCHL1 PE=1 SV=2	25 kDa	4	3	3	3	0	2.6	1.35647	1	0	1	0	0	0.4	0.489898	0	0	0	0	0	0	0	0.4	0.779621	2.6	0.00224125	2.2	0.00739822	4	3	3	3	0	2.6	1.35647	1	0	1	0	0	0.4	0.489898	0	0	0	0	0	0
220	Hemoglobin subunit beta OS=Homo sapiens GN=HBB PE=1 SV=2	16 kDa	0	0	0	1	3	0.8	1.16619	0	0	0	3	1	0.8	1.16619	0	0	0	4	3	1.4	1.74356	-0.6	0.816206	-0.6	0.816206	-2.22045e-16	1	0	0	0	1	2	0.6	0.8	0	0	0	2	1	0.6	0.8	0	0	0	2	2	0.8
221	Ran-specific GTPase-activating protein OS=Homo sapiens GN=RANBP1 PE=1 SV=1	23 kDa	1	4	6	3	0	2.8	2.13542	0	0	0	0	0	0	0	0	0	0	0	0	0	0	0	1	2.8	0.0189593	2.8	0.0189593	1	4	6	3	0	2.8	2.13542	0	0	0	0	0	0	0	0	0	0	0	0	0
222	Lysine--tRNA ligase OS=Homo sapiens GN=KARS PE=1 SV=3	68 kDa	3	3	2	9	0	3.4	3.00666	0	0	0	0	0	0	0	0	0	0	0	0	0	0	0	1	3.4	0.0417592	3.4	0.0417592	3	3	2	8	0	3.2	2.63818	0	0	0	0	0	0	0	0	0	0	0	0	0
223	Peptidyl-prolyl cis-trans isomerase FKBP4 OS=Homo sapiens GN=FKBP4 PE=1 SV=3	52 kDa	3	2	1	11	0	3.4	3.92938	0	0	0	0	0	0	0	0	0	0	0	0	0	0	2.22045e-16	1	3.4	0.127414	3.4	0.127414	3	2	1	10	0	3.2	3.54401	0	0	0	0	0	0	0	0	0	0	0	0	0
224	T-complex protein 1 subunit alpha OS=Homo sapiens GN=TCP1 PE=1 SV=1	60 kDa	3	1	0	12	0	3.2	4.53431	0	0	0	0	0	0	0	0	0	0	0	0	0	0	-4.44089e-16	1	3.2	0.234908	3.2	0.234908	3	1	0	11	0	3	4.14729	0	0	0	0	0	0	0	0	0	0	0	0	0
225	Histone-binding protein RBBP4 OS=Homo sapiens GN=RBBP4 PE=1 SV=3	48 kDa	3	2	0	10	0	3	3.68782	0	0	0	0	0	0	0	0	0	0	0	0	0	0	-3.33067e-16	1	3	0.156407	3	0.156407	2	2	0	4	0	1.6	1.49666	0	0	0	0	0	0	0	0	0	0	0	0	0
226	Apolipoprotein C-I OS=Homo sapiens GN=APOC1 PE=1 SV=1	9 kDa	1	1	1	1	1	1	0	2	1	1	0	1	1	0.632456	1	3	1	0	1	1.2	0.979796	-0.2	0.908035	-0.2	0.908035	-2.22045e-16	1	1	1	1	1	1	1	0	2	1	1	0	1	1	0.632456	1	3	1	0	1	1.2
227	Isoform 2 of Matrix Gla protein OS=Homo sapiens GN=MGP	15 kDa	1	1	1	0	0	0.6	0.489898	2	1	2	0	0	1	0.894427	1	3	2	1	1	1.6	0.8	-0.6	0.512607	-1	0.183891	-0.4	0.735904	1	1	1	0	0	0.6	0.489898	1	1	2	0	0	0.8	0.748331	1	2	2	1	1	1.4
228	Isoform 3 of Insulin-like growth factor II OS=Homo sapiens GN=IGF2	26 kDa	1	3	1	1	0	1.2	0.979796	2	1	1	0	0	0.8	0.748331	0	2	1	0	0	0.6	0.8	0.2	0.940887	0.6	0.590771	0.4	0.786693	1	3	1	1	0	1.2	0.979796	2	1	1	0	0	0.8	0.748331	0	2	1	0	0	0.6
229	EGF-containing fibulin-like extracellular matrix protein 2 OS=Homo sapiens GN=EFEMP2 PE=1 SV=3	49 kDa	0	1	1	0	0	0.4	0.489898	1	3	2	0	0	1.2	1.16619	1	4	5	0	0	2	2.09762	-0.8	0.710083	-1.6	0.283111	-0.8	0.710083	0	1	1	0	0	0.4	0.489898	1	3	2	0	0	1.2	1.16619	1	4	5	0	0	2
230	Plasma protease C1 inhibitor OS=Homo sapiens GN=SERPING1 PE=1 SV=2	55 kDa	2	1	0	3	0	1.2	1.16619	1	0	0	0	3	0.8	1.16619	0	3	0	0	0	0.6	1.2	0.2	0.968779	0.6	0.756301	0.4	0.881764	2	1	0	3	0	1.2	1.16619	1	0	0	0	2	0.6	0.8	0	3	0	0	0	0.6
231	Zinc finger protein 566 OS=Homo sapiens GN=ZNF566 PE=1 SV=1	?	0	0	0	2	1	0.6	0.8	0	0	0	0	0	0	0	0	0	0	2	0	0.4	0.8	-0.4	0.67085	0.2	0.902625	0.6	0.42228	0	0	0	2	1	0.6	0.8	0	0	0	0	0	0	0	0	0	0	1	0	0.2
232	F-actin-capping protein subunit alpha-1 OS=Homo sapiens GN=CAPZA1 PE=1 SV=3	33 kDa	1	5	2	7	0	3	2.60768	0	0	0	0	0	0	0	0	0	0	0	0	0	0	6.66134e-16	1	3	0.0383477	3	0.0383477	1	5	2	6	0	2.8	2.31517	0	0	0	0	0	0	0	0	0	0	0	0	0
233	Heterogeneous nuclear ribonucleoprotein D0 OS=Homo sapiens GN=HNRNPD PE=1 SV=1	38 kDa	3	2	4	8	0	3.4	2.6533	0	0	0	0	0	0	0	0	0	0	0	0	0	0	2.22045e-16	1	3.4	0.0216147	3.4	0.0216147	3	2	4	6	0	3	2	0	0	0	0	0	0	0	0	0	0	0	0	0
234	Vimentin OS=Homo sapiens GN=VIM PE=1 SV=4	54 kDa	5	2	1	6	0	2.8	2.31517	0	0	0	0	0	0	0	0	0	0	0	0	0	0	-2.22045e-16	1	2.8	0.0296471	2.8	0.0296471	5	2	1	6	0	2.8	2.31517	0	0	0	0	0	0	0	0	0	0	0	0	0
235	14 kDa phosphohistidine phosphatase OS=Homo sapiens GN=PHPT1 PE=1 SV=1	14 kDa	5	4	2	7	0	3.6	2.41661	0	0	0	0	0	0	0	0	0	0	0	0	0	0	-4.44089e-16	1	3.6	0.00865048	3.6	0.00865048	5	4	2	6	0	3.4	2.15407	0	0	0	0	0	0	0	0	0	0	0	0	0
236	Keratin, type II cuticular Hb6 OS=Homo sapiens GN=KRT86 PE=1 SV=1	53 kDa	0	1	0	0	0	0.2	0.4	0	0	0	0	0	0	0	0	0	13	0	0	2.6	5.2	-2.6	0.463855	-2.4	0.516428	0.2	0.995149	0	0	0	0	0	0	0	0	0	0	0	0	0	0	0	0	7	0	0	1.4
237	Out at first protein homolog OS=Homo sapiens GN=OAF PE=2 SV=1	31 kDa	2	2	1	1	0	1.2	0.748331	2	1	1	0	0	0.8	0.748331	1	1	1	0	0	0.6	0.489898	0.2	0.908035	0.6	0.442728	0.4	0.686272	2	2	1	1	0	1.2	0.748331	2	1	1	0	0	0.8	0.748331	1	1	1	0	0	0.6
238	Galectin-3-binding protein OS=Homo sapiens GN=LGALS3BP PE=1 SV=1	65 kDa	1	0	1	2	0	0.8	0.748331	1	0	0	1	3	1	1.09545	0	1	2	0	2	1	0.894427	0	1	-0.2	0.949847	-0.2	0.949847	1	0	1	2	0	0.8	0.748331	1	0	0	1	3	1	1.09545	0	1	2	0	2	1
239	Hornerin OS=Homo sapiens GN=HRNR PE=1 SV=2	282 kDa	3	1	0	0	0	0.8	1.16619	0	0	2	0	0	0.4	0.8	2	3	1	0	0	1.2	1.16619	-0.8	0.550062	-0.4	0.856085	0.4	0.856085	3	1	0	0	0	0.8	1.16619	0	0	2	0	0	0.4	0.8	2	3	1	0	0	1.2
240	Histone H2A type 2-C OS=Homo sapiens GN=HIST2H2AC PE=1 SV=4	14 kDa	2	3	1	4	1	2.2	1.16619	0	0	0	0	0	0	0	0	0	0	0	0	0	0	-1.11022e-16	1	2.2	0.00157697	2.2	0.00157697	2	2	1	3	1	1.8	0.748331	0	0	0	0	0	0	0	0	0	0	0	0	0
241	Eukaryotic translation initiation factor 1A, X-chromosomal OS=Homo sapiens GN=EIF1AX PE=1 SV=2	16 kDa	4	4	3	1	2	2.8	1.16619	0	0	0	0	0	0	0	0	0	0	0	0	0	0	-9.99201e-16	1	2.8	0.000203992	2.8	0.000203992	3	4	3	1	2	2.6	1.0198	0	0	0	0	0	0	0	0	0	0	0	0	0
242	ATP-dependent RNA helicase DDX1 OS=Homo sapiens GN=DDX1 PE=1 SV=2	82 kDa	2	1	2	8	0	2.6	2.8	0	0	0	0	0	0	0	0	0	0	0	0	0	0	0	1	2.6	0.0985	2.6	0.0985	2	1	2	8	0	2.6	2.8	0	0	0	0	0	0	0	0	0	0	0	0	0
243	Stress-induced-phosphoprotein 1 OS=Homo sapiens GN=STIP1 PE=1 SV=1	63 kDa	4	3	5	4	0	3.2	1.72047	0	0	0	0	0	0	0	0	0	0	0	0	0	0	-4.44089e-16	1	3.2	0.00176186	3.2	0.00176186	4	3	5	4	0	3.2	1.72047	0	0	0	0	0	0	0	0	0	0	0	0	0
244	Asparagine--tRNA ligase, cytoplasmic OS=Homo sapiens GN=NARS PE=1 SV=1	63 kDa	2	2	2	10	0	3.2	3.48712	0	0	0	0	0	0	0	0	0	0	0	0	0	0	4.44089e-16	1	3.2	0.103017	3.2	0.103017	2	2	2	8	0	2.8	2.71293	0	0	0	0	0	0	0	0	0	0	0	0	0
245	Elongation factor 1-alpha 1 OS=Homo sapiens GN=EEF1A1 PE=1 SV=1	50 kDa	1	2	3	9	0	3	3.16228	0	0	0	0	0	0	0	0	0	0	0	0	0	0	1.11022e-16	1	3	0.0906411	3	0.0906411	1	2	2	7	0	2.4	2.41661	0	0	0	0	0	0	0	0	0	0	0	0	0
246	Keratin, type II cuticular Hb5 OS=Homo sapiens GN=KRT85 PE=1 SV=1	56 kDa	0	1	0	0	0	0.2	0.4	0	0	0	0	0	0	0	0	0	11	0	0	2.2	4.4	-2.2	0.464632	-2	0.526975	0.2	0.993248	0	1	0	0	0	0.2	0.4	0	0	0	0	0	0	0	0	0	9	0	0	1.8
247	Disintegrin and metalloproteinase domain-containing protein 10 OS=Homo sapiens GN=ADAM10 PE=1 SV=1	84 kDa	3	2	1	1	0	1.4	1.0198	2	2	2	0	0	1.2	0.979796	0	2	1	0	0	0.6	0.8	0.6	0.64781	0.8	0.472134	0.2	0.951323	3	2	1	1	0	1.4	1.0198	2	2	2	0	0	1.2	0.979796	0	2	1	0	0	0.6
248	Endoplasmin OS=Homo sapiens GN=HSP90B1 PE=1 SV=1	92 kDa	1	0	1	7	0	1.8	2.63818	0	0	0	0	0	0	0	0	0	0	0	0	0	0	-2.22045e-16	1	1.8	0.255576	1.8	0.255576	1	0	1	5	0	1.4	1.85472	0	0	0	0	0	0	0	0	0	0	0	0	0
249	Eukaryotic initiation factor 4A-III OS=Homo sapiens GN=EIF4A3 PE=1 SV=4	47 kDa	3	3	2	6	0	2.8	1.93907	0	0	0	0	0	0	0	0	0	0	0	0	0	0	6.66134e-16	1	2.8	0.010571	2.8	0.010571	2	1	1	4	0	1.6	1.35647	0	0	0	0	0	0	0	0	0	0	0	0	0
250	Cystathionine beta-synthase-like protein OS=Homo sapiens GN=CBSL PE=1 SV=1	61 kDa	2	4	1	9	0	3.2	3.18748	0	0	0	0	0	0	0	0	0	0	0	0	0	0	6.66134e-16	1	3.2	0.0719244	3.2	0.0719244	2	4	1	9	0	3.2	3.18748	0	0	0	0	0	0	0	0	0	0	0	0	0
251	X-ray repair cross-complementing protein 5 OS=Homo sapiens GN=XRCC5 PE=1 SV=3	83 kDa	2	2	1	9	0	2.8	3.18748	0	0	0	0	0	0	0	0	0	0	0	0	0	0	5.55112e-16	1	2.8	0.120844	2.8	0.120844	2	1	1	8	0	2.4	2.87054	0	0	0	0	0	0	0	0	0	0	0	0	0
252	Serine/threonine-protein phosphatase 2A catalytic subunit alpha isoform OS=Homo sapiens GN=PPP2CA PE=1 SV=1	36 kDa	0	1	1	10	0	2.4	3.82623	0	0	0	0	0	0	0	0	0	0	0	0	0	0	-3.33067e-16	1	2.4	0.309448	2.4	0.309448	0	1	1	9	0	2.2	3.42929	0	0	0	0	0	0	0	0	0	0	0	0	0
253	Isoform 2 of Serine-threonine kinase receptor-associated protein OS=Homo sapiens GN=STRAP	40 kDa	1	2	0	9	0	2.4	3.38231	0	0	0	0	0	0	0	0	0	0	0	0	0	0	1.11022e-15	1	2.4	0.231645	2.4	0.231645	1	2	0	9	0	2.4	3.38231	0	0	0	0	0	0	0	0	0	0	0	0	0
254	Ficolin-3 OS=Homo sapiens GN=FCN3 PE=1 SV=2	33 kDa	1	2	1	0	0	0.8	0.748331	2	0	2	0	0	0.8	0.979796	1	1	1	0	0	0.6	0.489898	0.2	0.928032	0.2	0.928032	-2.22045e-16	1	1	2	1	0	0	0.8	0.748331	2	0	2	0	0	0.8	0.979796	1	1	1	0	0	0.6
255	Regulator of chromosome condensation OS=Homo sapiens GN=RCC1 PE=1 SV=1	45 kDa	3	2	1	6	0	2.4	2.05913	0	0	0	0	0	0	0	0	0	0	0	0	0	0	5.55112e-16	1	2.4	0.0359088	2.4	0.0359088	3	2	1	6	0	2.4	2.05913	0	0	0	0	0	0	0	0	0	0	0	0	0
256	Valine--tRNA ligase OS=Homo sapiens GN=VARS PE=1 SV=4	140 kDa	5	1	2	6	0	2.8	2.31517	0	0	0	0	0	0	0	0	0	0	0	0	0	0	-2.22045e-16	1	2.8	0.0296471	2.8	0.0296471	5	1	2	6	0	2.8	2.31517	0	0	0	0	0	0	0	0	0	0	0	0	0
257	Serine/threonine-protein phosphatase 2A 65 kDa regulatory subunit A alpha isoform OS=Homo sapiens GN=PPP2R1A PE=1 SV=4	65 kDa	3	2	2	5	0	2.4	1.62481	0	0	0	0	0	0	0	0	0	0	0	0	0	0	0	1	2.4	0.00914137	2.4	0.00914137	3	2	2	5	0	2.4	1.62481	0	0	0	0	0	0	0	0	0	0	0	0	0
258	Sialic acid synthase OS=Homo sapiens GN=NANS PE=1 SV=2	40 kDa	2	4	2	4	0	2.4	1.49666	0	0	0	0	0	0	0	0	0	0	0	0	0	0	-1.11022e-16	1	2.4	0.00526411	2.4	0.00526411	2	4	2	4	0	2.4	1.49666	0	0	0	0	0	0	0	0	0	0	0	0	0
259	Heparin cofactor 2 OS=Homo sapiens GN=SERPIND1 PE=1 SV=3	57 kDa	1	1	1	1	1	1	0	1	0	1	1	1	0.8	0.4	1	2	1	0	0	0.8	0.748331	1.11022e-16	1	0.2	0.834538	0.2	0.834538	1	1	1	1	1	1	0	1	0	1	1	1	0.8	0.4	1	2	1	0	0	0.8
260	Putative RNA-binding protein Luc7-like 2 OS=Homo sapiens GN=LUC7L2 PE=1 SV=2	47 kDa	3	2	1	5	0	2.2	1.72047	0	0	0	0	0	0	0	0	0	0	0	0	0	0	-4.44089e-16	1	2.2	0.0218728	2.2	0.0218728	2	2	1	4	0	1.8	1.32665	0	0	0	0	0	0	0	0	0	0	0	0	0
261	F-actin-capping protein subunit alpha-2 OS=Homo sapiens GN=CAPZA2 PE=1 SV=3	33 kDa	0	3	1	6	0	2	2.28035	0	0	0	0	0	0	0	0	0	0	0	0	0	0	7.77156e-16	1	2	0.121519	2	0.121519	0	1	1	3	0	1	1.09545	0	0	0	0	0	0	0	0	0	0	0	0	0
262	Dihydropyrimidinase-related protein 2 OS=Homo sapiens GN=DPYSL2 PE=1 SV=1	62 kDa	2	3	2	4	0	2.2	1.32665	0	0	0	0	0	0	0	0	0	0	0	0	0	0	-1.11022e-16	1	2.2	0.00415408	2.2	0.00415408	2	3	2	4	0	2.2	1.32665	0	0	0	0	0	0	0	0	0	0	0	0	0
263	Nucleoporin Nup43 OS=Homo sapiens GN=NUP43 PE=1 SV=1	42 kDa	2	3	4	4	0	2.6	1.49666	0	0	0	0	0	0	0	0	0	0	0	0	0	0	-7.77156e-16	1	2.6	0.00296125	2.6	0.00296125	2	2	3	3	0	2	1.09545	0	0	0	0	0	0	0	0	0	0	0	0	0
264	Isoform 2 of U1 small nuclear ribonucleoprotein 70 kDa OS=Homo sapiens GN=SNRNP70	51 kDa	0	0	0	6	2	1.6	2.33238	0	0	0	1	0	0.2	0.4	0	0	0	0	0	0	0	0.2	0.976696	1.6	0.261236	1.4	0.348346	0	0	0	6	2	1.6	2.33238	0	0	0	1	0	0.2	0.4	0	0	0	0	0	0
265	Platelet-activating factor acetylhydrolase IB subunit alpha OS=Homo sapiens GN=PAFAH1B1 PE=1 SV=2	47 kDa	2	0	0	8	0	2	3.09839	0	0	0	0	0	0	0	0	0	0	0	0	0	0	-3.33067e-16	1	2	0.290752	2	0.290752	2	0	0	8	0	2	3.09839	0	0	0	0	0	0	0	0	0	0	0	0	0
266	Isoform 2 of Fibulin-2 OS=Homo sapiens GN=FBLN2	132 kDa	1	1	0	0	0	0.4	0.489898	2	1	2	0	0	1	0.894427	1	2	0	0	0	0.6	0.8	0.4	0.735904	-0.2	0.924759	-0.6	0.512607	1	1	0	0	0	0.4	0.489898	2	1	2	0	0	1	0.894427	1	2	0	0	0	0.6
267	Isoform 3 of Prostaglandin E synthase 3 OS=Homo sapiens GN=PTGES3	15 kDa	1	1	2	6	1	2.2	1.93907	0	0	0	0	0	0	0	0	0	0	0	0	0	0	-3.33067e-16	1	2.2	0.0410871	2.2	0.0410871	1	1	2	4	1	1.8	1.16619	0	0	0	0	0	0	0	0	0	0	0	0	0
268	Tsukushin OS=Homo sapiens GN=TSKU PE=2 SV=3	38 kDa	0	1	0	0	0	0.2	0.4	0	0	0	1	0	0.2	0.4	3	1	0	0	4	1.6	1.62481	-1.4	0.156258	-1.4	0.156258	-1.94289e-16	1	0	1	0	0	0	0.2	0.4	0	0	0	1	0	0.2	0.4	3	1	0	0	4	1.6
269	Isoform 2B of Cytoplasmic dynein 1 intermediate chain 2 OS=Homo sapiens GN=DYNC1I2	71 kDa	3	2	1	6	0	2.4	2.05913	0	0	0	0	0	0	0	0	0	0	0	0	0	0	5.55112e-16	1	2.4	0.0359088	2.4	0.0359088	3	2	1	5	0	2.2	1.72047	0	0	0	0	0	0	0	0	0	0	0	0	0
270	Isoform 2 of Heterogeneous nuclear ribonucleoprotein A/B OS=Homo sapiens GN=HNRNPAB	36 kDa	2	1	1	7	0	2.2	2.48193	0	0	0	0	0	0	0	0	0	0	0	0	0	0	-2.22045e-16	1	2.2	0.117015	2.2	0.117015	2	1	1	6	0	2	2.09762	0	0	0	0	0	0	0	0	0	0	0	0	0
271	T-complex protein 1 subunit eta OS=Homo sapiens GN=CCT7 PE=1 SV=2	59 kDa	1	0	0	7	0	1.6	2.72764	0	0	0	0	0	0	0	0	0	0	0	0	0	0	-2.22045e-16	1	1.6	0.354073	1.6	0.354073	1	0	0	7	0	1.6	2.72764	0	0	0	0	0	0	0	0	0	0	0	0	0
272	Nidogen-1 OS=Homo sapiens GN=NID1 PE=1 SV=3	136 kDa	3	4	0	3	0	2	1.67332	0	0	0	0	0	0	0	0	0	0	0	0	0	0	1.11022e-15	1	2	0.0315452	2	0.0315452	3	4	0	3	0	2	1.67332	0	0	0	0	0	0	0	0	0	0	0	0	0
273	Pre-mRNA-splicing factor ATP-dependent RNA helicase DHX15 OS=Homo sapiens GN=DHX15 PE=1 SV=2	91 kDa	1	0	0	9	0	2	3.52136	0	0	0	0	0	0	0	0	0	0	0	0	0	0	2.22045e-16	1	2	0.375852	2	0.375852	1	0	0	9	0	2	3.52136	0	0	0	0	0	0	0	0	0	0	0	0	0
274	Exportin-2 OS=Homo sapiens GN=CSE1L PE=1 SV=3	110 kDa	1	0	0	11	0	2.4	4.31741	0	0	0	0	0	0	0	0	0	0	0	0	0	0	0	1	2.4	0.3904	2.4	0.3904	1	0	0	9	0	2	3.52136	0	0	0	0	0	0	0	0	0	0	0	0	0
275	Immunoglobulin delta heavy chain OS=Homo sapiens PE=1 SV=1	56 kDa	1	1	0	0	1	0.6	0.489898	1	0	0	0	0	0.2	0.4	1	3	0	0	0	0.8	1.16619	-0.6	0.527556	-0.2	0.928032	0.4	0.745972	1	1	0	0	1	0.6	0.489898	1	0	0	0	0	0.2	0.4	1	3	0	0	0	0.8
276	Zyxin OS=Homo sapiens GN=ZYX PE=1 SV=1	61 kDa	4	1	2	0	0	1.4	1.49666	0	0	1	0	0	0.2	0.4	0	1	0	0	0	0.2	0.4	-5.55112e-16	1	1.2	0.199474	1.2	0.199474	4	1	2	0	0	1.4	1.49666	0	0	1	0	0	0.2	0.4	0	1	0	0	0	0.2
277	Elongation factor 1-beta OS=Homo sapiens GN=EEF1B2 PE=1 SV=3	25 kDa	3	2	2	3	1	2.2	0.748331	0	0	0	0	0	0	0	0	0	0	0	0	0	0	-7.77156e-16	1	2.2	2.99748e-05	2.2	2.99748e-05	3	2	2	2	1	2	0.632456	0	0	0	0	0	0	0	0	0	0	0	0	0
278	Histone H4 OS=Homo sapiens GN=HIST1H4A PE=1 SV=2	11 kDa	1	1	1	8	0	2.2	2.92575	0	0	0	0	0	0	0	0	0	0	0	0	0	0	-3.33067e-16	1	2.2	0.198023	2.2	0.198023	1	1	1	6	0	1.8	2.13542	0	0	0	0	0	0	0	0	0	0	0	0	0
279	Isoform 2 of Cold shock domain-containing protein E1 OS=Homo sapiens GN=CSDE1	86 kDa	1	2	2	5	0	2	1.67332	0	0	0	0	0	0	0	0	0	0	0	0	0	0	2.22045e-16	1	2	0.0315452	2	0.0315452	1	2	2	5	0	2	1.67332	0	0	0	0	0	0	0	0	0	0	0	0	0
280	Phenylalanine--tRNA ligase beta subunit OS=Homo sapiens GN=FARSB PE=1 SV=3	66 kDa	1	1	2	6	0	2	2.09762	0	0	0	0	0	0	0	0	0	0	0	0	0	0	0	1	2	0.08886	2	0.08886	1	1	2	6	0	2	2.09762	0	0	0	0	0	0	0	0	0	0	0	0	0
281	Elongation factor 1-delta OS=Homo sapiens GN=EEF1D PE=1 SV=5	31 kDa	3	3	3	1	0	2	1.26491	0	0	0	0	0	0	0	0	0	0	0	0	0	0	3.33067e-16	1	2	0.00580279	2	0.00580279	3	3	3	1	0	2	1.26491	0	0	0	0	0	0	0	0	0	0	0	0	0
282	Spermidine synthase OS=Homo sapiens GN=SRM PE=1 SV=1	34 kDa	3	1	1	7	0	2.4	2.498	0	0	0	0	0	0	0	0	0	0	0	0	0	0	2.22045e-16	1	2.4	0.086199	2.4	0.086199	3	1	1	6	0	2.2	2.13542	0	0	0	0	0	0	0	0	0	0	0	0	0
283	Heat shock 70 kDa protein 4L OS=Homo sapiens GN=HSPA4L PE=1 SV=3	95 kDa	1	1	0	5	0	1.4	1.85472	0	0	0	0	0	0	0	0	0	0	0	0	0	0	1.66533e-16	1	1.4	0.195885	1.4	0.195885	1	1	0	5	0	1.4	1.85472	0	0	0	0	0	0	0	0	0	0	0	0	0
284	Dihydropyrimidinase-related protein 5 OS=Homo sapiens GN=DPYSL5 PE=1 SV=1	61 kDa	1	3	0	5	0	1.8	1.93907	0	0	0	0	0	0	0	0	0	0	0	0	0	0	4.44089e-16	1	1.8	0.0986187	1.8	0.0986187	1	3	0	5	0	1.8	1.93907	0	0	0	0	0	0	0	0	0	0	0	0	0
285	Mitogen-activated protein kinase 3 OS=Homo sapiens GN=MAPK3 PE=1 SV=4	43 kDa	0	0	0	7	0	1.4	2.8	0	0	0	0	0	0	0	0	0	0	0	0	0	0	1.66533e-16	1	1.4	0.461886	1.4	0.461886	0	0	0	4	0	0.8	1.6	0	0	0	0	0	0	0	0	0	0	0	0	0
286	Tubulin--tyrosine ligase-like protein 12 OS=Homo sapiens GN=TTLL12 PE=1 SV=2	74 kDa	0	0	0	8	0	1.6	3.2	0	0	0	0	0	0	0	0	0	0	0	0	0	0	0	1	1.6	0.461886	1.6	0.461886	0	0	0	7	0	1.4	2.8	0	0	0	0	0	0	0	0	0	0	0	0	0
287	Serum paraoxonase/lactonase 3 OS=Homo sapiens GN=PON3 PE=1 SV=3	40 kDa	2	2	1	0	0	1	0.894427	2	1	1	0	0	0.8	0.748331	0	1	1	0	0	0.4	0.489898	0.4	0.725014	0.6	0.496734	0.2	0.921175	2	2	1	0	0	1	0.894427	2	1	1	0	0	0.8	0.748331	0	1	1	0	0	0.4
288	Carboxypeptidase N catalytic chain OS=Homo sapiens GN=CPN1 PE=1 SV=1	52 kDa	1	1	1	1	0	0.8	0.4	1	1	2	0	0	0.8	0.748331	1	1	0	0	0	0.4	0.489898	0.4	0.590771	0.4	0.590771	-3.33067e-16	1	1	1	1	1	0	0.8	0.4	1	1	2	0	0	0.8	0.748331	1	1	0	0	0	0.4
289	Intelectin-1 OS=Homo sapiens GN=ITLN1 PE=1 SV=1	35 kDa	1	1	0	0	0	0.4	0.489898	1	0	1	0	0	0.4	0.489898	1	2	0	0	1	0.8	0.748331	-0.4	0.614152	-0.4	0.614152	-2.77556e-16	1	1	1	0	0	0	0.4	0.489898	1	0	1	0	0	0.4	0.489898	1	2	0	0	1	0.8
290	Puromycin-sensitive aminopeptidase OS=Homo sapiens GN=NPEPPS PE=1 SV=2	103 kDa	0	1	1	6	0	1.6	2.24499	1	0	0	0	0	0.2	0.4	0	0	0	0	0	0	0	0.2	0.97493	1.6	0.238412	1.4	0.323608	0	1	1	6	0	1.6	2.24499	1	0	0	0	0	0.2	0.4	0	0	0	0	0	0
291	Splicing factor 3A subunit 3 OS=Homo sapiens GN=SF3A3 PE=1 SV=1	59 kDa	2	1	0	1	0	0.8	0.748331	0	0	0	0	0	0	0	0	0	0	0	0	0	0	-2.22045e-16	1	0.8	0.0545125	0.8	0.0545125	2	1	0	1	0	0.8	0.748331	0	0	0	0	0	0	0	0	0	0	0	0	0
292	Isoform 2 of 6-phosphogluconate dehydrogenase, decarboxylating OS=Homo sapiens GN=PGD	52 kDa	2	1	0	5	0	1.6	1.85472	0	0	0	0	0	0	0	0	0	0	0	0	0	0	-2.22045e-16	1	1.6	0.128757	1.6	0.128757	2	1	0	5	0	1.6	1.85472	0	0	0	0	0	0	0	0	0	0	0	0	0
293	Hsc70-interacting protein OS=Homo sapiens GN=ST13 PE=1 SV=2	41 kDa	3	1	2	5	0	2.2	1.72047	0	0	0	0	0	0	0	0	0	0	0	0	0	0	-1.11022e-16	1	2.2	0.0218728	2.2	0.0218728	3	1	2	5	0	2.2	1.72047	0	0	0	0	0	0	0	0	0	0	0	0	0
294	Coronin-1B OS=Homo sapiens GN=CORO1B PE=1 SV=1	54 kDa	2	1	1	7	0	2.2	2.48193	0	0	0	0	0	0	0	0	0	0	0	0	0	0	-2.22045e-16	1	2.2	0.117015	2.2	0.117015	2	1	1	7	0	2.2	2.48193	0	0	0	0	0	0	0	0	0	0	0	0	0
295	N-alpha-acetyltransferase 10 OS=Homo sapiens GN=NAA10 PE=1 SV=1	26 kDa	1	1	1	6	0	1.8	2.13542	0	0	0	0	0	0	0	0	0	0	0	0	0	0	7.77156e-16	1	1.8	0.139295	1.8	0.139295	1	1	1	5	0	1.6	1.74356	0	0	0	0	0	0	0	0	0	0	0	0	0
296	40S ribosomal protein SA OS=Homo sapiens GN=RPSA PE=1 SV=4	33 kDa	1	0	1	7	0	1.8	2.63818	0	0	0	0	0	0	0	0	0	0	0	0	0	0	-2.22045e-16	1	1.8	0.255576	1.8	0.255576	1	0	1	6	0	1.6	2.24499	0	0	0	0	0	0	0	0	0	0	0	0	0
297	Hexokinase-1 OS=Homo sapiens GN=HK1 PE=1 SV=3	102 kDa	2	0	1	6	0	1.8	2.22711	0	0	0	0	0	0	0	0	0	0	0	0	0	0	-2.22045e-16	1	1.8	0.159651	1.8	0.159651	2	0	1	6	0	1.8	2.22711	0	0	0	0	0	0	0	0	0	0	0	0	0
298	Serine/arginine-rich splicing factor 3 OS=Homo sapiens GN=SRSF3 PE=1 SV=1	19 kDa	1	1	0	6	0	1.6	2.24499	0	0	0	0	0	0	0	0	0	0	0	0	0	0	-2.22045e-16	1	1.6	0.229023	1.6	0.229023	1	1	0	5	0	1.4	1.85472	0	0	0	0	0	0	0	0	0	0	0	0	0
299	Isoform 4 of Cytosolic acyl coenzyme A thioester hydrolase OS=Homo sapiens GN=ACOT7	37 kDa	1	1	0	8	0	2	3.03315	0	0	0	0	0	0	0	0	0	0	0	0	0	0	2.22045e-16	1	2	0.277083	2	0.277083	1	1	0	6	0	1.6	2.24499	0	0	0	0	0	0	0	0	0	0	0	0	0
300	Aspartate--tRNA ligase, cytoplasmic OS=Homo sapiens GN=DARS PE=1 SV=2	57 kDa	0	0	0	9	0	1.8	3.6	0	0	0	0	0	0	0	0	0	0	0	0	0	0	4.44089e-16	1	1.8	0.461886	1.8	0.461886	0	0	0	9	0	1.8	3.6	0	0	0	0	0	0	0	0	0	0	0	0	0
301	60S ribosomal protein L29 OS=Homo sapiens GN=RPL29 PE=1 SV=2	18 kDa	1	1	1	3	3	1.8	0.979796	0	0	0	0	0	0	0	0	0	0	0	0	0	0	6.66134e-16	1	1.8	0.00193914	1.8	0.00193914	1	1	1	3	3	1.8	0.979796	0	0	0	0	0	0	0	0	0	0	0	0	0
302	Isoform 2 of Heterogeneous nuclear ribonucleoprotein H3 OS=Homo sapiens GN=HNRNPH3	35 kDa	1	1	1	2	0	1	0.632456	0	0	0	0	0	0	0	0	0	0	0	0	0	0	-2.77556e-16	1	1	0.00580279	1	0.00580279	1	1	1	2	0	1	0.632456	0	0	0	0	0	0	0	0	0	0	0	0	0
303	Hsp90 co-chaperone Cdc37 OS=Homo sapiens GN=CDC37 PE=1 SV=1	44 kDa	1	2	2	4	0	1.8	1.32665	0	0	0	0	0	0	0	0	0	0	0	0	0	0	6.66134e-16	1	1.8	0.0155125	1.8	0.0155125	1	2	2	3	0	1.6	1.0198	0	0	0	0	0	0	0	0	0	0	0	0	0
304	Peptidase M20 domain-containing protein 2 OS=Homo sapiens GN=PM20D2 PE=1 SV=2	48 kDa	2	0	2	6	0	2	2.19089	0	0	0	0	0	0	0	0	0	0	0	0	0	0	-3.33067e-16	1	2	0.10506	2	0.10506	2	0	2	5	0	1.8	1.83303	0	0	0	0	0	0	0	0	0	0	0	0	0
305	Alpha-enolase OS=Homo sapiens GN=ENO1 PE=1 SV=2	47 kDa	0	1	3	5	0	1.8	1.93907	0	0	0	0	0	0	0	0	0	0	0	0	0	0	5.55112e-16	1	1.8	0.0986187	1.8	0.0986187	0	1	2	5	0	1.6	1.85472	0	0	0	0	0	0	0	0	0	0	0	0	0
306	Cullin-associated NEDD8-dissociated protein 1 OS=Homo sapiens GN=CAND1 PE=1 SV=2	136 kDa	0	1	1	6	0	1.6	2.24499	0	0	0	0	0	0	0	0	0	0	0	0	0	0	0	1	1.6	0.229023	1.6	0.229023	0	1	1	6	0	1.6	2.24499	0	0	0	0	0	0	0	0	0	0	0	0	0
307	Alpha-actinin-4 OS=Homo sapiens GN=ACTN4 PE=1 SV=2	105 kDa	4	0	0	4	0	1.6	1.95959	0	0	0	0	0	0	0	0	0	0	0	0	0	0	-8.88178e-16	1	1.6	0.15458	1.6	0.15458	4	0	0	4	0	1.6	1.95959	0	0	0	0	0	0	0	0	0	0	0	0	0
308	60S ribosomal protein L23a OS=Homo sapiens GN=RPL23A PE=1 SV=1	18 kDa	0	0	0	4	3	1.4	1.74356	0	0	0	0	0	0	0	0	0	0	0	0	0	0	1.66533e-16	1	1.4	0.162955	1.4	0.162955	0	0	0	3	2	1	1.26491	0	0	0	0	0	0	0	0	0	0	0	0	0
309	1-phosphatidylinositol 3-phosphate 5-kinase OS=Homo sapiens GN=PIKFYVE PE=1 SV=3	237 kDa	0	2	1	0	0	0.6	0.8	0	0	1	0	0	0.2	0.4	0	0	0	0	0	0	0	0.2	0.849553	0.6	0.26618	0.4	0.534707	0	2	1	0	0	0.6	0.8	0	0	1	0	0	0.2	0.4	0	0	0	0	0	0
310	Complement C1q subcomponent subunit C OS=Homo sapiens GN=C1QC PE=1 SV=3	26 kDa	1	1	0	2	1	1	0.632456	1	0	0	0	1	0.4	0.489898	0	0	0	0	0	0	0	0.4	0.461886	1	0.0248148	0.6	0.199474	1	1	0	2	1	1	0.632456	1	0	0	0	1	0.4	0.489898	0	0	0	0	0	0
311	Glycine--tRNA ligase OS=Homo sapiens GN=GARS PE=1 SV=3	83 kDa	1	1	1	3	0	1.2	0.979796	0	0	0	0	0	0	0	0	0	0	0	0	0	0	-1.66533e-16	1	1.2	0.0277219	1.2	0.0277219	1	1	1	3	0	1.2	0.979796	0	0	0	0	0	0	0	0	0	0	0	0	0
312	Complement factor I OS=Homo sapiens GN=CFI PE=1 SV=2	66 kDa	3	0	1	0	0	0.8	1.16619	1	0	0	0	0	0.2	0.4	0	2	0	0	0	0.4	0.8	-0.2	0.940887	0.4	0.786693	0.6	0.590771	3	0	1	0	0	0.8	1.16619	1	0	0	0	0	0.2	0.4	0	2	0	0	0	0.4
313	Isoform 2 of Cleavage and polyadenylation specificity factor subunit 6 OS=Homo sapiens GN=CPSF6	63 kDa	0	1	0	2	0	0.6	0.8	0	0	0	0	0	0	0	0	0	0	0	0	0	0	0	1	0.6	0.199474	0.6	0.199474	0	1	0	2	0	0.6	0.8	0	0	0	0	0	0	0	0	0	0	0	0	0
314	Eukaryotic translation initiation factor 3 subunit I OS=Homo sapiens GN=EIF3I PE=1 SV=1	37 kDa	1	1	1	5	0	1.6	1.74356	0	0	0	0	0	0	0	0	0	0	0	0	0	0	2.22045e-16	1	1.6	0.103017	1.6	0.103017	1	1	1	5	0	1.6	1.74356	0	0	0	0	0	0	0	0	0	0	0	0	0
315	ATP-dependent 6-phosphofructokinase, platelet type OS=Homo sapiens GN=PFKP PE=1 SV=2	86 kDa	1	1	1	6	0	1.8	2.13542	0	0	0	0	0	0	0	0	0	0	0	0	0	0	7.77156e-16	1	1.8	0.139295	1.8	0.139295	1	1	1	6	0	1.8	2.13542	0	0	0	0	0	0	0	0	0	0	0	0	0
316	Nicotinamide phosphoribosyltransferase OS=Homo sapiens GN=NAMPT PE=1 SV=1	56 kDa	2	2	1	4	0	1.8	1.32665	0	0	0	0	0	0	0	0	0	0	0	0	0	0	1.11022e-16	1	1.8	0.0155125	1.8	0.0155125	1	1	1	2	0	1	0.632456	0	0	0	0	0	0	0	0	0	0	0	0	0
317	Isoform 4 of Cadherin-13 OS=Homo sapiens GN=CDH13	83 kDa	3	3	2	0	0	1.6	1.35647	1	0	0	0	0	0.2	0.4	0	0	0	0	0	0	0	0.2	0.936338	1.6	0.0416601	1.4	0.0762879	3	3	2	0	0	1.6	1.35647	1	0	0	0	0	0.2	0.4	0	0	0	0	0	0
318	Lactoylglutathione lyase OS=Homo sapiens GN=GLO1 PE=1 SV=4	21 kDa	1	2	3	3	0	1.8	1.16619	0	0	0	0	0	0	0	0	0	0	0	0	0	0	1.55431e-15	1	1.8	0.00683711	1.8	0.00683711	1	2	3	3	0	1.8	1.16619	0	0	0	0	0	0	0	0	0	0	0	0	0
319	Inosine-5'-monophosphate dehydrogenase 2 OS=Homo sapiens GN=IMPDH2 PE=1 SV=2	56 kDa	2	2	1	4	0	1.8	1.32665	0	0	0	0	0	0	0	0	0	0	0	0	0	0	1.11022e-16	1	1.8	0.0155125	1.8	0.0155125	2	2	1	4	0	1.8	1.32665	0	0	0	0	0	0	0	0	0	0	0	0	0
320	Septin-11 OS=Homo sapiens GN=SEPT11 PE=1 SV=3	49 kDa	0	1	1	3	0	1	1.09545	0	0	0	0	0	0	0	0	0	0	0	0	0	0	4.44089e-16	1	1	0.10506	1	0.10506	0	1	1	3	0	1	1.09545	0	0	0	0	0	0	0	0	0	0	0	0	0
321	60 kDa heat shock protein, mitochondrial OS=Homo sapiens GN=HSPD1 PE=1 SV=2	61 kDa	0	1	1	3	0	1	1.09545	0	0	0	0	0	0	0	0	0	0	0	0	0	0	4.44089e-16	1	1	0.10506	1	0.10506	0	1	1	3	0	1	1.09545	0	0	0	0	0	0	0	0	0	0	0	0	0
322	Transcription intermediary factor 1-beta OS=Homo sapiens GN=TRIM28 PE=1 SV=5	89 kDa	2	1	0	5	0	1.6	1.85472	0	0	0	0	0	0	0	0	0	0	0	0	0	0	-2.22045e-16	1	1.6	0.128757	1.6	0.128757	2	1	0	5	0	1.6	1.85472	0	0	0	0	0	0	0	0	0	0	0	0	0
323	Eukaryotic translation initiation factor 2 subunit 3 OS=Homo sapiens GN=EIF2S3 PE=1 SV=3	51 kDa	1	1	0	7	0	1.8	2.63818	0	0	0	0	0	0	0	0	0	0	0	0	0	0	4.44089e-16	1	1.8	0.255576	1.8	0.255576	1	1	0	7	0	1.8	2.63818	0	0	0	0	0	0	0	0	0	0	0	0	0
324	Heterogeneous nuclear ribonucleoprotein D-like OS=Homo sapiens GN=HNRNPDL PE=1 SV=3	46 kDa	3	0	1	0	0	0.8	1.16619	0	0	0	0	0	0	0	0	0	0	0	0	0	0	-3.33067e-16	1	0.8	0.252219	0.8	0.252219	2	0	1	0	0	0.6	0.8	0	0	0	0	0	0	0	0	0	0	0	0	0
325	Serine--tRNA ligase, cytoplasmic OS=Homo sapiens GN=SARS PE=1 SV=3	59 kDa	1	0	0	4	0	1	1.54919	0	0	0	0	0	0	0	0	0	0	0	0	0	0	-1.66533e-16	1	1	0.290752	1	0.290752	1	0	0	4	0	1	1.54919	0	0	0	0	0	0	0	0	0	0	0	0	0
326	Isoform 2 of 40S ribosomal protein S3 OS=Homo sapiens GN=RPS3	28 kDa	0	0	0	7	0	1.4	2.8	0	0	0	0	0	0	0	0	0	0	0	0	0	0	1.66533e-16	1	1.4	0.461886	1.4	0.461886	0	0	0	7	0	1.4	2.8	0	0	0	0	0	0	0	0	0	0	0	0	0
327	Purine nucleoside phosphorylase OS=Homo sapiens GN=PNP PE=1 SV=2	32 kDa	0	0	0	7	0	1.4	2.8	0	0	0	0	0	0	0	0	0	0	0	0	0	0	1.66533e-16	1	1.4	0.461886	1.4	0.461886	0	0	0	7	0	1.4	2.8	0	0	0	0	0	0	0	0	0	0	0	0	0
328	Glycogen phosphorylase, brain form OS=Homo sapiens GN=PYGB PE=1 SV=5	97 kDa	0	0	0	8	0	1.6	3.2	0	0	0	0	0	0	0	0	0	0	0	0	0	0	0	1	1.6	0.461886	1.6	0.461886	0	0	0	8	0	1.6	3.2	0	0	0	0	0	0	0	0	0	0	0	0	0
329	Receptor of activated protein C kinase 1 OS=Homo sapiens GN=RACK1 PE=1 SV=3	35 kDa	0	0	0	9	0	1.8	3.6	0	0	0	0	0	0	0	0	0	0	0	0	0	0	4.44089e-16	1	1.8	0.461886	1.8	0.461886	0	0	0	8	0	1.6	3.2	0	0	0	0	0	0	0	0	0	0	0	0	0
330	BolA-like protein 2 OS=Homo sapiens GN=BOLA2 PE=1 SV=1	10 kDa	2	3	2	1	0	1.6	1.0198	0	0	0	0	0	0	0	0	0	0	0	0	0	0	9.99201e-16	1	1.6	0.00611942	1.6	0.00611942	2	3	2	1	0	1.6	1.0198	0	0	0	0	0	0	0	0	0	0	0	0	0
331	Stanniocalcin-2 OS=Homo sapiens GN=STC2 PE=1 SV=1	33 kDa	2	2	2	1	0	1.4	0.8	0	0	0	0	0	0	0	0	0	0	0	0	0	0	-6.10623e-16	1	1.4	0.00280392	1.4	0.00280392	2	2	1	1	0	1.2	0.748331	0	0	0	0	0	0	0	0	0	0	0	0	0
332	Phosphoribosyl pyrophosphate synthase-associated protein 2 OS=Homo sapiens GN=PRPSAP2 PE=1 SV=1	41 kDa	1	2	2	2	0	1.4	0.8	0	0	0	0	0	0	0	0	0	0	0	0	0	0	3.33067e-16	1	1.4	0.00280392	1.4	0.00280392	1	2	2	2	0	1.4	0.8	0	0	0	0	0	0	0	0	0	0	0	0	0
333	Protein arginine N-methyltransferase 5 OS=Homo sapiens GN=PRMT5 PE=1 SV=4	73 kDa	1	1	1	5	0	1.6	1.74356	0	0	0	0	0	0	0	0	0	0	0	0	0	0	2.22045e-16	1	1.6	0.103017	1.6	0.103017	1	1	1	5	0	1.6	1.74356	0	0	0	0	0	0	0	0	0	0	0	0	0
334	Immunoglobulin lambda variable 3-19 OS=Homo sapiens GN=IGLV3-19 PE=1 SV=2	12 kDa	2	1	0	0	0	0.6	0.8	0	3	0	0	0	0.6	1.2	0	0	1	0	0	0.2	0.4	0.4	0.793327	0.4	0.793327	-2.22045e-16	1	2	1	0	0	0	0.6	0.8	0	2	0	0	0	0.4	0.8	0	0	1	0	0	0.2
335	ATP-dependent 6-phosphofructokinase, liver type OS=Homo sapiens GN=PFKL PE=1 SV=6	85 kDa	1	1	1	5	0	1.6	1.74356	0	0	0	0	0	0	0	0	0	0	0	0	0	0	2.22045e-16	1	1.6	0.103017	1.6	0.103017	1	1	1	4	0	1.4	1.35647	0	0	0	0	0	0	0	0	0	0	0	0	0
336	Hemoglobin subunit alpha OS=Homo sapiens GN=HBA1 PE=1 SV=2	15 kDa	0	0	0	1	0	0.2	0.4	0	0	0	0	0	0	0	0	0	0	2	2	0.8	0.979796	-0.8	0.195076	-0.6	0.377062	0.2	0.889644	0	0	0	1	0	0.2	0.4	0	0	0	0	0	0	0	0	0	0	2	2	0.8
337	Glutamate--cysteine ligase catalytic subunit OS=Homo sapiens GN=GCLC PE=1 SV=2	73 kDa	3	2	0	3	0	1.6	1.35647	0	0	0	0	0	0	0	0	0	0	0	0	0	0	2.22045e-16	1	1.6	0.0337833	1.6	0.0337833	3	2	0	3	0	1.6	1.35647	0	0	0	0	0	0	0	0	0	0	0	0	0
338	Cleavage stimulation factor subunit 1 OS=Homo sapiens GN=CSTF1 PE=1 SV=1	48 kDa	1	1	0	6	0	1.6	2.24499	0	0	0	0	0	0	0	0	0	0	0	0	0	0	-2.22045e-16	1	1.6	0.229023	1.6	0.229023	1	1	0	6	0	1.6	2.24499	0	0	0	0	0	0	0	0	0	0	0	0	0
339	Interleukin enhancer-binding factor 2 OS=Homo sapiens GN=ILF2 PE=1 SV=2	43 kDa	1	1	0	5	0	1.4	1.85472	0	0	0	0	0	0	0	0	0	0	0	0	0	0	1.66533e-16	1	1.4	0.195885	1.4	0.195885	1	1	0	5	0	1.4	1.85472	0	0	0	0	0	0	0	0	0	0	0	0	0
340	Isoform 2 of Mitotic checkpoint protein BUB3 OS=Homo sapiens GN=BUB3	37 kDa	0	1	1	6	0	1.6	2.24499	0	0	0	0	0	0	0	0	0	0	0	0	0	0	0	1	1.6	0.229023	1.6	0.229023	0	1	1	6	0	1.6	2.24499	0	0	0	0	0	0	0	0	0	0	0	0	0
341	Isoform 3 of Phosphoacetylglucosamine mutase OS=Homo sapiens GN=PGM3	63 kDa	1	0	0	3	0	0.8	1.16619	0	0	0	0	0	0	0	0	0	0	0	0	0	0	0	1	0.8	0.252219	0.8	0.252219	1	0	0	3	0	0.8	1.16619	0	0	0	0	0	0	0	0	0	0	0	0	0
342	Transforming protein RhoA OS=Homo sapiens GN=RHOA PE=1 SV=1	22 kDa	3	0	0	5	0	1.6	2.05913	0	0	0	0	0	0	0	0	0	0	0	0	0	0	-4.44089e-16	1	1.6	0.180066	1.6	0.180066	3	0	0	5	0	1.6	2.05913	0	0	0	0	0	0	0	0	0	0	0	0	0
343	Serrate RNA effector molecule homolog OS=Homo sapiens GN=SRRT PE=1 SV=1	101 kDa	0	0	0	5	0	1	2	0	0	0	0	0	0	0	0	0	0	0	0	0	0	0	1	1	0.461886	1	0.461886	0	0	0	5	0	1	2	0	0	0	0	0	0	0	0	0	0	0	0	0
344	Isoform 3 of Protein arginine N-methyltransferase 1 OS=Homo sapiens GN=PRMT1	40 kDa	0	0	0	6	0	1.2	2.4	0	0	0	0	0	0	0	0	0	0	0	0	0	0	5.55112e-17	1	1.2	0.461886	1.2	0.461886	0	0	0	5	0	1	2	0	0	0	0	0	0	0	0	0	0	0	0	0
345	tRNA (cytosine(34)-C(5))-methyltransferase OS=Homo sapiens GN=NSUN2 PE=1 SV=2	86 kDa	0	0	0	7	0	1.4	2.8	0	0	0	0	0	0	0	0	0	0	0	0	0	0	1.66533e-16	1	1.4	0.461886	1.4	0.461886	0	0	0	7	0	1.4	2.8	0	0	0	0	0	0	0	0	0	0	0	0	0
346	Amidophosphoribosyltransferase OS=Homo sapiens GN=PPAT PE=1 SV=1	57 kDa	0	0	0	7	0	1.4	2.8	0	0	0	0	0	0	0	0	0	0	0	0	0	0	1.66533e-16	1	1.4	0.461886	1.4	0.461886	0	0	0	7	0	1.4	2.8	0	0	0	0	0	0	0	0	0	0	0	0	0
347	Isoform 4 of Partitioning defective 3 homolog OS=Homo sapiens GN=PARD3	?	0	0	0	0	2	0.4	0.8	0	0	0	0	0	0	0	0	0	0	1	0	0.2	0.4	-0.2	0.849553	0.2	0.849553	0.4	0.534707	0	0	0	0	2	0.4	0.8	0	0	0	0	0	0	0	0	0	0	1	0	0.2
348	45 kDa calcium-binding protein OS=Homo sapiens GN=SDF4 PE=1 SV=1	42 kDa	2	1	1	2	0	1.2	0.748331	0	0	0	0	0	0	0	0	0	0	0	0	0	0	-2.77556e-16	1	1.2	0.00526411	1.2	0.00526411	2	1	1	2	0	1.2	0.748331	0	0	0	0	0	0	0	0	0	0	0	0	0
349	Far upstream element-binding protein 2 OS=Homo sapiens GN=KHSRP PE=1 SV=4	73 kDa	2	2	1	1	0	1.2	0.748331	0	0	0	0	0	0	0	0	0	0	0	0	0	0	-2.77556e-16	1	1.2	0.00526411	1.2	0.00526411	2	2	1	1	0	1.2	0.748331	0	0	0	0	0	0	0	0	0	0	0	0	0
350	Phenylalanine--tRNA ligase alpha subunit OS=Homo sapiens GN=FARSA PE=1 SV=3	58 kDa	1	1	1	2	0	1	0.632456	0	0	0	0	0	0	0	0	0	0	0	0	0	0	-2.77556e-16	1	1	0.00580279	1	0.00580279	1	1	1	2	0	1	0.632456	0	0	0	0	0	0	0	0	0	0	0	0	0
351	Chloride intracellular channel protein 1 OS=Homo sapiens GN=CLIC1 PE=1 SV=4	27 kDa	0	1	1	4	0	1.2	1.46969	0	0	0	0	0	0	0	0	0	0	0	0	0	0	-4.996e-16	1	1.2	0.15458	1.2	0.15458	0	1	1	4	0	1.2	1.46969	0	0	0	0	0	0	0	0	0	0	0	0	0
352	mRNA turnover protein 4 homolog OS=Homo sapiens GN=MRTO4 PE=1 SV=2	28 kDa	2	0	0	0	0	0.4	0.8	0	1	0	0	0	0.2	0.4	0	0	0	0	0	0	0	0.2	0.849553	0.4	0.534707	0.2	0.849553	2	0	0	0	0	0.4	0.8	0	1	0	0	0	0.2	0.4	0	0	0	0	0	0
353	Immunoglobulin heavy variable 2-5 OS=Homo sapiens GN=IGHV2-5 PE=1 SV=2	13 kDa	0	0	0	0	0	0	0	3	0	1	0	0	0.8	1.16619	0	2	0	0	0	0.4	0.8	0.4	0.772068	-0.4	0.772068	-0.8	0.378569	0	0	0	0	0	0	0	3	0	1	0	0	0.8	1.16619	0	2	0	0	0	0.4
354	Epiplakin OS=Homo sapiens GN=EPPK1 PE=1 SV=2	556 kDa	0	1	0	2	0	0.6	0.8	0	0	0	0	0	0	0	0	0	0	0	0	0	0	0	1	0.6	0.199474	0.6	0.199474	0	1	0	2	0	0.6	0.8	0	0	0	0	0	0	0	0	0	0	0	0	0
355	Isoform 3 of Septin-2 OS=Homo sapiens GN=SEPT2	43 kDa	0	1	2	2	0	1	0.894427	0	0	0	0	0	0	0	0	0	0	0	0	0	0	1.11022e-16	1	1	0.0441382	1	0.0441382	0	1	2	2	0	1	0.894427	0	0	0	0	0	0	0	0	0	0	0	0	0
356	Segment polarity protein dishevelled homolog DVL-2 OS=Homo sapiens GN=DVL2 PE=1 SV=1	79 kDa	0	0	1	3	1	1	1.09545	0	0	0	0	0	0	0	0	0	0	0	0	0	0	-5.55112e-17	1	1	0.10506	1	0.10506	0	0	1	3	1	1	1.09545	0	0	0	0	0	0	0	0	0	0	0	0	0
357	14-3-3 protein theta OS=Homo sapiens GN=YWHAQ PE=1 SV=1	28 kDa	0	2	2	1	0	1	0.894427	0	0	0	0	0	0	0	0	0	0	0	0	0	0	6.10623e-16	1	1	0.0441382	1	0.0441382	0	2	2	1	0	1	0.894427	0	0	0	0	0	0	0	0	0	0	0	0	0
358	ATP-dependent RNA helicase DDX42 OS=Homo sapiens GN=DDX42 PE=1 SV=1	103 kDa	2	2	1	0	0	1	0.894427	0	0	0	0	0	0	0	0	0	0	0	0	0	0	-5.55112e-17	1	1	0.0441382	1	0.0441382	2	2	1	0	0	1	0.894427	0	0	0	0	0	0	0	0	0	0	0	0	0
359	E3 ubiquitin-protein ligase CHIP OS=Homo sapiens GN=STUB1 PE=1 SV=2	35 kDa	0	0	0	3	0	0.6	1.2	0	0	0	0	0	0	0	0	0	0	0	0	0	0	2.77556e-17	1	0.6	0.461886	0.6	0.461886	0	0	0	3	0	0.6	1.2	0	0	0	0	0	0	0	0	0	0	0	0	0
360	Isoform 2 of Alpha-actinin-1 OS=Homo sapiens GN=ACTN1	103 kDa	4	0	0	3	0	1.4	1.74356	0	0	0	0	0	0	0	0	0	0	0	0	0	0	-2.77556e-16	1	1.4	0.162955	1.4	0.162955	3	0	0	1	0	0.8	1.16619	0	0	0	0	0	0	0	0	0	0	0	0	0
361	Bifunctional purine biosynthesis protein PURH OS=Homo sapiens GN=ATIC PE=1 SV=3	65 kDa	0	1	0	5	0	1.2	1.93907	0	0	0	0	0	0	0	0	0	0	0	0	0	0	-4.996e-16	1	1.2	0.318331	1.2	0.318331	0	1	0	5	0	1.2	1.93907	0	0	0	0	0	0	0	0	0	0	0	0	0
362	Importin subunit beta-1 OS=Homo sapiens GN=KPNB1 PE=1 SV=2	97 kDa	0	0	0	6	0	1.2	2.4	0	0	0	0	0	0	0	0	0	0	0	0	0	0	5.55112e-17	1	1.2	0.461886	1.2	0.461886	0	0	0	5	0	1	2	0	0	0	0	0	0	0	0	0	0	0	0	0
363	Glutamine--fructose-6-phosphate aminotransferase [isomerizing] 1 OS=Homo sapiens GN=GFPT1 PE=1 SV=3	79 kDa	0	0	0	6	0	1.2	2.4	0	0	0	0	0	0	0	0	0	0	0	0	0	0	5.55112e-17	1	1.2	0.461886	1.2	0.461886	0	0	0	6	0	1.2	2.4	0	0	0	0	0	0	0	0	0	0	0	0	0
364	Exportin-1 OS=Homo sapiens GN=XPO1 PE=1 SV=1	123 kDa	0	0	0	5	0	1	2	0	0	0	0	0	0	0	0	0	0	0	0	0	0	0	1	1	0.461886	1	0.461886	0	0	0	5	0	1	2	0	0	0	0	0	0	0	0	0	0	0	0	0
365	Protein transport protein Sec23B OS=Homo sapiens GN=SEC23B PE=1 SV=2	86 kDa	1	1	0	3	0	1	1.09545	0	0	0	0	0	0	0	0	0	0	0	0	0	0	-3.33067e-16	1	1	0.10506	1	0.10506	1	1	0	3	0	1	1.09545	0	0	0	0	0	0	0	0	0	0	0	0	0
366	LIM and SH3 domain protein 1 OS=Homo sapiens GN=LASP1 PE=1 SV=2	30 kDa	2	2	1	0	0	1	0.894427	0	0	0	0	0	0	0	0	0	0	0	0	0	0	-5.55112e-17	1	1	0.0441382	1	0.0441382	2	2	1	0	0	1	0.894427	0	0	0	0	0	0	0	0	0	0	0	0	0
367	Copine-1 OS=Homo sapiens GN=CPNE1 PE=1 SV=1	59 kDa	1	0	1	2	0	0.8	0.748331	0	0	0	0	0	0	0	0	0	0	0	0	0	0	1.11022e-16	1	0.8	0.0545125	0.8	0.0545125	1	0	1	2	0	0.8	0.748331	0	0	0	0	0	0	0	0	0	0	0	0	0
368	Probable ATP-dependent RNA helicase DDX17 OS=Homo sapiens GN=DDX17 PE=1 SV=2	80 kDa	2	0	1	1	0	0.8	0.748331	0	0	0	0	0	0	0	0	0	0	0	0	0	0	-2.77556e-16	1	0.8	0.0545125	0.8	0.0545125	2	0	1	1	0	0.8	0.748331	0	0	0	0	0	0	0	0	0	0	0	0	0
369	Farnesyl pyrophosphate synthase OS=Homo sapiens GN=FDPS PE=1 SV=4	48 kDa	0	1	1	4	0	1.2	1.46969	0	0	0	0	0	0	0	0	0	0	0	0	0	0	-4.996e-16	1	1.2	0.15458	1.2	0.15458	0	1	1	4	0	1.2	1.46969	0	0	0	0	0	0	0	0	0	0	0	0	0
370	Thimet oligopeptidase OS=Homo sapiens GN=THOP1 PE=1 SV=2	79 kDa	0	2	0	4	0	1.2	1.6	0	0	0	0	0	0	0	0	0	0	0	0	0	0	0	1	1.2	0.199474	1.2	0.199474	0	2	0	4	0	1.2	1.6	0	0	0	0	0	0	0	0	0	0	0	0	0
371	Talin-1 OS=Homo sapiens GN=TLN1 PE=1 SV=3	270 kDa	0	0	0	3	0	0.6	1.2	0	0	0	0	0	0	0	0	0	0	0	0	0	0	2.77556e-17	1	0.6	0.461886	0.6	0.461886	0	0	0	3	0	0.6	1.2	0	0	0	0	0	0	0	0	0	0	0	0	0
372	Ribose-phosphate pyrophosphokinase 1 OS=Homo sapiens GN=PRPS1 PE=1 SV=2	35 kDa	0	1	0	5	0	1.2	1.93907	0	0	0	0	0	0	0	0	0	0	0	0	0	0	-4.996e-16	1	1.2	0.318331	1.2	0.318331	0	1	0	3	0	0.8	1.16619	0	0	0	0	0	0	0	0	0	0	0	0	0
373	Phosphoglycerate mutase 1 OS=Homo sapiens GN=PGAM1 PE=1 SV=2	29 kDa	1	0	0	3	0	0.8	1.16619	0	0	0	0	0	0	0	0	0	0	0	0	0	0	0	1	0.8	0.252219	0.8	0.252219	1	0	0	2	0	0.6	0.8	0	0	0	0	0	0	0	0	0	0	0	0	0
374	D-3-phosphoglycerate dehydrogenase OS=Homo sapiens GN=PHGDH PE=1 SV=4	57 kDa	0	0	1	4	0	1	1.54919	0	0	0	0	0	0	0	0	0	0	0	0	0	0	-5.55112e-17	1	1	0.290752	1	0.290752	0	0	1	4	0	1	1.54919	0	0	0	0	0	0	0	0	0	0	0	0	0
375	Cyclin-dependent kinase inhibitor 2A OS=Homo sapiens GN=CDKN2A PE=1 SV=2	17 kDa	3	0	2	0	0	1	1.26491	0	0	0	0	0	0	0	0	0	0	0	0	0	0	-2.22045e-16	1	1	0.17095	1	0.17095	3	0	2	0	0	1	1.26491	0	0	0	0	0	0	0	0	0	0	0	0	0
376	60S ribosomal protein L5 OS=Homo sapiens GN=RPL5 PE=1 SV=3	34 kDa	1	0	0	4	0	1	1.54919	0	0	0	0	0	0	0	0	0	0	0	0	0	0	-1.66533e-16	1	1	0.290752	1	0.290752	1	0	0	4	0	1	1.54919	0	0	0	0	0	0	0	0	0	0	0	0	0
377	DNA replication licensing factor MCM2 OS=Homo sapiens GN=MCM2 PE=1 SV=4	102 kDa	0	0	0	6	0	1.2	2.4	0	0	0	0	0	0	0	0	0	0	0	0	0	0	5.55112e-17	1	1.2	0.461886	1.2	0.461886	0	0	0	6	0	1.2	2.4	0	0	0	0	0	0	0	0	0	0	0	0	0
378	Regulator of nonsense transcripts 1 OS=Homo sapiens GN=UPF1 PE=1 SV=2	124 kDa	0	0	0	6	0	1.2	2.4	0	0	0	0	0	0	0	0	0	0	0	0	0	0	5.55112e-17	1	1.2	0.461886	1.2	0.461886	0	0	0	6	0	1.2	2.4	0	0	0	0	0	0	0	0	0	0	0	0	0
379	Adenylosuccinate lyase OS=Homo sapiens GN=ADSL PE=1 SV=2	55 kDa	0	0	0	5	0	1	2	0	0	0	0	0	0	0	0	0	0	0	0	0	0	0	1	1	0.461886	1	0.461886	0	0	0	5	0	1	2	0	0	0	0	0	0	0	0	0	0	0	0	0
380	Isoform 2 of Heterogeneous nuclear ribonucleoprotein U OS=Homo sapiens GN=HNRNPU	89 kDa	0	0	0	4	0	0.8	1.6	0	0	0	0	0	0	0	0	0	0	0	0	0	0	0	1	0.8	0.461886	0.8	0.461886	0	0	0	4	0	0.8	1.6	0	0	0	0	0	0	0	0	0	0	0	0	0
381	Importin-5 OS=Homo sapiens GN=IPO5 PE=1 SV=4	124 kDa	0	0	0	3	0	0.6	1.2	0	0	0	0	0	0	0	0	0	0	0	0	0	0	2.77556e-17	1	0.6	0.461886	0.6	0.461886	0	0	0	3	0	0.6	1.2	0	0	0	0	0	0	0	0	0	0	0	0	0
382	Isoform 9 of Collectin-11 OS=Homo sapiens GN=COLEC11	29 kDa	2	1	0	1	0	0.8	0.748331	0	0	0	0	0	0	0	0	0	1	0	0	0.2	0.4	-0.2	0.834538	0.6	0.233735	0.8	0.0928752	2	1	0	1	0	0.8	0.748331	0	0	0	0	0	0	0	0	0	1	0	0	0.2
383	14-3-3 protein epsilon OS=Homo sapiens GN=YWHAE PE=1 SV=1	29 kDa	1	1	1	2	0	1	0.632456	0	0	0	0	0	0	0	0	0	0	0	0	0	0	-2.77556e-16	1	1	0.00580279	1	0.00580279	1	1	1	2	0	1	0.632456	0	0	0	0	0	0	0	0	0	0	0	0	0
384	High mobility group protein B1 OS=Homo sapiens GN=HMGB1 PE=1 SV=3	25 kDa	2	1	1	0	0	0.8	0.748331	0	0	0	0	0	0	0	0	0	0	0	0	0	0	-2.22045e-16	1	0.8	0.0545125	0.8	0.0545125	2	1	1	0	0	0.8	0.748331	0	0	0	0	0	0	0	0	0	0	0	0	0
385	Protein transport protein Sec24C OS=Homo sapiens GN=SEC24C PE=1 SV=3	118 kDa	2	0	1	2	0	1	0.894427	0	0	0	0	0	0	0	0	0	0	0	0	0	0	-1.66533e-16	1	1	0.0441382	1	0.0441382	2	0	1	2	0	1	0.894427	0	0	0	0	0	0	0	0	0	0	0	0	0
386	Thyroid receptor-interacting protein 6 OS=Homo sapiens GN=TRIP6 PE=1 SV=3	50 kDa	1	2	0	2	0	1	0.894427	0	0	0	0	0	0	0	0	0	0	0	0	0	0	-5.55112e-17	1	1	0.0441382	1	0.0441382	1	2	0	2	0	1	0.894427	0	0	0	0	0	0	0	0	0	0	0	0	0
387	40S ribosomal protein S19 OS=Homo sapiens GN=RPS19 PE=1 SV=2	16 kDa	0	0	1	2	0	0.6	0.8	0	0	0	0	0	0	0	0	0	0	0	0	0	0	-3.05311e-16	1	0.6	0.199474	0.6	0.199474	0	0	1	2	0	0.6	0.8	0	0	0	0	0	0	0	0	0	0	0	0	0
388	Peptidyl-prolyl cis-trans isomerase A OS=Homo sapiens GN=PPIA PE=1 SV=2	18 kDa	2	1	1	0	0	0.8	0.748331	0	0	0	0	0	0	0	0	0	0	0	0	0	0	-2.22045e-16	1	0.8	0.0545125	0.8	0.0545125	2	1	1	0	0	0.8	0.748331	0	0	0	0	0	0	0	0	0	0	0	0	0
389	PDZ and LIM domain protein 1 OS=Homo sapiens GN=PDLIM1 PE=1 SV=4	36 kDa	3	1	1	0	0	1	1.09545	0	0	0	0	0	0	0	0	0	0	0	0	0	0	-6.10623e-16	1	1	0.10506	1	0.10506	3	1	1	0	0	1	1.09545	0	0	0	0	0	0	0	0	0	0	0	0	0
390	L-aminoadipate-semialdehyde dehydrogenase-phosphopantetheinyl transferase OS=Homo sapiens GN=AASDHPPT PE=1 SV=2	36 kDa	0	2	0	2	0	0.8	0.979796	0	0	0	0	0	0	0	0	0	0	0	0	0	0	3.33067e-16	1	0.8	0.15458	0.8	0.15458	0	2	0	2	0	0.8	0.979796	0	0	0	0	0	0	0	0	0	0	0	0	0
391	Cathepsin B OS=Homo sapiens GN=CTSB PE=1 SV=3	38 kDa	2	1	0	2	0	1	0.894427	0	0	0	0	0	0	0	0	0	0	0	0	0	0	0	1	1	0.0441382	1	0.0441382	2	1	0	2	0	1	0.894427	0	0	0	0	0	0	0	0	0	0	0	0	0
392	Histone-arginine methyltransferase CARM1 OS=Homo sapiens GN=CARM1 PE=1 SV=3	66 kDa	2	0	0	1	0	0.6	0.8	0	0	0	0	0	0	0	0	0	0	0	0	0	0	-1.38778e-16	1	0.6	0.199474	0.6	0.199474	2	0	0	1	0	0.6	0.8	0	0	0	0	0	0	0	0	0	0	0	0	0
393	Isoform 4 of Serine hydroxymethyltransferase, cytosolic OS=Homo sapiens GN=SHMT1	38 kDa	0	1	0	2	0	0.6	0.8	0	0	0	0	0	0	0	0	0	0	0	0	0	0	0	1	0.6	0.199474	0.6	0.199474	0	1	0	2	0	0.6	0.8	0	0	0	0	0	0	0	0	0	0	0	0	0
394	Poly(rC)-binding protein 2 OS=Homo sapiens GN=PCBP2 PE=1 SV=1	39 kDa	0	1	0	3	0	0.8	1.16619	0	0	0	0	0	0	0	0	0	0	0	0	0	0	4.44089e-16	1	0.8	0.252219	0.8	0.252219	0	1	0	3	0	0.8	1.16619	0	0	0	0	0	0	0	0	0	0	0	0	0
395	Serine/threonine-protein phosphatase 5 OS=Homo sapiens GN=PPP5C PE=1 SV=1	57 kDa	0	1	0	2	0	0.6	0.8	0	0	0	0	0	0	0	0	0	0	0	0	0	0	0	1	0.6	0.199474	0.6	0.199474	0	1	0	2	0	0.6	0.8	0	0	0	0	0	0	0	0	0	0	0	0	0
396	Macrophage receptor MARCO OS=Homo sapiens GN=MARCO PE=1 SV=1	53 kDa	0	0	0	2	0	0.4	0.8	0	0	0	0	0	0	0	0	0	0	0	0	0	0	0	1	0.4	0.461886	0.4	0.461886	0	0	0	2	0	0.4	0.8	0	0	0	0	0	0	0	0	0	0	0	0	0
397	Splicing factor 3B subunit 2 OS=Homo sapiens GN=SF3B2 PE=1 SV=2	100 kDa	0	0	0	2	0	0.4	0.8	0	0	0	0	0	0	0	0	0	0	0	0	0	0	0	1	0.4	0.461886	0.4	0.461886	0	0	0	2	0	0.4	0.8	0	0	0	0	0	0	0	0	0	0	0	0	0
398	Cleavage and polyadenylation specificity factor subunit 7 OS=Homo sapiens GN=CPSF7 PE=1 SV=1	52 kDa	1	0	0	4	0	1	1.54919	0	0	0	0	0	0	0	0	0	0	0	0	0	0	-1.66533e-16	1	1	0.290752	1	0.290752	1	0	0	4	0	1	1.54919	0	0	0	0	0	0	0	0	0	0	0	0	0
399	Heterogeneous nuclear ribonucleoprotein Q OS=Homo sapiens GN=SYNCRIP PE=1 SV=2	70 kDa	0	1	0	4	0	1	1.54919	0	0	0	0	0	0	0	0	0	0	0	0	0	0	2.77556e-16	1	1	0.290752	1	0.290752	0	1	0	3	0	0.8	1.16619	0	0	0	0	0	0	0	0	0	0	0	0	0
400	Isoform 2 of Drebrin-like protein OS=Homo sapiens GN=DBNL	48 kDa	0	3	2	0	0	1	1.26491	0	0	0	0	0	0	0	0	0	0	0	0	0	0	8.88178e-16	1	1	0.17095	1	0.17095	0	3	2	0	0	1	1.26491	0	0	0	0	0	0	0	0	0	0	0	0	0
401	NHL repeat-containing protein 2 OS=Homo sapiens GN=NHLRC2 PE=1 SV=1	79 kDa	0	1	0	3	0	0.8	1.16619	0	0	0	0	0	0	0	0	0	0	0	0	0	0	4.44089e-16	1	0.8	0.252219	0.8	0.252219	0	1	0	3	0	0.8	1.16619	0	0	0	0	0	0	0	0	0	0	0	0	0
402	Tubulin-folding cofactor B OS=Homo sapiens GN=TBCB PE=1 SV=2	27 kDa	1	0	0	4	0	1	1.54919	0	0	0	0	0	0	0	0	0	0	0	0	0	0	-1.66533e-16	1	1	0.290752	1	0.290752	1	0	0	4	0	1	1.54919	0	0	0	0	0	0	0	0	0	0	0	0	0
403	DNA replication licensing factor MCM3 OS=Homo sapiens GN=MCM3 PE=1 SV=3	91 kDa	0	0	0	3	0	0.6	1.2	0	0	0	0	0	0	0	0	0	0	0	0	0	0	2.77556e-17	1	0.6	0.461886	0.6	0.461886	0	0	0	3	0	0.6	1.2	0	0	0	0	0	0	0	0	0	0	0	0	0
404	Glycogen phosphorylase, liver form OS=Homo sapiens GN=PYGL PE=1 SV=4	97 kDa	0	0	0	5	0	1	2	0	0	0	0	0	0	0	0	0	0	0	0	0	0	0	1	1	0.461886	1	0.461886	0	0	0	2	0	0.4	0.8	0	0	0	0	0	0	0	0	0	0	0	0	0
405	V-type proton ATPase catalytic subunit A OS=Homo sapiens GN=ATP6V1A PE=1 SV=2	68 kDa	0	0	0	4	0	0.8	1.6	0	0	0	0	0	0	0	0	0	0	0	0	0	0	0	1	0.8	0.461886	0.8	0.461886	0	0	0	4	0	0.8	1.6	0	0	0	0	0	0	0	0	0	0	0	0	0
406	Isoform 2 of Tubulin-specific chaperone E OS=Homo sapiens GN=TBCE	65 kDa	0	0	0	3	0	0.6	1.2	0	0	0	0	0	0	0	0	0	0	0	0	0	0	2.77556e-17	1	0.6	0.461886	0.6	0.461886	0	0	0	3	0	0.6	1.2	0	0	0	0	0	0	0	0	0	0	0	0	0
407	Protein transport protein Sec31A OS=Homo sapiens GN=SEC31A PE=1 SV=3	133 kDa	0	0	0	4	0	0.8	1.6	0	0	0	0	0	0	0	0	0	0	0	0	0	0	0	1	0.8	0.461886	0.8	0.461886	0	0	0	4	0	0.8	1.6	0	0	0	0	0	0	0	0	0	0	0	0	0
408	Keratin-associated protein 3-1 OS=Homo sapiens GN=KRTAP3-1 PE=1 SV=1	11 kDa	0	0	0	0	0	0	0	0	0	0	0	0	0	0	0	0	3	0	0	0.6	1.2	-0.6	0.461886	-0.6	0.461886	-2.77556e-17	1	0	0	0	0	0	0	0	0	0	0	0	0	0	0	0	0	2	0	0	0.4
409	Protein jagged-1 OS=Homo sapiens GN=JAG1 PE=1 SV=3	134 kDa	0	0	0	2	0	0.4	0.8	0	0	0	0	0	0	0	0	0	0	0	0	0	0	0	1	0.4	0.461886	0.4	0.461886	0	0	0	2	0	0.4	0.8	0	0	0	0	0	0	0	0	0	0	0	0	0
410	Nucleobindin-1 OS=Homo sapiens GN=NUCB1 PE=1 SV=4	54 kDa	1	0	1	2	0	0.8	0.748331	0	0	0	0	0	0	0	0	0	0	0	0	0	0	1.11022e-16	1	0.8	0.0545125	0.8	0.0545125	1	0	1	2	0	0.8	0.748331	0	0	0	0	0	0	0	0	0	0	0	0	0
411	NADP-dependent malic enzyme OS=Homo sapiens GN=ME1 PE=1 SV=1	64 kDa	2	1	0	1	0	0.8	0.748331	0	0	0	0	0	0	0	0	0	0	0	0	0	0	-2.22045e-16	1	0.8	0.0545125	0.8	0.0545125	2	1	0	1	0	0.8	0.748331	0	0	0	0	0	0	0	0	0	0	0	0	0
412	Adenine phosphoribosyltransferase OS=Homo sapiens GN=APRT PE=1 SV=2	20 kDa	0	1	1	2	0	0.8	0.748331	0	0	0	0	0	0	0	0	0	0	0	0	0	0	2.77556e-16	1	0.8	0.0545125	0.8	0.0545125	0	1	1	2	0	0.8	0.748331	0	0	0	0	0	0	0	0	0	0	0	0	0
413	Complement C5 OS=Homo sapiens GN=C5 PE=1 SV=4	188 kDa	0	0	0	0	0	0	0	0	0	0	0	0	0	0	0	2	0	0	0	0.4	0.8	-0.4	0.461886	-0.4	0.461886	-1.11022e-17	1	0	0	0	0	0	0	0	0	0	0	0	0	0	0	0	2	0	0	0	0.4
414	Isoform 3 of Adhesion G protein-coupled receptor A3 OS=Homo sapiens GN=ADGRA3	132 kDa	0	0	0	2	0	0.4	0.8	0	0	0	0	1	0.2	0.4	0	0	0	0	0	0	0	0.2	0.849553	0.4	0.534707	0.2	0.849553	0	0	0	2	0	0.4	0.8	0	0	0	0	1	0.2	0.4	0	0	0	0	0	0
415	High mobility group protein B2 OS=Homo sapiens GN=HMGB2 PE=1 SV=2	24 kDa	1	0	2	0	0	0.6	0.8	0	0	0	0	0	0	0	0	0	0	0	0	0	0	-1.38778e-16	1	0.6	0.199474	0.6	0.199474	1	0	2	0	0	0.6	0.8	0	0	0	0	0	0	0	0	0	0	0	0	0
416	Bifunctional glutamate/proline--tRNA ligase OS=Homo sapiens GN=EPRS PE=1 SV=5	171 kDa	1	0	0	3	0	0.8	1.16619	0	0	0	0	0	0	0	0	0	0	0	0	0	0	0	1	0.8	0.252219	0.8	0.252219	1	0	0	3	0	0.8	1.16619	0	0	0	0	0	0	0	0	0	0	0	0	0
417	DNA replication complex GINS protein PSF3 OS=Homo sapiens GN=GINS3 PE=1 SV=1	25 kDa	0	2	2	0	0	0.8	0.979796	0	0	0	0	0	0	0	0	0	0	0	0	0	0	-4.996e-16	1	0.8	0.15458	0.8	0.15458	0	2	2	0	0	0.8	0.979796	0	0	0	0	0	0	0	0	0	0	0	0	0
418	Isoform 2 of Alanine--tRNA ligase, cytoplasmic OS=Homo sapiens GN=AARS	109 kDa	0	0	1	3	0	0.8	1.16619	0	0	0	0	0	0	0	0	0	0	0	0	0	0	1.66533e-16	1	0.8	0.252219	0.8	0.252219	0	0	1	3	0	0.8	1.16619	0	0	0	0	0	0	0	0	0	0	0	0	0
419	RuvB-like 1 OS=Homo sapiens GN=RUVBL1 PE=1 SV=1	50 kDa	1	0	0	2	0	0.6	0.8	0	0	0	0	0	0	0	0	0	0	0	0	0	0	-1.38778e-16	1	0.6	0.199474	0.6	0.199474	1	0	0	2	0	0.6	0.8	0	0	0	0	0	0	0	0	0	0	0	0	0
420	Ribonuclease H2 subunit C OS=Homo sapiens GN=RNASEH2C PE=1 SV=1	18 kDa	2	0	1	0	0	0.6	0.8	0	0	0	0	0	0	0	0	0	0	0	0	0	0	-1.38778e-16	1	0.6	0.199474	0.6	0.199474	2	0	1	0	0	0.6	0.8	0	0	0	0	0	0	0	0	0	0	0	0	0
421	Protein SEC13 homolog OS=Homo sapiens GN=SEC13 PE=1 SV=3	36 kDa	1	0	0	3	0	0.8	1.16619	0	0	0	0	0	0	0	0	0	0	0	0	0	0	0	1	0.8	0.252219	0.8	0.252219	1	0	0	3	0	0.8	1.16619	0	0	0	0	0	0	0	0	0	0	0	0	0
422	Isoform 2 of Thioredoxin-dependent peroxide reductase, mitochondrial OS=Homo sapiens GN=PRDX3	26 kDa	3	1	0	0	0	0.8	1.16619	0	0	0	0	0	0	0	0	0	0	0	0	0	0	-2.22045e-16	1	0.8	0.252219	0.8	0.252219	3	1	0	0	0	0.8	1.16619	0	0	0	0	0	0	0	0	0	0	0	0	0
423	Splicing factor 3B subunit 1 OS=Homo sapiens GN=SF3B1 PE=1 SV=3	146 kDa	0	0	0	3	0	0.6	1.2	0	0	0	0	0	0	0	0	0	0	0	0	0	0	2.77556e-17	1	0.6	0.461886	0.6	0.461886	0	0	0	3	0	0.6	1.2	0	0	0	0	0	0	0	0	0	0	0	0	0
424	Protein transport protein Sec23A OS=Homo sapiens GN=SEC23A PE=1 SV=2	86 kDa	0	0	0	3	0	0.6	1.2	0	0	0	0	0	0	0	0	0	0	0	0	0	0	2.77556e-17	1	0.6	0.461886	0.6	0.461886	0	0	0	2	0	0.4	0.8	0	0	0	0	0	0	0	0	0	0	0	0	0
425	4-trimethylaminobutyraldehyde dehydrogenase OS=Homo sapiens GN=ALDH9A1 PE=1 SV=3	54 kDa	0	0	0	2	0	0.4	0.8	0	0	0	0	0	0	0	0	0	0	0	0	0	0	0	1	0.4	0.461886	0.4	0.461886	0	0	0	2	0	0.4	0.8	0	0	0	0	0	0	0	0	0	0	0	0	0
426	Serine/threonine-protein phosphatase 2A 55 kDa regulatory subunit B alpha isoform OS=Homo sapiens GN=PPP2R2A PE=1 SV=1	52 kDa	0	0	0	2	0	0.4	0.8	0	0	0	0	0	0	0	0	0	0	0	0	0	0	0	1	0.4	0.461886	0.4	0.461886	0	0	0	2	0	0.4	0.8	0	0	0	0	0	0	0	0	0	0	0	0	0
427	Xaa-Pro aminopeptidase 1 OS=Homo sapiens GN=XPNPEP1 PE=1 SV=3	70 kDa	0	0	0	3	0	0.6	1.2	0	0	0	0	0	0	0	0	0	0	0	0	0	0	2.77556e-17	1	0.6	0.461886	0.6	0.461886	0	0	0	3	0	0.6	1.2	0	0	0	0	0	0	0	0	0	0	0	0	0
428	Probable tRNA N6-adenosine threonylcarbamoyltransferase OS=Homo sapiens GN=OSGEP PE=1 SV=1	36 kDa	0	0	0	3	0	0.6	1.2	0	0	0	0	0	0	0	0	0	0	0	0	0	0	2.77556e-17	1	0.6	0.461886	0.6	0.461886	0	0	0	3	0	0.6	1.2	0	0	0	0	0	0	0	0	0	0	0	0	0
429	60S acidic ribosomal protein P0-like OS=Homo sapiens GN=RPLP0P6 PE=5 SV=1	34 kDa	0	0	0	4	0	0.8	1.6	0	0	0	0	0	0	0	0	0	0	0	0	0	0	0	1	0.8	0.461886	0.8	0.461886	0	0	0	4	0	0.8	1.6	0	0	0	0	0	0	0	0	0	0	0	0	0
430	TAR DNA-binding protein 43 OS=Homo sapiens GN=TARDBP PE=1 SV=1	45 kDa	0	0	0	2	0	0.4	0.8	0	0	0	0	0	0	0	0	0	0	0	0	0	0	0	1	0.4	0.461886	0.4	0.461886	0	0	0	2	0	0.4	0.8	0	0	0	0	0	0	0	0	0	0	0	0	0
431	ATP-dependent RNA helicase DDX3X OS=Homo sapiens GN=DDX3X PE=1 SV=3	73 kDa	0	0	0	3	0	0.6	1.2	0	0	0	0	0	0	0	0	0	0	0	0	0	0	2.77556e-17	1	0.6	0.461886	0.6	0.461886	0	0	0	3	0	0.6	1.2	0	0	0	0	0	0	0	0	0	0	0	0	0
432	T-complex protein 1 subunit delta OS=Homo sapiens GN=CCT4 PE=1 SV=4	58 kDa	0	0	0	2	0	0.4	0.8	0	0	0	0	0	0	0	0	0	0	0	0	0	0	0	1	0.4	0.461886	0.4	0.461886	0	0	0	2	0	0.4	0.8	0	0	0	0	0	0	0	0	0	0	0	0	0
433	60S ribosomal protein L11 OS=Homo sapiens GN=RPL11 PE=1 SV=2	20 kDa	0	0	0	4	0	0.8	1.6	0	0	0	0	0	0	0	0	0	0	0	0	0	0	0	1	0.8	0.461886	0.8	0.461886	0	0	0	4	0	0.8	1.6	0	0	0	0	0	0	0	0	0	0	0	0	0
434	Pre-mRNA-processing factor 19 OS=Homo sapiens GN=PRPF19 PE=1 SV=1	55 kDa	0	0	0	3	0	0.6	1.2	0	0	0	0	0	0	0	0	0	0	0	0	0	0	2.77556e-17	1	0.6	0.461886	0.6	0.461886	0	0	0	3	0	0.6	1.2	0	0	0	0	0	0	0	0	0	0	0	0	0
435	ADAM DEC1 OS=Homo sapiens GN=ADAMDEC1 PE=1 SV=2	53 kDa	0	0	0	0	0	0	0	2	0	1	0	0	0.6	0.8	0	0	0	0	0	0	0	0.6	0.199474	6.10623e-17	1	-0.6	0.199474	0	0	0	0	0	0	0	2	0	1	0	0	0.6	0.8	0	0	0	0	0	0
436	Filaggrin-2 OS=Homo sapiens GN=FLG2 PE=1 SV=1	248 kDa	0	0	0	0	0	0	0	0	0	0	0	0	0	0	0	2	0	0	0	0.4	0.8	-0.4	0.461886	-0.4	0.461886	-1.11022e-17	1	0	0	0	0	0	0	0	0	0	0	0	0	0	0	0	2	0	0	0	0.4
437	Isoform 2 of Protein FAM98B OS=Homo sapiens GN=FAM98B	46 kDa	0	1	0	2	0	0.6	0.8	0	0	0	0	0	0	0	0	0	0	0	0	0	0	0	1	0.6	0.199474	0.6	0.199474	0	1	0	2	0	0.6	0.8	0	0	0	0	0	0	0	0	0	0	0	0	0
438	Methylosome protein 50 OS=Homo sapiens GN=WDR77 PE=1 SV=1	37 kDa	1	0	0	2	0	0.6	0.8	0	0	0	0	0	0	0	0	0	0	0	0	0	0	-1.38778e-16	1	0.6	0.199474	0.6	0.199474	1	0	0	2	0	0.6	0.8	0	0	0	0	0	0	0	0	0	0	0	0	0
439	Platelet-activating factor acetylhydrolase IB subunit gamma OS=Homo sapiens GN=PAFAH1B3 PE=1 SV=1	26 kDa	0	0	2	0	0	0.4	0.8	0	0	0	0	0	0	0	0	0	0	0	0	0	0	-5.55112e-17	1	0.4	0.461886	0.4	0.461886	0	0	2	0	0	0.4	0.8	0	0	0	0	0	0	0	0	0	0	0	0	0
440	DNA replication licensing factor MCM5 OS=Homo sapiens GN=MCM5 PE=1 SV=5	82 kDa	0	0	0	2	0	0.4	0.8	0	0	0	0	0	0	0	0	0	0	0	0	0	0	0	1	0.4	0.461886	0.4	0.461886	0	0	0	2	0	0.4	0.8	0	0	0	0	0	0	0	0	0	0	0	0	0
441	Leukotriene A-4 hydrolase OS=Homo sapiens GN=LTA4H PE=1 SV=2	69 kDa	0	0	0	2	0	0.4	0.8	0	0	0	0	0	0	0	0	0	0	0	0	0	0	0	1	0.4	0.461886	0.4	0.461886	0	0	0	2	0	0.4	0.8	0	0	0	0	0	0	0	0	0	0	0	0	0
442	Histone acetyltransferase type B catalytic subunit OS=Homo sapiens GN=HAT1 PE=1 SV=1	50 kDa	0	0	0	3	0	0.6	1.2	0	0	0	0	0	0	0	0	0	0	0	0	0	0	2.77556e-17	1	0.6	0.461886	0.6	0.461886	0	0	0	3	0	0.6	1.2	0	0	0	0	0	0	0	0	0	0	0	0	0
443	PDZ and LIM domain protein 5 OS=Homo sapiens GN=PDLIM5 PE=1 SV=5	64 kDa	0	0	0	3	0	0.6	1.2	0	0	0	0	0	0	0	0	0	0	0	0	0	0	2.77556e-17	1	0.6	0.461886	0.6	0.461886	0	0	0	3	0	0.6	1.2	0	0	0	0	0	0	0	0	0	0	0	0	0
444	C-terminal-binding protein 1 OS=Homo sapiens GN=CTBP1 PE=1 SV=2	48 kDa	0	0	0	3	0	0.6	1.2	0	0	0	0	0	0	0	0	0	0	0	0	0	0	2.77556e-17	1	0.6	0.461886	0.6	0.461886	0	0	0	2	0	0.4	0.8	0	0	0	0	0	0	0	0	0	0	0	0	0
445	ATP-dependent 6-phosphofructokinase, muscle type OS=Homo sapiens GN=PFKM PE=1 SV=2	85 kDa	0	0	0	3	0	0.6	1.2	0	0	0	0	0	0	0	0	0	0	0	0	0	0	2.77556e-17	1	0.6	0.461886	0.6	0.461886	0	0	0	2	0	0.4	0.8	0	0	0	0	0	0	0	0	0	0	0	0	0
446	60S ribosomal protein L6 OS=Homo sapiens GN=RPL6 PE=1 SV=3	33 kDa	0	0	0	3	0	0.6	1.2	0	0	0	0	0	0	0	0	0	0	0	0	0	0	2.77556e-17	1	0.6	0.461886	0.6	0.461886	0	0	0	3	0	0.6	1.2	0	0	0	0	0	0	0	0	0	0	0	0	0
447	Isoform 3 of C-terminal-binding protein 2 OS=Homo sapiens GN=CTBP2	56 kDa	0	0	0	3	0	0.6	1.2	0	0	0	0	0	0	0	0	0	0	0	0	0	0	2.77556e-17	1	0.6	0.461886	0.6	0.461886	0	0	0	3	0	0.6	1.2	0	0	0	0	0	0	0	0	0	0	0	0	0
448	Dipeptidyl peptidase 9 OS=Homo sapiens GN=DPP9 PE=1 SV=3	98 kDa	0	0	0	3	0	0.6	1.2	0	0	0	0	0	0	0	0	0	0	0	0	0	0	2.77556e-17	1	0.6	0.461886	0.6	0.461886	0	0	0	3	0	0.6	1.2	0	0	0	0	0	0	0	0	0	0	0	0	0
449	Vacuolar protein sorting-associated protein 35 OS=Homo sapiens GN=VPS35 PE=1 SV=2	92 kDa	0	0	0	2	0	0.4	0.8	0	0	0	0	0	0	0	0	0	0	0	0	0	0	0	1	0.4	0.461886	0.4	0.461886	0	0	0	2	0	0.4	0.8	0	0	0	0	0	0	0	0	0	0	0	0	0
450	SUMO-activating enzyme subunit 2 OS=Homo sapiens GN=UBA2 PE=1 SV=2	71 kDa	0	0	0	2	0	0.4	0.8	0	0	0	0	0	0	0	0	0	0	0	0	0	0	0	1	0.4	0.461886	0.4	0.461886	0	0	0	2	0	0.4	0.8	0	0	0	0	0	0	0	0	0	0	0	0	0
451	H/ACA ribonucleoprotein complex subunit 4 OS=Homo sapiens GN=DKC1 PE=1 SV=3	58 kDa	0	0	0	3	0	0.6	1.2	0	0	0	0	0	0	0	0	0	0	0	0	0	0	2.77556e-17	1	0.6	0.461886	0.6	0.461886	0	0	0	3	0	0.6	1.2	0	0	0	0	0	0	0	0	0	0	0	0	0
452	N-alpha-acetyltransferase 15, NatA auxiliary subunit OS=Homo sapiens GN=NAA15 PE=1 SV=1	101 kDa	0	0	0	2	0	0.4	0.8	0	0	0	0	0	0	0	0	0	0	0	0	0	0	0	1	0.4	0.461886	0.4	0.461886	0	0	0	2	0	0.4	0.8	0	0	0	0	0	0	0	0	0	0	0	0	0
453	Mini-chromosome maintenance complex-binding protein OS=Homo sapiens GN=MCMBP PE=1 SV=2	73 kDa	0	0	0	2	0	0.4	0.8	0	0	0	0	0	0	0	0	0	0	0	0	0	0	0	1	0.4	0.461886	0.4	0.461886	0	0	0	2	0	0.4	0.8	0	0	0	0	0	0	0	0	0	0	0	0	0
454	Dynamin-1-like protein OS=Homo sapiens GN=DNM1L PE=1 SV=2	82 kDa	0	0	0	2	0	0.4	0.8	0	0	0	0	0	0	0	0	0	0	0	0	0	0	0	1	0.4	0.461886	0.4	0.461886	0	0	0	2	0	0.4	0.8	0	0	0	0	0	0	0	0	0	0	0	0	0
455	Isoform 4 of Unconventional myosin-XVIIIa OS=Homo sapiens GN=MYO18A	?	0	0	0	0	2	0.4	0.8	0	0	0	0	0	0	0	0	0	0	0	0	0	0	0	1	0.4	0.461886	0.4	0.461886	0	0	0	0	2	0.4	0.8	0	0	0	0	0	0	0	0	0	0	0	0	0
456	Isoform 2 of Septin-7 OS=Homo sapiens GN=SEPT7	51 kDa	0	0	0	2	0	0.4	0.8	0	0	0	0	0	0	0	0	0	0	0	0	0	0	0	1	0.4	0.461886	0.4	0.461886	0	0	0	2	0	0.4	0.8	0	0	0	0	0	0	0	0	0	0	0	0	0
457	Protein disulfide-isomerase OS=Homo sapiens GN=P4HB PE=1 SV=3	57 kDa	0	2	0	0	0	0.4	0.8	0	0	0	0	0	0	0	0	0	0	0	0	0	0	-5.55112e-17	1	0.4	0.461886	0.4	0.461886	0	2	0	0	0	0.4	0.8	0	0	0	0	0	0	0	0	0	0	0	0	0
458	Exosome complex exonuclease RRP44 OS=Homo sapiens GN=DIS3 PE=1 SV=2	109 kDa	0	0	0	2	0	0.4	0.8	0	0	0	0	0	0	0	0	0	0	0	0	0	0	0	1	0.4	0.461886	0.4	0.461886	0	0	0	2	0	0.4	0.8	0	0	0	0	0	0	0	0	0	0	0	0	0
459	Ubiquitin-like modifier-activating enzyme 6 OS=Homo sapiens GN=UBA6 PE=1 SV=1	118 kDa	0	0	0	2	0	0.4	0.8	0	0	0	0	0	0	0	0	0	0	0	0	0	0	0	1	0.4	0.461886	0.4	0.461886	0	0	0	2	0	0.4	0.8	0	0	0	0	0	0	0	0	0	0	0	0	0
460	60S ribosomal protein L22 OS=Homo sapiens GN=RPL22 PE=1 SV=2	15 kDa	0	0	0	2	0	0.4	0.8	0	0	0	0	0	0	0	0	0	0	0	0	0	0	0	1	0.4	0.461886	0.4	0.461886	0	0	0	2	0	0.4	0.8	0	0	0	0	0	0	0	0	0	0	0	0	0
461	Alpha-centractin OS=Homo sapiens GN=ACTR1A PE=1 SV=1	43 kDa	0	0	0	2	0	0.4	0.8	0	0	0	0	0	0	0	0	0	0	0	0	0	0	0	1	0.4	0.461886	0.4	0.461886	0	0	0	2	0	0.4	0.8	0	0	0	0	0	0	0	0	0	0	0	0	0
462	Splicing factor 3B subunit 3 OS=Homo sapiens GN=SF3B3 PE=1 SV=4	136 kDa	0	0	0	2	0	0.4	0.8	0	0	0	0	0	0	0	0	0	0	0	0	0	0	0	1	0.4	0.461886	0.4	0.461886	0	0	0	2	0	0.4	0.8	0	0	0	0	0	0	0	0	0	0	0	0	0
463	Phosphatidylinositol-glycan-specific phospholipase D OS=Homo sapiens GN=GPLD1 PE=1 SV=3	92 kDa	0	0	0	0	0	0	0	0	0	0	0	0	0	0	0	2	0	0	0	0.4	0.8	-0.4	0.461886	-0.4	0.461886	-1.11022e-17	1	0	0	0	0	0	0	0	0	0	0	0	0	0	0	0	2	0	0	0	0.4
464	26S proteasome regulatory subunit 10B OS=Homo sapiens GN=PSMC6 PE=1 SV=1	44 kDa	0	0	0	2	0	0.4	0.8	0	0	0	0	0	0	0	0	0	0	0	0	0	0	0	1	0.4	0.461886	0.4	0.461886	0	0	0	2	0	0.4	0.8	0	0	0	0	0	0	0	0	0	0	0	0	0
465	Dual specificity mitogen-activated protein kinase kinase 1 OS=Homo sapiens GN=MAP2K1 PE=1 SV=2	43 kDa	0	0	0	2	0	0.4	0.8	0	0	0	0	0	0	0	0	0	0	0	0	0	0	0	1	0.4	0.461886	0.4	0.461886	0	0	0	2	0	0.4	0.8	0	0	0	0	0	0	0	0	0	0	0	0	0
466	Ribosomal protein S6 kinase alpha-3 OS=Homo sapiens GN=RPS6KA3 PE=1 SV=1	84 kDa	0	0	0	2	0	0.4	0.8	0	0	0	0	0	0	0	0	0	0	0	0	0	0	0	1	0.4	0.461886	0.4	0.461886	0	0	0	2	0	0.4	0.8	0	0	0	0	0	0	0	0	0	0	0	0	0
467	Nucleoplasmin-3 OS=Homo sapiens GN=NPM3 PE=1 SV=3	19 kDa	2	0	0	0	0	0.4	0.8	0	0	0	0	0	0	0	0	0	0	0	0	0	0	-3.88578e-16	1	0.4	0.461886	0.4	0.461886	2	0	0	0	0	0.4	0.8	0	0	0	0	0	0	0	0	0	0	0	0	0
468	Bifunctional coenzyme A synthase OS=Homo sapiens GN=COASY PE=1 SV=4	62 kDa	0	0	0	2	0	0.4	0.8	0	0	0	0	0	0	0	0	0	0	0	0	0	0	0	1	0.4	0.461886	0.4	0.461886	0	0	0	2	0	0.4	0.8	0	0	0	0	0	0	0	0	0	0	0	0	0
469	5'-AMP-activated protein kinase catalytic subunit alpha-1 OS=Homo sapiens GN=PRKAA1 PE=1 SV=4	64 kDa	0	0	0	2	0	0.4	0.8	0	0	0	0	0	0	0	0	0	0	0	0	0	0	0	1	0.4	0.461886	0.4	0.461886	0	0	0	2	0	0.4	0.8	0	0	0	0	0	0	0	0	0	0	0	0	0
470	Carboxypeptidase B2 OS=Homo sapiens GN=CPB2 PE=1 SV=2	48 kDa	0	0	0	2	0	0.4	0.8	0	0	0	0	0	0	0	0	0	0	0	0	0	0	0	1	0.4	0.461886	0.4	0.461886	0	0	0	2	0	0.4	0.8	0	0	0	0	0	0	0	0	0	0	0	0	0
471	DNA replication licensing factor MCM7 OS=Homo sapiens GN=MCM7 PE=1 SV=4	81 kDa	0	0	0	2	0	0.4	0.8	0	0	0	0	0	0	0	0	0	0	0	0	0	0	0	1	0.4	0.461886	0.4	0.461886	0	0	0	2	0	0.4	0.8	0	0	0	0	0	0	0	0	0	0	0	0	0
472	Notchless protein homolog 1 OS=Homo sapiens GN=NLE1 PE=1 SV=4	53 kDa	0	0	0	2	0	0.4	0.8	0	0	0	0	0	0	0	0	0	0	0	0	0	0	0	1	0.4	0.461886	0.4	0.461886	0	0	0	2	0	0.4	0.8	0	0	0	0	0	0	0	0	0	0	0	0	0
473	Protein S100-A8 OS=Homo sapiens GN=S100A8 PE=1 SV=1	11 kDa	0	0	0	0	0	0	0	0	0	0	0	0	0	0	2	0	0	0	0	0.4	0.8	-0.4	0.461886	-0.4	0.461886	-1.11022e-17	1	0	0	0	0	0	0	0	0	0	0	0	0	0	0	2	0	0	0	0	0.4
474	Protein S100-A9 OS=Homo sapiens GN=S100A9 PE=1 SV=1	13 kDa	0	0	0	0	0	0	0	0	0	0	0	0	0	0	2	0	0	0	0	0.4	0.8	-0.4	0.461886	-0.4	0.461886	-1.11022e-17	1	0	0	0	0	0	0	0	0	0	0	0	0	0	0	2	0	0	0	0	0.4
[truncated: 88 more columns]

## Sheet: Analyzed Data
March and Sept 2020 data merged-roughly edited			Total Spectrum Count							Total Spectrum Count							Total Spectrum Count													Unique Spectrum Count							Unique Spectrum Count							Unique Spectrum Count
			ADAMTS13-BirA	ADAMTS13-BirA	ADAMTS13-BirA	ADAMTS13-BirA	ADAMTS13-BirA			BirA	BirA	BirA	BirA	BirA			Blank	Blank	Blank	Blank	Blank									ADAMTS13-BirA	ADAMTS13-BirA	ADAMTS13-BirA	ADAMTS13-BirA	ADAMTS13-BirA			BirA	BirA	BirA	BirA	BirA			Blank	Blank	Blank	Blank	Blank
#	Identified Proteins (474)	Molecular Weight	ADAMTS13-BirA C1	ADAMTS13-BirA C2	ADAMTS13-BirA C3	Fusion_C1	Fusion_C2	Mean	Std Dev	Ctrl BirA B1	Ctrl BirA B2	Ctrl BirA B3	BirA_B1	BirA_B2	Mean	Std Dev	Blank A1	Blank A2	Blank A3	Blank_A1	Blank_A2	Mean	Std Dev	A_BDiff	A_BpValue	F_BDiff	F_BpValue	F_ADiff	F_ApValue	ADAMTS13-BirA C1	ADAMTS13-BirA C2	ADAMTS13-BirA C3	Fusion_C1	Fusion_C2	Mean	Std Dev	Ctrl BirA B1	Ctrl BirA B2	Ctrl BirA B3	BirA_B1	BirA_B2	Mean	Std Dev	Blank A1	Blank A2	Blank A3	Blank_A1	Blank_A2	Mean
1	Fibronectin OS=Homo sapiens GN=FN1 PE=1 SV=4	263 kDa	2011	2258	2117	268	235	1377.8	923.012	1941	1817	1784	290	305	1227.4	761.078	2368	2190	1721	221	294	1358.8	924.008	-131.4	0.975367	19	0.999478	150.4	0.967874	726	761	728	160	139	502.8	288.812	665	662	666	153	159	461	249.042	790	752	621	128	144	487
2	Isoform 17 of Fibronectin OS=Homo sapiens GN=FN1	256 kDa	1992	2237	2100	0	0	1265.8	1036.43	1916	1799	1761	0	0	1095.2	895.686	2351	2171	1704	0	0	1245.2	1038.41	-150	0.975179	20.6	0.999525	170.6	0.968031	3	3	4	0	0	2	1.67332	1	3	1	0	0	1	1.09545	5	3	3	0	0	2.2
3	Synthetic Construct OS=Synthetic	17 kDa	1726	2325	2668	0	0	2239.67	389.275	1452	1743	1247	0	0	1480.67	203.503	2675	2060	1572	0	0	2102.33	451.292	-621.667	0.27678	137.333	0.925325	759	0.17273	155	183	192	0	0	176.667	15.7551	145	154	135	0	0	144.667	7.7603	208	161	149	0	0	172.667
4	Fibrinogen alpha chain OS=Homo sapiens GN=FGA PE=1 SV=2	95 kDa	849	884	915	370	76	618.8	336.925	849	843	800	88	201	556.2	338.468	1076	970	780	76	87	597.8	432.11	-41.6	0.98631	21	0.99649	62.6	0.969314	327	346	360	168	52	250.6	120.972	316	288	305	57	106	214.4	109.976	360	347	288	61	58	222.8
5	Fibrinogen beta chain OS=Homo sapiens GN=FGB PE=1 SV=2	56 kDa	502	509	519	307	92	385.8	166.704	576	521	511	87	195	378	197.743	658	609	457	65	84	374.6	253.909	3.4	0.999709	11.2	0.996847	7.8	0.998469	220	213	229	131	54	169.4	67.5355	202	215	192	54	92	151	65.2196	250	225	178	38	50	148.2
6	Isoform 5 of Clusterin OS=Homo sapiens GN=CLU	54 kDa	424	399	381	232	75	302.2	131.881	417	390	408	93	112	284	148.571	437	465	300	95	97	278.8	159.362	5.2	0.998622	23.4	0.972527	18.2	0.983273	142	137	134	84	40	107.4	39.6767	135	129	133	40	51	97.6	42.7252	147	148	108	51	45	99.8
7	Isoform Gamma-A of Fibrinogen gamma chain OS=Homo sapiens GN=FGG	49 kDa	324	366	326	180	59	251	114.964	386	310	316	66	124	240.4	123.064	413	386	278	39	72	237.6	155.747	2.8	0.999507	13.4	0.988786	10.6	0.992965	140	159	153	82	36	114	47.6025	134	130	125	40	63	98.4	39.0825	171	144	114	28	42	99.8
8	Serum albumin OS=Homo sapiens GN=ALB PE=1 SV=2	69 kDa	223	238	256	423	103	248.6	102.408	222	219	201	107	268	203.4	53.0306	300	265	158	77	89	177.8	90.526	25.6	0.904859	70.8	0.484968	45.2	0.736341	121	134	145	194	62	131.2	42.5084	114	116	105	66	131	106.4	21.8596	151	153	89	53	56	100.4
9	Immunoglobulin heavy constant mu OS=Homo sapiens GN=IGHM PE=1 SV=4	49 kDa	182	200	172	105	147	161.2	32.9084	250	186	190	163	136	185	37.7783	207	255	143	107	142	170.8	53.0524	14.2	0.883458	-9.6	0.944624	-23.8	0.710719	75	81	82	52	52	68.4	13.6029	92	80	81	62	61	75.2	11.9566	85	93	63	50	51	68.4
10	A disintegrin and metalloproteinase with thrombospondin motifs 13 OS=Homo sapiens GN=ADAMTS13 PE=1 SV=1	154 kDa	422	426	351	1021	170	478	286.943	0	0	0	0	0	0	0	0	0	0	0	0	0	0	5.68434e-14	1	478	0.00402155	478	0.00402155	216	222	193	284	89	200.8	63.5024	0	0	0	0	0	0	0	0	0	0	0	0	0
11	Immunoglobulin mu heavy chain OS=Homo sapiens PE=1 SV=1	63 kDa	143	161	137	87	124	130.4	24.7516	212	143	160	134	110	151.8	34.1549	168	218	107	85	124	140.4	47.4072	11.4	0.899625	-10	0.921672	-21.4	0.694651	6	4	8	6	1	5	2.36643	7	5	5	4	7	5.6	1.2	7	7	2	1	1	3.6
12	Immunoglobulin heavy constant gamma 2 OS=Homo sapiens GN=IGHG2 PE=1 SV=2	36 kDa	138	141	143	86	109	123.4	22.4196	132	125	123	129	90	119.8	15.2237	169	173	102	88	123	131	34.5311	-11.2	0.809457	-7.6	0.906367	3.6	0.978038	54	60	61	38	37	50	10.4881	45	48	43	41	34	42.2	4.70744	64	61	46	31	41	48.6
13	Immunoglobulin gamma-1 heavy chain OS=Homo sapiens PE=1 SV=1	49 kDa	112	117	111	71	67	95.6	21.8504	125	95	105	86	71	96.4	18.1505	130	154	78	57	76	99	36.6606	-2.6	0.989667	-3.4	0.982405	-0.8	0.999016	19	19	17	12	10	15.4	3.72022	17	14	18	12	10	14.2	2.99333	18	22	12	9	13	14.8
14	Immunoglobulin heavy constant gamma 3 OS=Homo sapiens GN=IGHG3 PE=1 SV=2	41 kDa	106	109	106	70	72	92.6	17.6816	114	88	99	93	72	93.2	13.7317	122	139	77	60	83	96.2	29.4985	-3	0.978565	-3.6	0.969305	-0.6	0.999132	32	36	37	23	14	28.4	8.73155	29	27	32	14	22	24.8	6.30555	39	35	25	16	13	25.6
15	Immunoglobulin kappa constant OS=Homo sapiens GN=IGKC PE=1 SV=2	12 kDa	103	106	108	82	78	95.4	12.7373	110	86	93	87	86	92.4	9.17824	117	124	70	56	84	90.2	26.3697	2.2	0.983169	5.2	0.910111	3	0.968969	2	4	3	1	1	2.2	1.16619	1	1	1	1	1	1	0	2	1	1	1	1	1.2
16	Apolipoprotein A-I OS=Homo sapiens GN=APOA1 PE=1 SV=1	31 kDa	134	112	111	60	46	92.6	33.6547	128	104	132	52	47	92.6	36.5053	101	125	93	31	46	79.2	35.1818	13.4	0.853689	13.4	0.853689	-1.42109e-14	1	74	67	68	38	28	55	18.3957	64	56	64	32	29	49	15.4143	58	67	53	21	31	46
17	Immunoglobulin kappa light chain OS=Homo sapiens PE=1 SV=1	23 kDa	99	100	100	75	72	89.2	12.8592	109	85	92	82	82	90	10.1784	111	122	65	51	81	86	26.8775	4	0.948247	3.2	0.966507	-0.8	0.997867	37	37	38	24	24	32	6.54217	38	33	34	25	25	31	5.17687	41	43	28	19	23	30.8
18	Immunoglobulin heavy constant gamma 4 OS=Homo sapiens GN=IGHG4 PE=1 SV=1	36 kDa	55	60	59	46	46	53.2	6.11228	64	56	51	59	47	55.4	5.95315	79	80	37	33	56	57	19.9499	-1.6	0.982201	-3.8	0.904325	-2.2	0.966662	6	9	10	3	2	6	3.16228	3	10	3	3	3	4.4	2.8	12	9	5	2	4	6.4
19	Immunoglobulin lambda constant 3 OS=Homo sapiens GN=IGLC3 PE=1 SV=1	11 kDa	86	84	82	47	0	59.8	33.1807	80	80	77	55	41	66.6	15.8569	90	95	56	43	45	65.8	22.3016	0.8	0.998856	-6	0.937987	-6.8	0.921182	5	5	5	3	0	3.6	1.95959	3	5	3	2	3	3.2	0.979796	6	5	4	3	0	3.6
20	Immunoglobulin lambda constant 2 OS=Homo sapiens GN=IGLC2 PE=1 SV=1	11 kDa	89	82	86	45	44	69.2	20.2919	84	78	81	53	38	66.8	18.1262	90	96	54	39	45	64.8	23.5915	2	0.989858	4.4	0.95202	2.4	0.985434	36	37	38	18	15	28.8	10.1074	37	33	31	19	15	27	8.48528	35	40	23	16	14	25.6
21	Immunoglobulin heavy constant alpha 1 OS=Homo sapiens GN=IGHA1 PE=1 SV=2	38 kDa	81	81	81	59	47	69.8	14.2324	70	73	70	51	50	62.8	10.1074	83	90	57	40	46	63.2	19.9138	-0.4	0.999246	6.6	0.81721	7	0.79726	37	34	34	25	19	29.8	6.73498	30	31	30	20	22	26.6	4.63033	35	34	23	19	18	25.8
22	Apolipoprotein A-IV OS=Homo sapiens GN=APOA4 PE=1 SV=3	45 kDa	67	54	51	47	51	54	6.87023	59	39	54	53	44	49.8	7.24983	49	66	38	40	55	49.6	10.2489	0.2	0.999354	4.4	0.737537	4.2	0.757268	53	45	42	34	35	41.8	6.9685	42	33	37	37	32	36.2	3.54401	38	51	31	30	37	37.4
23	Immunoglobulin lambda-1 light chain OS=Homo sapiens PE=1 SV=1	23 kDa	70	59	63	29	32	50.6	16.8119	71	59	66	41	24	52.2	17.3828	67	78	37	24	36	48.4	20.4998	3.8	0.953772	2.2	0.984218	-1.6	0.991616	8	6	4	5	5	5.6	1.35647	6	4	6	6	4	5.2	0.979796	5	7	3	3	6	4.8
24	Alpha-2-HS-glycoprotein OS=Homo sapiens GN=AHSG PE=1 SV=1	39 kDa	84	69	62	10	11	47.2	30.7987	99	72	82	9	6	53.6	38.6295	68	84	64	10	9	47	31.3433	6.6	0.958928	0.2	0.999961	-6.4	0.961323	50	43	39	8	7	29.4	18.2275	50	40	46	6	6	29.6	19.5305	44	49	39	7	5	28.8
25	CD5 antigen-like OS=Homo sapiens GN=CD5L PE=1 SV=1	38 kDa	55	57	48	27	31	43.6	12.3548	77	53	61	30	27	49.6	18.9061	57	72	41	27	33	46	16.4438	3.6	0.946801	-2.4	0.975933	-6	0.860213	28	32	30	16	18	24.8	6.5238	36	27	28	16	14	24.2	8.15843	32	34	23	18	17	24.8
26	Vitronectin OS=Homo sapiens GN=VTN PE=1 SV=1	54 kDa	109	86	68	102	29	78.8	28.6315	30	24	29	34	39	31.2	5.03587	24	24	23	33	31	27	4.14729	4.2	0.934942	51.8	0.00264187	47.6	0.00488178	55	42	38	50	16	40.2	13.4818	17	17	15	18	21	17.6	1.95959	16	15	17	18	15	16.2
27	Complement C3 OS=Homo sapiens GN=C3 PE=1 SV=2	187 kDa	60	45	46	49	22	44.4	12.4032	63	38	56	31	39	45.4	12.0433	38	68	29	10	35	36	18.7297	9.4	0.648522	8.4	0.705805	-1	0.994924	50	43	37	36	21	37.4	9.60417	54	32	46	26	28	37.2	10.9252	34	56	25	10	28	30.6
28	Apolipoprotein B-100 OS=Homo sapiens GN=APOB PE=1 SV=2	516 kDa	78	44	49	13	3	37.4	26.8522	79	46	76	5	7	42.6	32.0412	47	135	46	3	6	47.4	47.668	-4.8	0.98125	-10	0.921548	-5.2	0.978037	67	39	43	13	3	33	22.7684	64	38	60	5	7	34.8	25.1348	44	112	40	3	6	41
29	Inter-alpha-trypsin inhibitor heavy chain H4 OS=Homo sapiens GN=ITIH4 PE=1 SV=4	103 kDa	59	58	54	18	7	39.2	22.1396	71	47	64	5	12	39.8	26.8134	49	71	41	2	4	33.4	26.7028	6.4	0.932339	5.8	0.944026	-0.6	0.999381	50	43	45	17	7	32.4	17.1067	51	37	46	5	10	29.8	18.8191	41	55	36	2	4	27.6
30	Immunoglobulin J chain OS=Homo sapiens GN=JCHAIN PE=1 SV=4	18 kDa	46	43	45	16	16	33.2	14.0769	63	54	51	20	18	41.2	18.5623	47	54	41	22	21	37	13.3116	4.2	0.92267	-3.8	0.936162	-8	0.750702	27	26	29	14	11	21.4	7.39189	34	30	31	14	13	24.4	9.00222	29	30	24	17	15	23
31	Serotransferrin OS=Homo sapiens GN=TF PE=1 SV=3	77 kDa	42	40	44	43	15	36.8	10.98	42	29	33	20	36	32	7.34847	64	45	25	7	16	31.4	20.5971	0.6	0.998014	5.4	0.85312	4.8	0.88172	35	37	38	34	15	31.8	8.51822	36	27	29	19	28	27.8	5.41849	50	37	22	7	16	26.4
32	Haptoglobin OS=Homo sapiens GN=HP PE=1 SV=1	45 kDa	42	35	39	38	21	35	7.34847	50	34	40	19	22	33	11.4543	35	45	24	10	18	26.4	12.3709	6.6	0.663072	8.6	0.506054	2	0.961764	33	29	35	29	17	28.6	6.2482	38	27	33	17	16	26.2	8.65794	26	36	19	9	13	20.6
33	Immunoglobulin alpha-2 heavy chain OS=Homo sapiens PE=1 SV=1	49 kDa	37	36	32	22	21	29.6	6.82935	35	32	34	29	19	29.8	5.77581	39	38	21	15	24	27.4	9.5205	2.4	0.895313	2.2	0.911136	-0.2	0.999225	8	9	6	5	8	7.2	1.46969	9	6	8	11	5	7.8	2.13542	9	10	6	5	10	8
34	Actin, cytoplasmic 2 OS=Homo sapiens GN=ACTG1 PE=1 SV=1	42 kDa	78	79	68	118	0	68.6	38.3228	0	0	0	0	0	0	0	0	0	0	0	0	0	0	3.55271e-15	1	68.6	0.00236519	68.6	0.00236519	6	6	6	4	0	4.4	2.33238	0	0	0	0	0	0	0	0	0	0	0	0	0
35	Haptoglobin-related protein OS=Homo sapiens GN=HPR PE=2 SV=2	39 kDa	32	30	30	22	20	26.8	4.83322	40	25	30	18	14	25.4	9.15642	33	37	19	10	17	23.2	10.1666	2.2	0.927247	3.6	0.818685	1.4	0.969757	11	11	8	5	4	7.8	2.92575	12	8	9	6	5	8	2.44949	13	13	8	6	3	8.6
36	Actin, cytoplasmic 1 OS=Homo sapiens GN=ACTB PE=1 SV=1	42 kDa	70	74	62	118	30	70.8	28.2163	3	4	3	4	10	4.8	2.63818	1	3	2	4	3	2.6	1.0198	2.2	0.980321	68.2	0.000200933	66	0.000269806	47	49	44	59	18	43.4	13.6616	3	4	3	3	8	4.2	1.93907	1	3	2	2	2	2
37	Apolipoprotein E OS=Homo sapiens GN=APOE PE=1 SV=1	36 kDa	20	14	17	33	23	21.4	6.52993	25	14	20	39	36	26.8	9.45304	21	26	15	30	38	26	7.82304	0.8	0.989112	-4.6	0.703795	-5.4	0.619618	20	14	17	27	18	19.2	4.35431	24	13	19	28	25	21.8	5.26878	19	22	14	24	26	21
38	Ceruloplasmin OS=Homo sapiens GN=CP PE=1 SV=1	122 kDa	44	35	26	86	14	41	24.5927	24	16	22	16	83	32.2	25.6	1	1	2	0	0	0.8	0.748331	31.4	0.117996	40.2	0.0415135	8.8	0.819012	35	29	20	57	12	30.6	15.3441	22	14	19	14	52	24.2	14.2324	1	1	2	0	0	0.8
39	Keratin, type II cytoskeletal 1 OS=Homo sapiens GN=KRT1 PE=1 SV=6	66 kDa	34	24	11	38	1	21.6	13.8939	28	10	48	11	3	20	16.2358	39	61	16	7	38	32.2	19.0095	-12.2	0.564239	-10.6	0.645836	1.6	0.98971	26	21	11	28	1	17.4	10.0916	20	8	30	8	3	13.8	9.84683	30	40	13	7	26	23.2
40	Keratin, type I cytoskeletal 9 OS=Homo sapiens GN=KRT9 PE=1 SV=3	62 kDa	28	24	7	22	2	16.6	10.1902	22	18	31	14	3	17.6	9.22171	22	52	30	9	15	25.6	14.9479	-8	0.611596	-9	0.540372	-1	0.992015	20	20	6	15	2	12.6	7.36478	15	13	20	11	3	12.4	5.57136	15	35	21	9	11	18.2
41	Complement factor H OS=Homo sapiens GN=CFH PE=1 SV=4	139 kDa	25	29	23	71	7	31	21.3542	21	15	21	5	18	16	5.93296	17	22	12	0	1	10.4	8.68562	5.6	0.835105	20.6	0.127355	15	0.306431	24	27	20	57	7	27	16.4803	19	14	20	5	16	14.8	5.34416	17	21	11	0	1	10
42	Complement C4-A OS=Homo sapiens GN=C4A PE=1 SV=2	193 kDa	25	23	19	23	4	18.8	7.65245	29	16	24	10	15	18.8	6.79412	16	29	8	4	9	13.2	8.79545	5.6	0.580947	5.6	0.580947	-3.55271e-15	1	22	22	18	20	4	17.2	6.76461	27	14	22	9	14	17.2	6.43117	15	24	8	4	8	11.8
43	Actin, alpha cardiac muscle 1 OS=Homo sapiens GN=ACTC1 PE=1 SV=1	42 kDa	45	44	40	71	0	40	22.8123	0	0	0	0	0	0	0	0	0	0	0	0	0	0	1.24345e-14	1	40	0.00276312	40	0.00276312	2	1	1	3	0	1.4	1.0198	0	0	0	0	0	0	0	0	0	0	0	0	0
44	Isoform LMW of Kininogen-1 OS=Homo sapiens GN=KNG1	48 kDa	25	23	20	19	3	18	7.79744	25	19	22	4	12	16.4	7.55248	21	31	18	2	6	15.6	10.4805	0.8	0.990752	2.4	0.920279	1.6	0.963605	21	18	15	13	3	14	6.13188	20	15	18	4	11	13.6	5.67803	15	25	15	2	6	12.6
45	Immunoglobulin kappa variable 3-11 OS=Homo sapiens GN=IGKV3-11 PE=1 SV=1	13 kDa	24	21	28	9	9	18.2	7.83326	22	20	22	9	7	16	6.60303	27	25	15	9	9	17	7.69415	-1	0.980086	1.2	0.971471	2.2	0.907824	11	12	15	6	5	9.8	3.76298	10	9	11	4	3	7.4	3.2619	12	13	9	6	4	8.8
46	Apolipoprotein A-II OS=Homo sapiens GN=APOA2 PE=1 SV=1	11 kDa	25	23	18	10	6	16.4	7.33757	31	17	23	6	6	16.6	9.72831	23	28	18	5	5	15.8	9.36803	0.8	0.991085	0.6	0.994974	-0.2	0.99944	15	14	9	7	5	10	3.89872	17	9	13	5	5	9.8	4.66476	12	15	9	4	5	9
47	Ficolin-2 OS=Homo sapiens GN=FCN2 PE=1 SV=2	34 kDa	23	21	25	3	4	15.2	9.64158	25	18	16	7	5	14.2	7.35935	28	27	20	4	4	16.6	10.6508	-2.4	0.929916	-1.4	0.975476	1	0.987399	13	13	13	2	3	8.8	5.15364	15	10	11	6	4	9.2	3.86782	15	19	12	3	3	10.4
48	Serum paraoxonase/arylesterase 1 OS=Homo sapiens GN=PON1 PE=1 SV=3	40 kDa	27	25	23	28	8	22.2	7.30479	26	14	14	3	6	12.6	7.98999	15	23	17	4	3	12.4	7.73563	0.2	0.999253	9.8	0.209767	9.6	0.221754	18	15	15	15	5	13.6	4.45421	15	10	10	3	5	8.6	4.22374	10	15	10	4	3	8.4
49	Immunoglobulin heavy variable 3-7 OS=Homo sapiens GN=IGHV3-7 PE=1 SV=2	13 kDa	14	17	14	10	15	14	2.28035	21	13	17	16	14	16.2	2.78568	18	23	10	9	14	14.8	5.1923	1.4	0.85202	-0.8	0.948581	-2.2	0.67868	8	7	6	5	6	6.4	1.0198	8	7	7	6	5	6.6	1.0198	8	7	4	3	5	5.4
50	Immunoglobulin heavy variable 3-74 OS=Homo sapiens GN=IGHV3-74 PE=3 SV=1	13 kDa	11	14	14	9	15	12.6	2.24499	18	12	15	15	13	14.6	2.05913	15	20	11	8	13	13.4	4.02989	1.2	0.832213	-0.8	0.92094	-2	0.608781	1	1	1	2	2	1.4	0.489898	3	1	3	2	1	2	0.894427	1	4	1	1	3	2
51	Keratin, type I cytoskeletal 10 OS=Homo sapiens GN=KRT10 PE=1 SV=6	59 kDa	15	17	9	12	1	10.8	5.6	13	4	27	9	1	10.8	9.08625	10	34	13	5	27	17.8	10.9069	-7	0.518497	-7	0.518497	-1.77636e-15	1	13	16	7	11	1	9.6	5.2	11	4	21	7	1	8.8	6.93974	9	26	12	5	20	14.4
52	Inter-alpha-trypsin inhibitor heavy chain H2 OS=Homo sapiens GN=ITIH2 PE=1 SV=2	106 kDa	22	21	20	23	4	18	7.07107	17	12	11	3	12	11	4.51664	10	17	14	3	2	9.2	5.9127	1.8	0.904088	8.8	0.131536	7	0.255873	19	18	18	21	4	16	6.09918	17	11	10	3	11	10.4	4.45421	8	15	11	3	2	7.8
53	Elongation factor 2 OS=Homo sapiens GN=EEF2 PE=1 SV=4	95 kDa	46	41	29	80	5	40.2	24.4246	1	0	1	0	0	0.4	0.489898	0	0	0	0	0	0	0	0.4	0.999114	40.2	0.00438925	39.8	0.00471119	38	35	22	55	5	31	16.7212	1	0	1	0	0	0.4	0.489898	0	0	0	0	0	0
54	Immunoglobulin heavy variable 3-72 OS=Homo sapiens GN=IGHV3-72 PE=3 SV=1	13 kDa	14	16	15	8	8	12.2	3.48712	16	12	13	13	9	12.6	2.24499	19	19	10	7	6	12.2	5.70614	0.4	0.98943	-3.55271e-15	1	-0.4	0.98943	4	4	3	3	2	3.2	0.748331	3	2	3	5	2	3	1.09545	5	4	2	3	2	3.2
55	Pregnancy zone protein OS=Homo sapiens GN=PZP PE=1 SV=4	164 kDa	21	16	14	13	3	13.4	5.88558	24	11	13	1	6	11	7.7201	12	30	13	0	0	11	11.0272	-1.77636e-15	1	2.4	0.916126	2.4	0.916126	16	12	11	9	1	9.8	4.9558	17	10	10	0	3	8	5.96657	10	19	10	0	0	7.8
56	EGF-containing fibulin-like extracellular matrix protein 1 OS=Homo sapiens GN=EFEMP1 PE=1 SV=2	55 kDa	17	14	13	0	1	9	7.07107	18	18	22	1	0	11.8	9.34666	21	30	22	2	2	15.4	11.3772	-3.6	0.853454	-6.4	0.614755	-2.8	0.908113	14	13	12	0	1	8	6.16441	15	16	16	1	0	9.6	7.4458	17	23	17	2	2	12.2
57	Alpha-2-macroglobulin OS=Homo sapiens GN=A2M PE=1 SV=3	163 kDa	18	14	8	28	5	14.6	8.0895	20	6	12	3	14	11	6	7	26	9	2	3	9.4	8.68562	1.6	0.953442	5.2	0.615973	3.6	0.788702	17	14	8	24	5	13.6	6.71118	20	6	12	3	13	10.8	5.9127	7	26	8	2	3	9.2
58	Tubulin beta chain OS=Homo sapiens GN=TUBB PE=1 SV=2	50 kDa	35	34	22	89	10	38	27.0777	0	1	2	0	0	0.6	0.8	0	0	0	0	0	0	0	0.6	0.998379	38	0.0126718	37.4	0.013969	6	4	5	12	4	6.2	2.99333	0	1	1	0	0	0.4	0.489898	0	0	0	0	0	0
59	Plasminogen OS=Homo sapiens GN=PLG PE=1 SV=2	91 kDa	36	27	10	68	7	29.6	21.9873	3	3	6	0	1	2.6	2.05913	2	4	1	0	0	1.4	1.49666	1.2	0.990332	28.2	0.0223268	27	0.0283248	31	24	9	53	7	24.8	16.738	3	3	6	0	1	2.6	2.05913	2	4	1	0	0	1.4
60	Transthyretin OS=Homo sapiens GN=TTR PE=1 SV=1	16 kDa	18	17	17	4	3	11.8	6.79412	22	12	19	2	2	11.4	8.33307	11	23	13	3	3	10.6	7.41889	0.8	0.987683	1.2	0.972537	0.4	0.996904	15	15	15	3	2	10	6.13188	18	10	15	1	1	9	7.01427	10	18	9	2	2	8.2
61	Alpha-1-antitrypsin OS=Homo sapiens GN=SERPINA1 PE=1 SV=3	47 kDa	20	17	16	9	1	12.6	6.82935	22	15	18	0	5	12	8.22192	11	23	10	0	0	8.8	8.51822	3.2	0.836514	3.8	0.778687	0.6	0.993649	14	13	14	9	1	10.2	4.9558	18	11	15	0	4	9.6	6.71118	7	17	8	0	0	6.4
62	Tubulin beta-4B chain OS=Homo sapiens GN=TUBB4B PE=1 SV=1	50 kDa	34	32	21	81	8	35.2	24.7014	1	0	1	0	0	0.4	0.489898	0	0	0	0	0	0	0	0.4	0.999133	35.2	0.0115042	34.8	0.0123531	25	23	14	42	7	22.2	11.822	1	0	1	0	0	0.4	0.489898	0	0	0	0	0	0
63	Extracellular matrix protein 1 OS=Homo sapiens GN=ECM1 PE=1 SV=2	61 kDa	16	15	13	0	0	8.8	7.24983	24	16	22	0	0	12.4	10.4614	15	25	22	0	0	12.4	10.632	-1.77636e-15	1	-3.6	0.857461	-3.6	0.857461	15	13	12	0	0	8	6.60303	19	13	17	0	0	9.8	8.23165	15	16	17	0	0	9.6
64	Beta-2-glycoprotein 1 OS=Homo sapiens GN=APOH PE=1 SV=3	38 kDa	16	13	10	7	3	9.8	4.53431	18	9	16	3	4	10	6.09918	10	22	13	3	2	10	7.29383	0	1	-0.2	0.998808	-0.2	0.998808	12	12	8	5	3	8	3.63318	14	8	11	3	3	7.8	4.35431	9	14	11	3	2	7.8
65	Immunoglobulin kappa variable 3-20 OS=Homo sapiens GN=IGKV3-20 PE=1 SV=2	13 kDa	12	10	19	3	4	9.6	5.81722	15	12	13	4	8	10.4	3.92938	12	13	10	3	5	8.6	3.92938	1.8	0.849384	1	0.950389	-0.8	0.967908	6	5	8	3	4	5.2	1.72047	6	5	6	3	6	5.2	1.16619	6	8	3	3	4	4.8
66	Apolipoprotein D OS=Homo sapiens GN=APOD PE=1 SV=1	21 kDa	16	11	10	9	1	9.4	4.84149	14	12	11	4	3	8.8	4.44522	7	15	11	4	3	8	4.47214	0.8	0.967151	1.4	0.903322	0.6	0.981364	13	10	8	8	1	8	3.94968	11	10	10	4	3	7.6	3.38231	6	12	9	4	3	6.8
67	Cadherin-5 OS=Homo sapiens GN=CDH5 PE=1 SV=5	88 kDa	19	13	11	4	1	9.6	6.43739	20	12	20	1	1	10.8	8.51822	8	18	13	0	1	8	6.89928	2.8	0.853621	1.6	0.949173	-1.2	0.971027	15	12	9	4	1	8.2	5.11468	14	11	15	1	1	8.4	6.18385	8	15	12	0	1	7.2
68	Tubulin beta-2B chain OS=Homo sapiens GN=TUBB2B PE=1 SV=1	50 kDa	24	26	14	72	0	27.2	24.219	0	0	0	0	0	0	0	0	0	0	0	0	0	0	-7.10543e-15	1	27.2	0.0431834	27.2	0.0431834	0	1	1	2	0	0.8	0.748331	0	0	0	0	0	0	0	0	0	0	0	0	0
69	Hemopexin OS=Homo sapiens GN=HPX PE=1 SV=2	52 kDa	13	7	9	12	2	8.6	3.92938	11	10	13	3	12	9.8	3.54401	10	15	9	0	3	7.4	5.31413	2.4	0.719556	1.2	0.919362	-1.2	0.919362	8	6	7	7	2	6	2.09762	9	7	9	3	9	7.4	2.33238	7	11	5	0	2	5
70	Tubulin alpha-1B chain OS=Homo sapiens GN=TUBA1B PE=1 SV=1	50 kDa	33	23	21	62	4	28.6	19.1269	0	0	0	0	2	0.4	0.8	0	0	0	0	0	0	0	0.4	0.998557	28.6	0.00848994	28.2	0.00930419	21	16	15	35	4	18.2	10.0678	0	0	0	0	2	0.4	0.8	0	0	0	0	0	0
71	Tubulin beta-4A chain OS=Homo sapiens GN=TUBB4A PE=1 SV=2	50 kDa	0	0	0	65	0	13	26	0	0	0	0	0	0	0	0	0	0	0	0	0	0	1.77636e-15	1	13	0.461886	13	0.461886	0	0	0	2	0	0.4	0.8	0	0	0	0	0	0	0	0	0	0	0	0	0
72	Histidine-rich glycoprotein OS=Homo sapiens GN=HRG PE=1 SV=1	60 kDa	15	12	6	5	1	7.8	5.03587	20	5	14	1	4	8.8	7.08237	11	15	7	1	1	7	5.51362	1.8	0.904566	0.8	0.980245	-1	0.969334	12	11	5	4	1	6.6	4.22374	16	4	12	1	4	7.4	5.64269	9	12	6	1	1	5.8
73	Complement factor B OS=Homo sapiens GN=CFB PE=1 SV=2	86 kDa	14	13	11	11	2	10.2	4.26146	8	8	6	4	5	6.2	1.6	10	9	4	3	3	5.8	3.05941	0.4	0.982585	4.4	0.163397	4	0.215446	14	12	10	10	2	9.6	4.07922	8	8	6	4	5	6.2	1.6	10	9	4	3	3	5.8
74	Staphylococcal nuclease domain-containing protein 1 OS=Homo sapiens GN=SND1 PE=1 SV=1	102 kDa	24	13	7	71	2	23.4	24.9046	0	0	0	0	0	0	0	0	0	0	0	0	0	0	-2.66454e-15	1	23.4	0.0941227	23.4	0.0941227	23	12	6	53	2	19.2	18.3238	0	0	0	0	0	0	0	0	0	0	0	0	0
75	Complement C1r subcomponent OS=Homo sapiens GN=C1R PE=1 SV=2	80 kDa	18	11	12	11	0	10.4	5.81722	18	7	6	0	1	6.4	6.40625	10	9	7	0	0	5.2	4.35431	1.2	0.950719	5.2	0.41408	4	0.583978	16	10	11	10	0	9.4	5.2	16	5	5	0	1	5.4	5.67803	9	8	6	0	0	4.6
76	Coagulation factor V OS=Homo sapiens GN=F5 PE=1 SV=4	252 kDa	5	5	2	19	3	6.8	6.20967	1	0	0	23	17	8.2	9.82649	1	1	0	8	25	7	9.44458	1.2	0.979027	-0.2	0.99941	-1.4	0.971581	5	5	2	18	3	6.6	5.81722	1	0	0	18	16	7	8.19756	1	1	0	7	19	5.6
77	Immunoglobulin heavy variable 3-30-3 OS=Homo sapiens GN=IGHV3-30-3 PE=3 SV=1	13 kDa	4	6	6	5	10	6.2	2.03961	10	5	11	12	10	9.6	2.41661	8	8	6	6	13	8.2	2.56125	1.4	0.684764	-2	0.473339	-3.4	0.143449	2	4	3	1	1	2.2	1.16619	5	2	5	2	3	3.4	1.35647	4	3	2	1	3	2.6
78	Immunoglobulin kappa variable 3-15 OS=Homo sapiens GN=IGKV3-15 PE=1 SV=2	12 kDa	11	13	13	0	1	7.6	5.8515	10	11	10	3	2	7.2	3.86782	10	12	9	3	1	7	4.24264	0.2	0.998033	0.6	0.982462	0.4	0.99216	5	6	5	0	1	3.4	2.41661	5	6	4	2	2	3.8	1.6	5	6	4	2	1	3.6
79	Fibulin-1 OS=Homo sapiens GN=FBLN1 PE=1 SV=4	77 kDa	13	8	8	4	0	6.6	4.36348	15	10	9	0	0	6.8	5.9127	15	16	14	0	0	9	7.37564	-2.2	0.864315	-2.4	0.841038	-0.2	0.99878	11	8	8	4	0	6.2	3.81576	13	8	8	0	0	5.8	5.07543	12	14	12	0	0	7.6
80	Heat shock protein HSP 90-alpha OS=Homo sapiens GN=HSP90AA1 PE=1 SV=5	85 kDa	17	16	17	48	4	20.4	14.6506	0	0	0	0	1	0.2	0.4	0	0	0	0	0	0	0	0.2	0.999384	20.4	0.0132909	20.2	0.0141136	17	14	15	34	4	16.8	9.70361	0	0	0	0	1	0.2	0.4	0	0	0	0	0	0
81	Keratin, type II cytoskeletal 2 epidermal OS=Homo sapiens GN=KRT2 PE=1 SV=2	65 kDa	8	6	8	7	1	6	2.60768	6	3	17	4	0	6	5.83095	5	17	4	2	11	7.8	5.49181	-1.8	0.861505	-1.8	0.861505	-1.77636e-15	1	6	5	6	4	0	4.2	2.22711	4	2	11	2	0	3.8	3.81576	3	12	3	1	7	5.2
82	Cartilage acidic protein 1 OS=Homo sapiens GN=CRTAC1 PE=1 SV=2	71 kDa	13	10	10	11	2	9.2	3.76298	8	5	10	4	2	5.8	2.85657	11	12	9	2	3	7.4	4.12795	-1.6	0.809618	1.8	0.766437	3.4	0.407621	12	10	10	10	2	8.8	3.48712	8	5	9	4	2	5.6	2.57682	11	11	7	2	3	6.8
83	C4b-binding protein alpha chain OS=Homo sapiens GN=C4BPA PE=1 SV=2	67 kDa	10	9	11	15	2	9.4	4.22374	6	4	9	2	5	5.2	2.31517	6	11	7	1	2	5.4	3.61109	-0.2	0.996357	4	0.272206	4.2	0.241855	10	8	11	13	2	8.8	3.76298	5	4	8	2	5	4.8	1.93907	6	9	6	1	2	4.8
84	Adenosylhomocysteinase OS=Homo sapiens GN=AHCY PE=1 SV=4	48 kDa	20	23	23	41	1	21.6	12.7059	0	0	0	0	0	0	0	0	0	0	0	0	0	0	8.88178e-15	1	21.6	0.00347224	21.6	0.00347224	15	17	19	29	1	16.2	8.99778	0	0	0	0	0	0	0	0	0	0	0	0	0
85	Phosphoribosylformylglycinamidine synthase OS=Homo sapiens GN=PFAS PE=1 SV=4	145 kDa	15	19	16	41	1	18.4	12.8934	0	0	0	0	0	0	0	0	0	0	0	0	0	0	1.77636e-15	1	18.4	0.0113861	18.4	0.0113861	14	17	15	37	1	16.8	11.5655	0	0	0	0	0	0	0	0	0	0	0	0	0
86	Apolipoprotein C-III OS=Homo sapiens GN=APOC3 PE=1 SV=1	11 kDa	7	8	7	4	3	5.8	1.93907	10	7	8	3	2	6	3.03315	6	12	6	3	5	6.4	3.00666	-0.4	0.976279	-0.6	0.947551	-0.2	0.994007	5	6	6	4	3	4.8	1.16619	7	5	6	3	2	4.6	1.85472	5	9	5	3	4	5.2
87	Complement C1s subcomponent OS=Homo sapiens GN=C1S PE=1 SV=1	77 kDa	15	10	10	7	0	8.4	4.92341	15	4	6	0	2	5.4	5.2	6	13	8	0	0	5.4	4.96387	-8.88178e-16	1	3	0.684364	3	0.684364	14	9	9	6	0	7.6	4.58694	13	3	6	0	2	4.8	4.53431	5	12	7	0	0	4.8
88	Vitamin K-dependent protein S OS=Homo sapiens GN=PROS1 PE=1 SV=1	75 kDa	7	7	5	3	0	4.4	2.6533	12	7	7	0	0	5.2	4.62169	6	17	4	0	0	5.4	6.2482	-0.2	0.99804	-1	0.952333	-0.8	0.969179	6	5	5	3	0	3.8	2.13542	10	6	6	0	0	4.4	3.87814	6	15	4	0	0	5
89	Heat shock protein HSP 90-beta OS=Homo sapiens GN=HSP90AB1 PE=1 SV=4	83 kDa	13	13	14	42	0	16.4	13.8072	0	0	0	0	0	0	0	0	0	0	0	0	0	0	3.55271e-15	1	16.4	0.0325885	16.4	0.0325885	5	6	5	16	0	6.4	5.23832	0	0	0	0	0	0	0	0	0	0	0	0	0
90	BioID2 R40G	27 kDa	26	20	15	0	0	20.3333	4.49691	8	6	10	0	0	8	1.63299	0	0	0	0	0	0	0	8	0.0618862	20.3333	0.000786694	12.3333	0.010119	15	14	12	0	0	13.6667	1.24722	8	5	7	0	0	6.66667	1.24722	0	0	0	0	0	0
91	Mannan-binding lectin serine protease 1 OS=Homo sapiens GN=MASP1 PE=1 SV=3	79 kDa	9	7	6	3	1	5.2	2.85657	13	7	9	1	1	6.2	4.66476	4	12	8	1	1	5.2	4.26146	1	0.933897	-2.66454e-15	1	-1	0.933897	7	6	4	2	1	4	2.28035	9	5	6	1	1	4.4	3.07246	4	10	6	1	1	4.4
92	Apolipoprotein C-II OS=Homo sapiens GN=APOC2 PE=1 SV=1	11 kDa	7	4	4	3	4	4.4	1.35647	7	4	7	5	3	5.2	1.6	6	10	4	5	4	5.8	2.22711	-0.6	0.881764	-1.4	0.52004	-0.8	0.801063	7	4	4	3	3	4.2	1.46969	7	4	6	3	3	4.6	1.62481	6	7	4	4	3	4.8
93	Apolipoprotein L1 OS=Homo sapiens GN=APOL1 PE=1 SV=5	44 kDa	6	3	5	4	5	4.6	1.0198	5	5	4	4	3	4.2	0.748331	4	6	3	4	4	4.2	0.979796	0	1	0.4	0.816206	0.4	0.816206	5	3	4	4	5	4.2	0.748331	5	4	3	3	3	3.6	0.8	3	6	2	3	3	3.4
94	Heat shock 70 kDa protein 1B OS=Homo sapiens GN=HSPA1B PE=1 SV=1	70 kDa	11	13	15	31	2	14.4	9.41488	0	0	0	1	1	0.4	0.489898	0	0	0	1	1	0.4	0.489898	3.55271e-15	1	14	0.00890796	14	0.00890796	10	12	12	27	2	12.6	8.0895	0	0	0	1	1	0.4	0.489898	0	0	0	1	1	0.4
95	Creatine kinase B-type OS=Homo sapiens GN=CKB PE=1 SV=1	43 kDa	17	20	20	22	1	16	7.66812	0	0	0	0	0	0	0	0	0	0	0	0	0	0	-2.66454e-15	1	16	0.000694659	16	0.000694659	13	13	14	15	1	11.2	5.15364	0	0	0	0	0	0	0	0	0	0	0	0	0
96	Immunoglobulin kappa variable 2-30 OS=Homo sapiens GN=IGKV2-30 PE=3 SV=2	13 kDa	6	6	6	2	3	4.6	1.74356	5	5	5	5	4	4.8	0.4	8	7	1	4	4	4.8	2.48193	0	1	-0.2	0.98598	-0.2	0.98598	6	5	5	2	2	4	1.67332	4	5	4	3	4	4	0.632456	7	6	1	3	3	4
97	Immunoglobulin kappa variable 2-28 OS=Homo sapiens GN=IGKV2-28 PE=3 SV=1	13 kDa	7	6	7	0	4	4.8	2.63818	7	8	5	4	2	5.2	2.13542	7	5	3	3	4	4.4	1.49666	0.8	0.859143	0.4	0.96239	-0.4	0.96239	4	4	3	0	1	2.4	1.62481	4	4	4	1	1	2.8	1.46969	4	4	3	1	2	2.8
98	Heterogeneous nuclear ribonucleoprotein L OS=Homo sapiens GN=HNRNPL PE=1 SV=2	64 kDa	15	9	5	32	1	12.4	10.837	0	0	0	0	0	0	0	0	0	0	0	0	0	0	4.44089e-15	1	12.4	0.0393981	12.4	0.0393981	13	9	5	24	1	10.4	7.88923	0	0	0	0	0	0	0	0	0	0	0	0	0
99	Neutral alpha-glucosidase AB OS=Homo sapiens GN=GANAB PE=1 SV=3	107 kDa	16	13	10	35	0	14.8	11.4438	0	0	0	0	0	0	0	0	0	0	0	0	0	0	-5.32907e-15	1	14.8	0.0205166	14.8	0.0205166	13	9	9	28	0	11.8	9.15205	0	0	0	0	0	0	0	0	0	0	0	0	0
100	Isoform 2 of Ubiquitin-like modifier-activating enzyme 1 OS=Homo sapiens GN=UBA1	114 kDa	10	10	11	34	2	13.4	10.8	0	0	0	0	0	0	0	0	0	0	0	0	0	0	1.77636e-15	1	13.4	0.025844	13.4	0.025844	10	10	10	28	2	12	8.57904	0	0	0	0	0	0	0	0	0	0	0	0	0
101	Immunoglobulin heavy variable 3-9 OS=Homo sapiens GN=IGHV3-9 PE=1 SV=2	13 kDa	3	6	2	0	6	3.4	2.33238	7	5	6	5	0	4.6	2.41661	5	10	4	2	0	4.2	3.37046	0.4	0.97694	-0.8	0.911419	-1.2	0.813335	1	2	1	0	1	1	0.632456	2	3	1	0	0	1.2	1.16619	2	3	3	0	0	1.6
102	C-1-tetrahydrofolate synthase, cytoplasmic OS=Homo sapiens GN=MTHFD1 PE=1 SV=3	102 kDa	13	10	8	37	1	13.8	12.254	0	0	0	0	0	0	0	0	0	0	0	0	0	0	-8.88178e-16	1	13.8	0.042611	13.8	0.042611	13	10	8	30	1	12.4	9.64572	0	0	0	0	0	0	0	0	0	0	0	0	0
103	Heterogeneous nuclear ribonucleoprotein H OS=Homo sapiens GN=HNRNPH1 PE=1 SV=4	49 kDa	15	11	10	29	1	13.2	9.13017	3	0	3	0	0	1.2	1.46969	0	0	0	0	0	0	0	1.2	0.946079	13.2	0.0113713	12	0.0201286	14	10	9	18	1	10.4	5.67803	3	0	3	0	0	1.2	1.46969	0	0	0	0	0	0
104	Serum amyloid A-4 protein OS=Homo sapiens GN=SAA4 PE=1 SV=2	15 kDa	7	7	5	1	2	4.4	2.498	4	5	6	1	1	3.4	2.05913	3	7	6	0	0	3.2	2.92575	0.2	0.993079	1.2	0.782821	1	0.842701	6	7	4	1	2	4	2.28035	4	5	6	1	1	3.4	2.05913	3	6	5	0	0	2.8
105	Immunoglobulin lambda variable 8-61 OS=Homo sapiens GN=IGLV8-61 PE=3 SV=7	13 kDa	5	5	4	2	5	4.2	1.16619	3	6	3	3	3	3.6	1.2	5	6	4	3	5	4.6	1.0198	-1	0.448218	-0.4	0.872675	0.6	0.739347	4	5	3	2	4	3.6	1.0198	2	4	2	2	2	2.4	0.8	4	5	3	2	3	3.4
106	Nucleophosmin OS=Homo sapiens GN=NPM1 PE=1 SV=2	33 kDa	29	20	5	7	1	12.4	10.4614	1	0	0	0	0	0.2	0.4	0	0	0	0	0	0	0	0.2	0.998794	12.4	0.0330664	12.2	0.0359398	21	17	5	5	1	9.8	7.75629	1	0	0	0	0	0.2	0.4	0	0	0	0	0	0
107	78 kDa glucose-regulated protein OS=Homo sapiens GN=HSPA5 PE=1 SV=2	72 kDa	16	8	8	8	0	8	5.05964	6	2	5	0	0	2.6	2.498	2	2	5	0	0	1.8	1.83303	0.8	0.941925	6.2	0.0604156	5.4	0.106228	14	7	8	7	0	7.2	4.44522	6	2	4	0	0	2.4	2.33238	2	2	5	0	0	1.8
108	Elongation factor 1-gamma OS=Homo sapiens GN=EEF1G PE=1 SV=3	50 kDa	13	10	8	29	3	12.6	8.8227	0	0	0	0	0	0	0	0	0	0	0	0	0	0	-1.77636e-15	1	12.6	0.0113338	12.6	0.0113338	11	9	8	20	3	10.2	5.56417	0	0	0	0	0	0	0	0	0	0	0	0	0
109	Immunoglobulin lambda variable 2-8 OS=Homo sapiens GN=IGLV2-8 PE=1 SV=2	12 kDa	4	3	3	3	2	3	0.632456	6	4	4	2	2	3.6	1.49666	5	7	3	3	3	4.2	1.6	-0.6	0.798888	-1.2	0.427519	-0.6	0.798888	2	1	1	1	1	1.2	0.4	1	1	1	0	0	0.6	0.489898	2	2	1	1	1	1.4
110	Immunoglobulin lambda variable 2-11 OS=Homo sapiens GN=IGLV2-11 PE=1 SV=2	13 kDa	3	3	4	0	1	2.2	1.46969	6	5	4	2	3	4	1.41421	5	7	3	3	2	4	1.78885	0	1	-1.8	0.27313	-1.8	0.27313	1	1	2	0	0	0.8	0.748331	1	2	1	0	1	1	0.632456	2	2	1	1	0	1.2
111	Isoform 2 of Coronin-1C OS=Homo sapiens GN=CORO1C	54 kDa	14	10	4	25	2	11	8.19756	0	0	0	0	0	0	0	0	0	0	0	0	0	0	-3.55271e-15	1	11	0.016567	11	0.016567	12	8	4	19	2	9	6.0663	0	0	0	0	0	0	0	0	0	0	0	0	0
112	T-complex protein 1 subunit theta OS=Homo sapiens GN=CCT8 PE=1 SV=4	60 kDa	9	8	8	33	0	11.6	11.1821	0	0	0	0	0	0	0	0	0	0	0	0	0	0	-1.33227e-15	1	11.6	0.0624155	11.6	0.0624155	8	7	7	26	0	9.6	8.68562	0	0	0	0	0	0	0	0	0	0	0	0	0
113	Alpha-1-antichymotrypsin OS=Homo sapiens GN=SERPINA3 PE=1 SV=2	48 kDa	6	6	4	3	2	4.2	1.6	6	4	7	4	2	4.6	1.74356	2	3	1	0	2	1.6	1.0198	3	0.0361155	2.6	0.0704013	-0.4	0.923894	6	6	4	3	2	4.2	1.6	6	4	7	4	2	4.6	1.74356	2	3	1	0	2	1.6
114	Alpha-2-antiplasmin OS=Homo sapiens GN=SERPINF2 PE=1 SV=3	55 kDa	8	6	5	2	0	4.2	2.85657	6	3	5	0	1	3	2.28035	4	7	3	0	0	2.8	2.63818	0.2	0.993513	1.4	0.733099	1.2	0.794745	7	5	4	2	0	3.6	2.41661	5	3	5	0	1	2.8	2.03961	4	6	3	0	0	2.6
115	Heat shock cognate 71 kDa protein OS=Homo sapiens GN=HSPA8 PE=1 SV=1	71 kDa	7	7	7	28	3	10.4	8.93532	0	0	0	2	2	0.8	0.979796	0	0	0	3	3	1.2	1.46969	-0.4	0.993644	9.2	0.0700809	9.6	0.0581423	5	5	4	19	2	7	6.09918	0	0	0	2	2	0.8	0.979796	0	0	0	2	2	0.8
116	Secreted phosphoprotein 24 OS=Homo sapiens GN=SPP2 PE=1 SV=1	24 kDa	1	0	0	6	3	2	2.28035	0	0	0	8	13	4.2	5.38145	1	1	1	11	10	4.8	4.66476	-0.6	0.978968	-2.8	0.640242	-2.2	0.756268	1	0	0	5	2	1.6	1.85472	0	0	0	6	8	2.8	3.48712	1	1	1	9	7	3.8
117	Pyruvate kinase PKM OS=Homo sapiens GN=PKM PE=1 SV=4	58 kDa	9	4	7	33	2	11	11.2606	0	0	0	0	0	0	0	0	0	0	0	0	0	0	-1.77636e-15	1	11	0.0805949	11	0.0805949	9	4	7	28	2	10	9.31665	0	0	0	0	0	0	0	0	0	0	0	0	0
118	Serum amyloid A-1 protein OS=Homo sapiens GN=SAA1 PE=1 SV=1	14 kDa	3	3	4	0	0	2	1.67332	8	7	7	0	0	4.4	3.61109	5	6	7	0	0	3.6	3.00666	0.8	0.919005	-1.6	0.718488	-2.4	0.487369	3	3	4	0	0	2	1.67332	7	7	6	0	0	4	3.28634	4	6	6	0	0	3.2
119	Inorganic pyrophosphatase OS=Homo sapiens GN=PPA1 PE=1 SV=2	33 kDa	9	10	10	21	1	10.2	6.36867	0	0	0	0	0	0	0	0	0	0	0	0	0	0	-2.22045e-15	1	10.2	0.00530949	10.2	0.00530949	8	9	8	15	1	8.2	4.44522	0	0	0	0	0	0	0	0	0	0	0	0	0
120	Threonine--tRNA ligase, cytoplasmic OS=Homo sapiens GN=TARS PE=1 SV=3	83 kDa	12	6	5	28	0	10.2	9.68297	0	0	0	0	0	0	0	0	0	0	0	0	0	0	-1.77636e-15	1	10.2	0.0582905	10.2	0.0582905	11	5	4	23	0	8.6	8.01499	0	0	0	0	0	0	0	0	0	0	0	0	0
121	Immunoglobulin lambda variable 1-47 OS=Homo sapiens GN=IGLV1-47 PE=1 SV=2	12 kDa	5	5	0	3	2	3	1.89737	9	5	5	3	0	4.4	2.93939	5	8	4	0	0	3.4	3.07246	1	0.860213	-0.4	0.975933	-1.4	0.747152	3	2	0	1	1	1.4	1.0198	3	2	2	1	0	1.6	1.0198	2	3	2	0	0	1.4
122	Hydroxymethylglutaryl-CoA synthase, cytoplasmic OS=Homo sapiens GN=HMGCS1 PE=1 SV=2	57 kDa	12	7	4	25	0	9.6	8.63944	0	0	0	0	0	0	0	0	0	0	0	0	0	0	0	1	9.6	0.0454659	9.6	0.0454659	9	6	3	17	0	7	5.83095	0	0	0	0	0	0	0	0	0	0	0	0	0
123	Serum amyloid P-component OS=Homo sapiens GN=APCS PE=1 SV=2	25 kDa	5	4	3	5	3	4	0.894427	5	2	2	2	3	2.8	1.16619	2	3	2	2	2	2.2	0.4	0.6	0.611683	1.8	0.0334572	1.2	0.172756	5	4	3	5	3	4	0.894427	5	2	2	2	3	2.8	1.16619	2	3	2	2	2	2.2
124	Keratin, type I cytoskeletal 16 OS=Homo sapiens GN=KRT16 PE=1 SV=4	51 kDa	0	6	0	0	0	1.2	2.4	0	0	0	0	0	0	0	0	0	0	0	0	0	0	1.66533e-15	1	1.2	0.461886	1.2	0.461886	0	2	0	0	0	0.4	0.8	0	0	0	0	0	0	0	0	0	0	0	0	0
125	Antithrombin-III OS=Homo sapiens GN=SERPINC1 PE=1 SV=1	53 kDa	6	6	7	1	0	4	2.89828	3	3	6	0	0	2.4	2.24499	3	7	3	0	0	2.6	2.57682	-0.2	0.993436	1.4	0.730457	1.6	0.66572	5	5	6	1	0	3.4	2.41661	3	2	6	0	0	2.2	2.22711	3	7	3	0	0	2.6
126	Keratin, type I cytoskeletal 14 OS=Homo sapiens GN=KRT14 PE=1 SV=4	52 kDa	4	5	0	3	0	2.4	2.05913	3	0	5	0	0	1.6	2.05913	2	7	4	0	5	3.6	2.41661	-2	0.424596	-1.2	0.723748	0.8	0.864194	1	2	0	1	0	0.8	0.748331	1	0	1	0	0	0.4	0.489898	1	2	2	0	0	1
127	Splicing factor, proline- and glutamine-rich OS=Homo sapiens GN=SFPQ PE=1 SV=2	76 kDa	6	8	6	8	3	6.2	1.83303	0	0	0	0	0	0	0	0	0	0	0	0	0	0	5.32907e-15	1	6.2	7.28603e-06	6.2	7.28603e-06	5	7	5	6	2	5	1.67332	0	0	0	0	0	0	0	0	0	0	0	0	0
128	Tryptophan--tRNA ligase, cytoplasmic OS=Homo sapiens GN=WARS PE=1 SV=2	53 kDa	8	7	8	25	0	9.6	8.26075	0	0	0	0	0	0	0	0	0	0	0	0	0	0	-2.22045e-15	1	9.6	0.036448	9.6	0.036448	7	5	7	17	0	7.2	5.52811	0	0	0	0	0	0	0	0	0	0	0	0	0
129	Vitamin D-binding protein OS=Homo sapiens GN=GC PE=1 SV=1	53 kDa	3	4	3	6	1	3.4	1.62481	0	2	2	2	5	2.2	1.6	3	3	3	0	1	2	1.26491	0.2	0.980762	1.4	0.41398	1.2	0.516428	3	4	3	6	1	3.4	1.62481	0	2	2	2	5	2.2	1.6	3	3	3	0	1	2
130	Inter-alpha-trypsin inhibitor heavy chain H1 OS=Homo sapiens GN=ITIH1 PE=1 SV=3	101 kDa	5	2	2	10	0	3.8	3.48712	3	0	2	0	1	1.2	1.16619	3	7	3	0	0	2.6	2.57682	-1.4	0.731343	1.2	0.793327	2.6	0.36277	5	2	2	10	0	3.8	3.48712	3	0	1	0	1	1	1.09545	3	7	3	0	0	2.6
131	Alpha-1-acid glycoprotein 2 OS=Homo sapiens GN=ORM2 PE=1 SV=2	24 kDa	5	4	4	0	0	2.6	2.15407	8	5	7	0	0	4	3.40588	2	8	4	0	0	2.8	2.99333	1.2	0.830306	-0.2	0.994765	-1.4	0.777514	5	4	4	0	0	2.6	2.15407	6	4	5	0	0	3	2.52982	2	6	4	0	0	2.4
132	Alpha-1-acid glycoprotein 1 OS=Homo sapiens GN=ORM1 PE=1 SV=1	24 kDa	5	5	5	2	0	3.4	2.05913	6	3	7	0	1	3.4	2.72764	2	7	4	0	0	2.6	2.6533	0.8	0.894057	0.8	0.894057	4.44089e-16	1	3	3	3	2	0	2.2	1.16619	3	2	4	0	1	2	1.41421	1	4	2	0	0	1.4
133	Protein AMBP OS=Homo sapiens GN=AMBP PE=1 SV=1	39 kDa	6	4	4	7	0	4.2	2.4	5	1	2	1	4	2.6	1.62481	3	3	3	0	0	1.8	1.46969	0.8	0.821158	2.4	0.208197	1.6	0.472134	5	3	4	5	0	3.4	1.85472	4	1	2	1	3	2.2	1.16619	3	2	3	0	0	1.6
134	Glyceraldehyde-3-phosphate dehydrogenase OS=Homo sapiens GN=GAPDH PE=1 SV=3	36 kDa	5	8	5	23	1	8.4	7.63151	0	0	0	0	0	0	0	0	0	0	0	0	0	0	2.66454e-15	1	8.4	0.0475719	8.4	0.0475719	5	8	5	18	1	7.4	5.74804	0	0	0	0	0	0	0	0	0	0	0	0	0
135	Complement factor H-related protein 1 OS=Homo sapiens GN=CFHR1 PE=1 SV=2	38 kDa	2	5	1	17	3	5.6	5.8515	0	0	0	3	5	1.6	2.05913	0	0	0	0	0	0	0	1.6	0.805789	5.6	0.109493	4	0.291425	1	3	1	6	3	2.8	1.83303	0	0	0	3	3	1.2	1.46969	0	0	0	0	0	0
136	S-formylglutathione hydrolase OS=Homo sapiens GN=ESD PE=1 SV=2	31 kDa	13	7	3	21	1	9	7.26636	0	0	0	0	0	0	0	0	0	0	0	0	0	0	8.88178e-16	1	9	0.0260897	9	0.0260897	10	7	3	12	1	6.6	4.12795	0	0	0	0	0	0	0	0	0	0	0	0	0
137	Protein RCC2 OS=Homo sapiens GN=RCC2 PE=1 SV=2	56 kDa	9	8	4	19	0	8	6.3561	0	0	0	0	0	0	0	0	0	0	0	0	0	0	8.88178e-16	1	8	0.0238916	8	0.0238916	8	8	3	16	0	7	5.44059	0	0	0	0	0	0	0	0	0	0	0	0	0
138	Mannan-binding lectin serine protease 2 OS=Homo sapiens GN=MASP2 PE=1 SV=4	76 kDa	5	4	5	1	0	3	2.09762	4	4	3	0	1	2.4	1.62481	4	5	5	0	1	3	2.09762	-0.6	0.901985	-1.77636e-15	1	0.6	0.901985	4	3	4	1	0	2.4	1.62481	4	3	3	0	1	2.2	1.46969	3	4	4	0	1	2.4
139	Alpha-1B-glycoprotein OS=Homo sapiens GN=A1BG PE=1 SV=4	54 kDa	4	5	5	1	0	3	2.09762	5	2	4	0	0	2.2	2.03961	4	7	2	0	0	2.6	2.6533	-0.4	0.966738	0.4	0.966738	0.8	0.874484	4	5	5	1	0	3	2.09762	5	2	4	0	0	2.2	2.03961	4	7	2	0	0	2.6
140	Trifunctional purine biosynthetic protein adenosine-3 OS=Homo sapiens GN=GART PE=1 SV=1	108 kDa	7	10	3	22	0	8.4	7.60526	0	0	0	0	0	0	0	0	0	0	0	0	0	0	0	1	8.4	0.046798	8.4	0.046798	7	10	3	21	0	8.2	7.24983	0	0	0	0	0	0	0	0	0	0	0	0	0
141	Immunoglobulin lambda variable 7-43 OS=Homo sapiens GN=IGLV7-43 PE=3 SV=2	12 kDa	3	3	3	3	2	2.8	0.4	3	3	3	1	3	2.6	0.8	3	4	2	3	2	2.8	0.748331	-0.2	0.908035	-1.33227e-15	1	0.2	0.908035	2	2	2	2	2	2	0	2	2	2	1	2	1.8	0.4	2	2	2	2	1	1.8
142	Selenoprotein P OS=Homo sapiens GN=SELENOP PE=1 SV=3	43 kDa	5	4	3	2	1	3	1.41421	5	3	2	1	1	2.4	1.49666	3	4	2	1	2	2.4	1.0198	0	1	0.6	0.801558	0.6	0.801558	5	4	3	2	1	3	1.41421	5	3	2	1	1	2.4	1.49666	3	4	2	1	2	2.4
143	Isoform 2 of Granulins OS=Homo sapiens GN=GRN	47 kDa	4	5	4	0	0	2.6	2.15407	3	4	5	0	0	2.4	2.05913	3	4	2	0	0	1.8	1.6	0.6	0.901985	0.8	0.8335	0.2	0.988512	3	3	3	0	0	1.8	1.46969	2	2	4	0	0	1.6	1.49666	2	3	1	0	0	1.2
144	Heterogeneous nuclear ribonucleoprotein F OS=Homo sapiens GN=HNRNPF PE=1 SV=3	46 kDa	10	8	7	14	0	7.8	4.57821	0	0	0	0	0	0	0	0	0	0	0	0	0	0	1.77636e-15	1	7.8	0.00341719	7.8	0.00341719	5	3	4	7	0	3.8	2.31517	0	0	0	0	0	0	0	0	0	0	0	0	0
145	Keratin, type II cytoskeletal 5 OS=Homo sapiens GN=KRT5 PE=1 SV=3	62 kDa	4	2	0	4	0	2	1.78885	2	0	6	0	0	1.6	2.33238	2	11	1	0	3	3.4	3.92938	-1.8	0.651421	-1.4	0.768671	0.4	0.978301	2	1	0	2	0	1	0.894427	2	0	4	0	0	1.2	1.6	1	8	1	0	0	2
146	Immunoglobulin kappa variable 4-1 OS=Homo sapiens GN=IGKV4-1 PE=1 SV=1	13 kDa	4	4	3	0	0	2.2	1.83303	5	3	5	0	0	2.6	2.24499	5	4	3	0	1	2.6	1.85472	-4.44089e-16	1	-0.4	0.956449	-0.4	0.956449	3	3	2	0	0	1.6	1.35647	3	3	3	0	0	1.8	1.46969	4	2	3	0	1	2
147	Insulin-like growth factor-binding protein 3 OS=Homo sapiens GN=IGFBP3 PE=1 SV=2	32 kDa	3	5	3	2	0	2.6	1.62481	4	5	5	0	2	3.2	1.93907	3	4	3	0	0	2	1.67332	1.2	0.609184	0.6	0.879858	-0.6	0.879858	3	4	3	2	0	2.4	1.35647	4	4	4	0	2	2.8	1.6	2	3	3	0	0	1.6
148	Unconventional myosin-IXb OS=Homo sapiens GN=MYO9B PE=1 SV=3	243 kDa	1	1	1	0	0	0.6	0.489898	0	0	0	0	0	0	0	0	1	3	0	0	0.8	1.16619	-0.8	0.30403	-0.2	0.921175	0.6	0.496734	1	1	1	0	0	0.6	0.489898	0	0	0	0	0	0	0	0	1	2	0	0	0.6
149	ATP-citrate synthase OS=Homo sapiens GN=ACLY PE=1 SV=3	121 kDa	11	6	1	19	0	7.4	7.00286	0	0	0	0	0	0	0	0	0	0	0	0	0	0	8.88178e-16	1	7.4	0.0574697	7.4	0.0574697	11	6	1	17	0	7	6.3561	0	0	0	0	0	0	0	0	0	0	0	0	0
150	Asparagine synthetase [glutamine-hydrolyzing] OS=Homo sapiens GN=ASNS PE=1 SV=4	64 kDa	6	2	2	28	0	7.6	10.3846	0	0	0	0	0	0	0	0	0	0	0	0	0	0	8.88178e-16	1	7.6	0.21344	7.6	0.21344	5	2	2	20	0	5.8	7.27736	0	0	0	0	0	0	0	0	0	0	0	0	0
151	Eukaryotic translation initiation factor 5A-1 OS=Homo sapiens GN=EIF5A PE=1 SV=2	17 kDa	7	10	16	2	0	7	5.72713	0	0	0	0	0	0	0	0	0	0	0	0	0	0	2.22045e-15	1	7	0.0280263	7	0.0280263	6	8	12	2	0	5.6	4.27083	0	0	0	0	0	0	0	0	0	0	0	0	0
152	GTP-binding nuclear protein Ran OS=Homo sapiens GN=RAN PE=1 SV=3	24 kDa	6	5	4	22	1	7.6	7.39189	0	0	0	0	0	0	0	0	0	0	0	0	0	0	1.77636e-15	1	7.6	0.0649107	7.6	0.0649107	6	5	4	13	1	5.8	3.96989	0	0	0	0	0	0	0	0	0	0	0	0	0
153	S-adenosylmethionine synthase isoform type-2 OS=Homo sapiens GN=MAT2A PE=1 SV=1	44 kDa	7	7	11	12	0	7.4	4.22374	0	0	0	0	0	0	0	0	0	0	0	0	0	0	2.22045e-15	1	7.4	0.00278013	7.4	0.00278013	6	7	10	9	0	6.4	3.49857	0	0	0	0	0	0	0	0	0	0	0	0	0
154	Keratin, type II cytoskeletal 6C OS=Homo sapiens GN=KRT6C PE=1 SV=3	60 kDa	0	3	0	0	0	0.6	1.2	0	0	0	0	0	0	0	0	9	1	0	0	2	3.52136	-2	0.413063	-1.4	0.63747	0.6	0.918143	0	2	0	0	0	0.4	0.8	0	0	0	0	0	0	0	0	3	1	0	0	0.8
155	Insulin-like growth factor-binding protein complex acid labile subunit OS=Homo sapiens GN=IGFALS PE=1 SV=1	66 kDa	5	5	3	0	0	2.6	2.24499	6	1	3	0	0	2	2.28035	3	4	2	0	0	1.8	1.6	0.2	0.989725	0.8	0.849553	0.6	0.911845	5	5	3	0	0	2.6	2.24499	6	1	3	0	0	2	2.28035	3	4	2	0	0	1.8
156	Immunoglobulin heavy variable 1-18 OS=Homo sapiens GN=IGHV1-18 PE=3 SV=1	13 kDa	6	1	0	0	0	1.4	2.33238	6	5	6	0	0	3.4	2.8	0	6	3	0	0	1.8	2.4	1.6	0.651617	-0.4	0.97265	-2	0.518994	5	1	0	0	0	1.2	1.93907	4	4	4	0	0	2.4	1.95959	0	4	3	0	0	1.4
157	Immunoglobulin lambda variable 1-51 OS=Homo sapiens GN=IGLV1-51 PE=1 SV=2	12 kDa	4	0	1	1	1	1.4	1.35647	6	5	3	2	0	3.2	2.13542	1	5	2	1	1	2	1.54919	1.2	0.596201	-0.6	0.874813	-1.8	0.331407	3	0	1	1	1	1.2	0.979796	6	4	3	2	0	3	2	1	5	2	1	1	2
158	Leucine-rich alpha-2-glycoprotein OS=Homo sapiens GN=LRG1 PE=1 SV=2	38 kDa	5	4	2	0	0	2.2	2.03961	3	2	5	0	0	2	1.89737	1	5	3	0	0	1.8	1.93907	0.2	0.988591	0.4	0.955271	0.2	0.988591	5	4	2	0	0	2.2	2.03961	3	2	5	0	0	2	1.89737	1	5	3	0	0	1.8
159	Non-POU domain-containing octamer-binding protein OS=Homo sapiens GN=NONO PE=1 SV=4	54 kDa	6	6	4	14	2	6.4	4.07922	0	0	0	0	0	0	0	0	0	0	0	0	0	0	0	1	6.4	0.00611942	6.4	0.00611942	6	6	4	13	2	6.2	3.70945	0	0	0	0	0	0	0	0	0	0	0	0	0
160	Immunoglobulin kappa variable 1D-16 (Fragment) OS=Homo sapiens GN=IGKV1D-16 PE=3 SV=2	13 kDa	3	4	4	0	1	2.4	1.62481	4	3	3	2	2	2.8	0.748331	4	4	0	0	2	2	1.78885	0.8	0.725014	0.4	0.921175	-0.4	0.921175	3	4	4	0	1	2.4	1.62481	4	3	3	1	2	2.6	1.0198	4	3	0	0	1	1.6
161	T-complex protein 1 subunit beta OS=Homo sapiens GN=CCT2 PE=1 SV=4	57 kDa	5	4	3	16	0	5.6	5.4626	0	0	0	0	0	0	0	0	0	0	0	0	0	0	6.66134e-16	1	5.6	0.0657435	5.6	0.0657435	4	4	3	14	0	5	4.73286	0	0	0	0	0	0	0	0	0	0	0	0	0
162	WD repeat-containing protein 1 OS=Homo sapiens GN=WDR1 PE=1 SV=4	66 kDa	4	5	3	16	0	5.6	5.4626	0	0	0	0	0	0	0	0	0	0	0	0	0	0	-8.88178e-16	1	5.6	0.0657435	5.6	0.0657435	4	5	3	14	0	5.2	4.70744	0	0	0	0	0	0	0	0	0	0	0	0	0
163	T-complex protein 1 subunit gamma OS=Homo sapiens GN=CCT3 PE=1 SV=4	61 kDa	4	3	2	17	0	5.2	6.04649	0	0	0	0	0	0	0	0	0	0	0	0	0	0	-1.11022e-15	1	5.2	0.130134	5.2	0.130134	4	3	2	14	0	4.6	4.88262	0	0	0	0	0	0	0	0	0	0	0	0	0
164	Immunoglobulin kappa variable 2-24 OS=Homo sapiens GN=IGKV2-24 PE=3 SV=1	13 kDa	3	1	3	0	0	1.4	1.35647	2	1	3	1	0	1.4	1.0198	1	2	1	0	2	1.2	0.748331	0.2	0.96239	0.2	0.96239	0	1	2	1	1	0	0	0.8	0.748331	1	1	1	1	0	0.8	0.4	1	2	1	0	2	1.2
165	Apolipoprotein(a) OS=Homo sapiens GN=LPA PE=1 SV=1	501 kDa	4	3	3	4	0	2.8	1.46969	3	3	3	0	0	1.8	1.46969	3	3	4	0	0	2	1.67332	-0.2	0.981617	0.8	0.748371	1	0.639754	3	3	2	2	0	2	1.09545	3	2	3	0	0	1.6	1.35647	2	3	3	0	0	1.6
166	Immunoglobulin kappa variable 1-13 OS=Homo sapiens GN=IGKV1-13 PE=3 SV=1	13 kDa	4	4	2	0	0	2	1.78885	5	2	5	0	0	2.4	2.24499	3	5	3	0	0	2.2	1.93907	0.2	0.989045	-0.2	0.989045	-0.4	0.957015	2	2	1	0	0	1	0.894427	3	1	3	0	0	1.4	1.35647	1	3	1	0	0	1
167	Heterogeneous nuclear ribonucleoprotein K OS=Homo sapiens GN=HNRNPK PE=1 SV=1	51 kDa	5	6	5	14	0	6	4.51664	0	0	0	0	0	0	0	0	0	0	0	0	0	0	-8.88178e-16	1	6	0.0175768	6	0.0175768	5	6	5	13	0	5.8	4.16653	0	0	0	0	0	0	0	0	0	0	0	0	0
168	Aflatoxin B1 aldehyde reductase member 2 OS=Homo sapiens GN=AKR7A2 PE=1 SV=3	40 kDa	6	4	9	12	0	6.2	4.11825	0	0	0	0	0	0	0	0	0	0	0	0	0	0	0	1	6.2	0.0080721	6.2	0.0080721	6	4	8	11	0	5.8	3.70945	0	0	0	0	0	0	0	0	0	0	0	0	0
169	Eukaryotic initiation factor 4A-I OS=Homo sapiens GN=EIF4A1 PE=1 SV=1	46 kDa	5	6	6	16	0	6.6	5.2	0	0	0	0	0	0	0	0	0	0	0	0	0	0	2.66454e-15	1	6.6	0.0228048	6.6	0.0228048	5	4	5	13	0	5.4	4.22374	0	0	0	0	0	0	0	0	0	0	0	0	0
170	Peroxiredoxin-4 OS=Homo sapiens GN=PRDX4 PE=1 SV=1	31 kDa	11	5	4	7	1	5.6	3.32265	0	0	0	0	1	0.2	0.4	0	0	0	0	0	0	0	0.2	0.988267	5.6	0.00389398	5.4	0.0050409	8	5	4	7	1	5	2.44949	0	0	0	0	1	0.2	0.4	0	0	0	0	0	0
171	Histone H2B type 1-D OS=Homo sapiens GN=HIST1H2BD PE=1 SV=2	14 kDa	4	7	3	9	2	5	2.60768	0	0	0	0	0	0	0	0	0	0	0	0	0	0	1.55431e-15	1	5	0.00138659	5	0.00138659	4	5	3	6	1	3.8	1.72047	0	0	0	0	0	0	0	0	0	0	0	0	0
172	Immunoglobulin heavy variable 4-61 OS=Homo sapiens GN=IGHV4-61 PE=3 SV=1	13 kDa	2	0	0	1	1	0.8	0.748331	3	4	3	2	2	2.8	0.748331	2	4	2	1	3	2.4	1.0198	0.4	0.786693	-1.6	0.0501053	-2	0.0152399	2	0	0	1	1	0.8	0.748331	3	4	3	1	2	2.6	1.0198	2	4	2	1	2	2.2
173	Histidine triad nucleotide-binding protein 1 OS=Homo sapiens GN=HINT1 PE=1 SV=2	14 kDa	8	6	8	4	0	5.2	2.99333	0	0	0	0	0	0	0	0	0	0	0	0	0	0	-1.55431e-15	1	5.2	0.00296125	5.2	0.00296125	8	6	8	4	0	5.2	2.99333	0	0	0	0	0	0	0	0	0	0	0	0	0
174	Interleukin enhancer-binding factor 3 OS=Homo sapiens GN=ILF3 PE=1 SV=3	95 kDa	6	6	3	14	0	5.8	4.66476	0	0	0	0	0	0	0	0	0	0	0	0	0	0	3.77476e-15	1	5.8	0.0255481	5.8	0.0255481	6	6	3	13	0	5.6	4.31741	0	0	0	0	0	0	0	0	0	0	0	0	0
175	Mitogen-activated protein kinase 1 OS=Homo sapiens GN=MAPK1 PE=1 SV=3	41 kDa	5	8	6	12	0	6.2	3.91918	0	0	0	0	0	0	0	0	0	0	0	0	0	0	2.66454e-15	1	6.2	0.00578205	6.2	0.00578205	5	7	6	10	0	5.6	3.2619	0	0	0	0	0	0	0	0	0	0	0	0	0
176	Filamin-A OS=Homo sapiens GN=FLNA PE=1 SV=4	281 kDa	4	4	1	16	0	5	5.72713	0	0	0	0	0	0	0	0	0	0	0	0	0	0	1.33227e-15	1	5	0.123503	5	0.123503	4	4	1	15	0	4.8	5.34416	0	0	0	0	0	0	0	0	0	0	0	0	0
177	Spliceosome RNA helicase DDX39B OS=Homo sapiens GN=DDX39B PE=1 SV=1	49 kDa	6	4	6	10	0	5.2	3.24962	0	0	0	0	0	0	0	0	0	0	0	0	0	0	8.88178e-16	1	5.2	0.00534185	5.2	0.00534185	6	4	6	8	0	4.8	2.71293	0	0	0	0	0	0	0	0	0	0	0	0	0
178	Tripeptidyl-peptidase 2 OS=Homo sapiens GN=TPP2 PE=1 SV=4	138 kDa	4	1	0	18	0	4.6	6.85857	0	0	0	0	0	0	0	0	0	0	0	0	0	0	-8.88178e-16	1	4.6	0.266299	4.6	0.266299	4	1	0	18	0	4.6	6.85857	0	0	0	0	0	0	0	0	0	0	0	0	0
179	Immunoglobulin lambda variable 3-21 OS=Homo sapiens GN=IGLV3-21 PE=1 SV=2	12 kDa	0	3	3	1	1	1.6	1.2	4	1	2	1	1	1.8	1.16619	2	2	3	1	1	1.8	0.748331	6.66134e-16	1	-0.2	0.961515	-0.2	0.961515	0	3	3	1	1	1.6	1.2	3	1	2	1	1	1.6	0.8	2	2	3	1	1	1.8
180	Pulmonary surfactant-associated protein D OS=Homo sapiens GN=SFTPD PE=1 SV=3	38 kDa	4	1	1	0	0	1.2	1.46969	3	4	5	0	0	2.4	2.05913	2	5	1	0	0	1.6	1.85472	0.8	0.809618	-0.4	0.947872	-1.2	0.628342	4	1	1	0	0	1.2	1.46969	3	4	5	0	0	2.4	2.05913	2	5	1	0	0	1.6
181	Neutrophil defensin 3 OS=Homo sapiens GN=DEFA3 PE=1 SV=1	10 kDa	2	1	2	1	0	1.2	0.748331	2	2	1	0	0	1	0.894427	4	2	1	1	1	1.8	1.16619	-0.8	0.482023	-0.6	0.655834	0.2	0.952714	2	1	2	1	0	1.2	0.748331	2	2	1	0	0	1	0.894427	4	2	1	1	1	1.8
182	Immunoglobulin lambda variable 3-25 OS=Homo sapiens GN=IGLV3-25 PE=1 SV=2	12 kDa	6	6	0	1	0	2.6	2.8	1	5	0	0	0	1.2	1.93907	3	6	0	0	0	1.8	2.4	-0.6	0.934084	0.8	0.88633	1.4	0.696442	4	3	0	1	0	1.6	1.62481	1	3	0	0	0	0.8	1.16619	2	4	0	0	0	1.2
183	GMP synthase [glutamine-hydrolyzing] OS=Homo sapiens GN=GMPS PE=1 SV=1	77 kDa	2	2	2	17	0	4.6	6.2482	0	0	0	0	0	0	0	0	0	0	0	0	0	0	-2.22045e-15	1	4.6	0.210015	4.6	0.210015	2	2	2	15	0	4.2	5.45527	0	0	0	0	0	0	0	0	0	0	0	0	0
184	CTP synthase 1 OS=Homo sapiens GN=CTPS1 PE=1 SV=2	67 kDa	2	2	3	19	0	5.2	6.9685	0	0	0	0	0	0	0	0	0	0	0	0	0	0	0	1	5.2	0.202324	5.2	0.202324	2	2	3	16	0	4.6	5.78273	0	0	0	0	0	0	0	0	0	0	0	0	0
185	Apolipoprotein M OS=Homo sapiens GN=APOM PE=1 SV=2	21 kDa	2	2	2	2	1	1.8	0.4	1	1	2	1	0	1	0.632456	1	2	1	1	0	1	0.632456	2.22045e-16	1	0.8	0.15458	0.8	0.15458	2	2	2	2	1	1.8	0.4	1	1	2	1	0	1	0.632456	1	2	1	1	0	1
186	Gelsolin OS=Homo sapiens GN=GSN PE=1 SV=1	86 kDa	2	2	4	1	0	1.8	1.32665	2	1	3	0	0	1.2	1.16619	1	6	3	0	0	2	2.28035	-0.8	0.779621	-0.2	0.984244	0.6	0.868172	2	2	4	1	0	1.8	1.32665	2	1	3	0	0	1.2	1.16619	1	6	3	0	0	2
187	Prothrombin OS=Homo sapiens GN=F2 PE=1 SV=2	70 kDa	2	2	3	1	0	1.6	1.0198	2	2	1	0	0	1	0.894427	3	4	2	0	0	1.8	1.6	-0.8	0.630045	-0.2	0.970452	0.6	0.767645	2	2	3	1	0	1.6	1.0198	2	2	1	0	0	1	0.894427	3	4	2	0	0	1.8
188	Cytosolic non-specific dipeptidase OS=Homo sapiens GN=CNDP2 PE=1 SV=2	53 kDa	3	6	8	8	0	5	3.09839	0	0	0	0	0	0	0	0	0	0	0	0	0	0	2.22045e-16	1	5	0.00503687	5	0.00503687	3	5	6	7	0	4.2	2.48193	0	0	0	0	0	0	0	0	0	0	0	0	0
189	Multifunctional protein ADE2 OS=Homo sapiens GN=PAICS PE=1 SV=3	47 kDa	11	6	2	6	0	5	3.79473	0	0	0	0	0	0	0	0	0	0	0	0	0	0	-1.33227e-15	1	5	0.0184331	5	0.0184331	10	6	2	6	0	4.8	3.48712	0	0	0	0	0	0	0	0	0	0	0	0	0
190	von Willebrand factor OS=Homo sapiens GN=VWF PE=1 SV=4	309 kDa	2	2	3	2	0	1.8	0.979796	0	1	0	0	0	0.2	0.4	1	1	0	0	0	0.4	0.489898	-0.2	0.908035	1.4	0.0308278	1.6	0.0145093	2	2	3	2	0	1.8	0.979796	0	1	0	0	0	0.2	0.4	1	1	0	0	0	0.4
191	Isoform 2 of F-actin-capping protein subunit beta OS=Homo sapiens GN=CAPZB	31 kDa	5	3	4	9	0	4.2	2.92575	0	0	0	0	0	0	0	0	0	0	0	0	0	0	0	1	4.2	0.0109713	4.2	0.0109713	5	3	4	7	0	3.8	2.31517	0	0	0	0	0	0	0	0	0	0	0	0	0
192	ADP-sugar pyrophosphatase OS=Homo sapiens GN=NUDT5 PE=1 SV=1	24 kDa	7	5	5	7	0	4.8	2.56125	0	0	0	0	0	0	0	0	0	0	0	0	0	0	8.88178e-16	1	4.8	0.00166076	4.8	0.00166076	7	5	5	7	0	4.8	2.56125	0	0	0	0	0	0	0	0	0	0	0	0	0
193	tRNA-splicing ligase RtcB homolog OS=Homo sapiens GN=RTCB PE=1 SV=1	55 kDa	4	3	5	9	0	4.2	2.92575	0	0	0	0	0	0	0	0	0	0	0	0	0	0	-2.22045e-16	1	4.2	0.0109713	4.2	0.0109713	4	3	5	8	0	4	2.60768	0	0	0	0	0	0	0	0	0	0	0	0	0
194	Immunoglobulin heavy variable 6-1 OS=Homo sapiens GN=IGHV6-1 PE=3 SV=1	13 kDa	2	1	1	0	0	0.8	0.748331	0	1	0	0	0	0.2	0.4	1	1	0	0	0	0.4	0.489898	-0.2	0.872675	0.4	0.590771	0.6	0.325305	2	1	1	0	0	0.8	0.748331	0	1	0	0	0	0.2	0.4	1	1	0	0	0	0.4
195	Isoform 3 of Nucleoside diphosphate kinase B OS=Homo sapiens GN=NME2	30 kDa	6	3	2	4	2	3.4	1.49666	1	0	0	0	2	0.6	0.8	0	0	0	0	0	0	0	0.6	0.67085	3.4	0.000972889	2.8	0.00430733	6	3	2	3	2	3.2	1.46969	1	0	0	0	2	0.6	0.8	0	0	0	0	0	0
196	Proliferation-associated protein 2G4 OS=Homo sapiens GN=PA2G4 PE=1 SV=3	44 kDa	2	3	4	9	0	3.6	3.00666	0	0	0	0	0	0	0	0	0	0	0	0	0	0	8.88178e-16	1	3.6	0.0312551	3.6	0.0312551	2	3	4	9	0	3.6	3.00666	0	0	0	0	0	0	0	0	0	0	0	0	0
197	T-complex protein 1 subunit epsilon OS=Homo sapiens GN=CCT5 PE=1 SV=1	60 kDa	3	0	0	16	0	3.8	6.20967	0	0	0	0	0	0	0	0	0	0	0	0	0	0	0	1	3.8	0.325765	3.8	0.325765	2	0	0	13	0	3	5.05964	0	0	0	0	0	0	0	0	0	0	0	0	0
198	Serine hydroxymethyltransferase, mitochondrial OS=Homo sapiens GN=SHMT2 PE=1 SV=3	56 kDa	4	1	1	12	0	3.6	4.40908	0	0	0	0	0	0	0	0	0	0	0	0	0	0	4.44089e-16	1	3.6	0.15458	3.6	0.15458	3	1	1	12	0	3.4	4.40908	0	0	0	0	0	0	0	0	0	0	0	0	0
199	Hyaluronan-binding protein 2 OS=Homo sapiens GN=HABP2 PE=1 SV=1	63 kDa	18	2	1	0	0	4.2	6.93974	0	0	0	0	0	0	0	0	0	0	0	0	0	0	-2.66454e-15	1	4.2	0.333134	4.2	0.333134	12	2	1	0	0	3	4.5607	0	0	0	0	0	0	0	0	0	0	0	0	0
200	Transmembrane protein 132B OS=Homo sapiens GN=TMEM132B PE=2 SV=2	?	0	0	1	5	1	1.4	1.85472	0	1	0	0	0	0.2	0.4	0	0	0	0	0	0	0	0.2	0.964026	1.4	0.208728	1.2	0.30403	0	0	1	3	1	1	1.09545	0	1	0	0	0	0.2	0.4	0	0	0	0	0	0
201	Dermcidin OS=Homo sapiens GN=DCD PE=1 SV=2	11 kDa	4	1	0	0	0	1	1.54919	0	0	3	0	0	0.6	1.2	3	5	2	0	0	2	1.89737	-1.4	0.444339	-1	0.651707	0.4	0.931743	4	1	0	0	0	1	1.54919	0	0	3	0	0	0.6	1.2	3	5	2	0	0	2
202	Histone-binding protein RBBP7 OS=Homo sapiens GN=RBBP7 PE=1 SV=1	48 kDa	4	4	3	9	0	4	2.89828	0	0	0	0	0	0	0	0	0	0	0	0	0	0	-1.33227e-15	1	4	0.0139985	4	0.0139985	4	4	3	7	0	3.6	2.24499	0	0	0	0	0	0	0	0	0	0	0	0	0
203	L-lactate dehydrogenase B chain OS=Homo sapiens GN=LDHB PE=1 SV=2	37 kDa	3	5	5	5	0	3.6	1.95959	0	0	0	0	0	0	0	0	0	0	0	0	0	0	-1.77636e-15	1	3.6	0.00193914	3.6	0.00193914	3	5	4	5	0	3.4	1.85472	0	0	0	0	0	0	0	0	0	0	0	0	0
204	Protein NDRG1 OS=Homo sapiens GN=NDRG1 PE=1 SV=1	43 kDa	4	3	4	8	0	3.8	2.56125	0	0	0	0	0	0	0	0	0	0	0	0	0	0	2.22045e-16	1	3.8	0.0088825	3.8	0.0088825	4	3	4	8	0	3.8	2.56125	0	0	0	0	0	0	0	0	0	0	0	0	0
205	Proliferating cell nuclear antigen OS=Homo sapiens GN=PCNA PE=1 SV=1	29 kDa	0	3	4	9	0	3.2	3.31059	0	0	0	0	0	0	0	0	0	0	0	0	0	0	2.44249e-15	1	3.2	0.0841298	3.2	0.0841298	0	3	4	8	0	3	2.96648	0	0	0	0	0	0	0	0	0	0	0	0	0
206	Methionine adenosyltransferase 2 subunit beta OS=Homo sapiens GN=MAT2B PE=1 SV=1	38 kDa	1	6	7	6	0	4	2.89828	0	0	0	0	0	0	0	0	0	0	0	0	0	0	1.9984e-15	1	4	0.0139985	4	0.0139985	1	5	6	5	0	3.4	2.41661	0	0	0	0	0	0	0	0	0	0	0	0	0
207	Aminopeptidase B OS=Homo sapiens GN=RNPEP PE=1 SV=2	73 kDa	1	3	3	12	0	3.8	4.26146	0	0	0	0	0	0	0	0	0	0	0	0	0	0	1.33227e-15	1	3.8	0.114523	3.8	0.114523	1	3	3	11	0	3.6	3.87814	0	0	0	0	0	0	0	0	0	0	0	0	0
208	Fatty acid synthase OS=Homo sapiens GN=FASN PE=1 SV=3	273 kDa	0	0	0	13	0	2.6	5.2	0	0	0	0	0	0	0	0	0	0	0	0	0	0	7.77156e-16	1	2.6	0.461886	2.6	0.461886	0	0	0	13	0	2.6	5.2	0	0	0	0	0	0	0	0	0	0	0	0	0
209	C4b-binding protein beta chain OS=Homo sapiens GN=C4BPB PE=1 SV=1	28 kDa	3	2	2	0	0	1.4	1.2	1	1	3	0	0	1	1.09545	1	3	0	0	0	0.8	1.16619	0.2	0.967554	0.6	0.748106	0.4	0.877388	3	2	2	0	0	1.4	1.2	1	1	3	0	0	1	1.09545	1	3	0	0	0	0.8
210	Plexin domain-containing protein 2 OS=Homo sapiens GN=PLXDC2 PE=1 SV=1	60 kDa	2	1	0	0	0	0.6	0.8	3	1	1	0	0	1	1.09545	1	4	1	0	0	1.2	1.46969	-0.2	0.967554	-0.6	0.748106	-0.4	0.877388	2	1	0	0	0	0.6	0.8	3	1	1	0	0	1	1.09545	1	4	1	0	0	1.2
211	Fructose-bisphosphate aldolase A OS=Homo sapiens GN=ALDOA PE=1 SV=2	39 kDa	3	2	2	9	2	3.6	2.72764	0	0	0	0	0	0	0	0	0	0	0	0	0	0	-1.33227e-15	1	3.6	0.0182548	3.6	0.0182548	3	2	2	7	2	3.2	1.93907	0	0	0	0	0	0	0	0	0	0	0	0	0
212	Oxygen-dependent coproporphyrinogen-III oxidase, mitochondrial OS=Homo sapiens GN=CPOX PE=1 SV=3	50 kDa	1	2	4	8	0	3	2.82843	0	0	0	0	0	0	0	0	0	0	0	0	0	0	6.66134e-16	1	3	0.0565068	3	0.0565068	1	2	4	8	0	3	2.82843	0	0	0	0	0	0	0	0	0	0	0	0	0
213	Transitional endoplasmic reticulum ATPase OS=Homo sapiens GN=VCP PE=1 SV=4	89 kDa	3	3	3	9	0	3.6	2.93939	0	0	0	0	0	0	0	0	0	0	0	0	0	0	-8.88178e-16	1	3.6	0.0277219	3.6	0.0277219	3	3	3	9	0	3.6	2.93939	0	0	0	0	0	0	0	0	0	0	0	0	0
214	T-complex protein 1 subunit zeta OS=Homo sapiens GN=CCT6A PE=1 SV=3	58 kDa	1	1	1	7	0	2	2.52982	0	0	0	0	0	0	0	0	0	0	0	0	0	0	2.22045e-16	1	2	0.17095	2	0.17095	1	1	1	7	0	2	2.52982	0	0	0	0	0	0	0	0	0	0	0	0	0
215	Hypoxanthine-guanine phosphoribosyltransferase OS=Homo sapiens GN=HPRT1 PE=1 SV=2	25 kDa	3	4	2	10	0	3.8	3.37046	0	0	0	0	0	0	0	0	0	0	0	0	0	0	1.33227e-15	1	3.8	0.0423757	3.8	0.0423757	3	4	2	7	0	3.2	2.31517	0	0	0	0	0	0	0	0	0	0	0	0	0
216	X-ray repair cross-complementing protein 6 OS=Homo sapiens GN=XRCC6 PE=1 SV=2	70 kDa	4	1	0	13	0	3.6	4.92341	0	0	0	0	0	0	0	0	0	0	0	0	0	0	0	1	3.6	0.213957	3.6	0.213957	4	1	0	11	0	3.2	4.16653	0	0	0	0	0	0	0	0	0	0	0	0	0
217	Keratin, type I cuticular Ha1 OS=Homo sapiens GN=KRT31 PE=1 SV=3	47 kDa	0	0	0	0	0	0	0	0	0	0	0	0	0	0	0	0	9	0	1	2	3.52136	-2	0.375852	-2	0.375852	-5.32907e-16	1	0	0	0	0	0	0	0	0	0	0	0	0	0	0	0	0	8	0	0	1.6
218	Fibulin-5 OS=Homo sapiens GN=FBLN5 PE=1 SV=1	50 kDa	3	0	0	0	0	0.6	1.2	3	0	2	0	0	1	1.26491	2	4	2	0	0	1.6	1.49666	-0.6	0.801558	-1	0.55184	-0.4	0.905408	3	0	0	0	0	0.6	1.2	3	0	2	0	0	1	1.26491	2	4	2	0	0	1.6
219	Ubiquitin carboxyl-terminal hydrolase isozyme L1 OS=Homo sapiens GN=UCHL1 PE=1 SV=2	25 kDa	4	3	3	3	0	2.6	1.35647	1	0	1	0	0	0.4	0.489898	0	0	0	0	0	0	0	0.4	0.779621	2.6	0.00224125	2.2	0.00739822	4	3	3	3	0	2.6	1.35647	1	0	1	0	0	0.4	0.489898	0	0	0	0	0	0
220	Hemoglobin subunit beta OS=Homo sapiens GN=HBB PE=1 SV=2	16 kDa	0	0	0	1	3	0.8	1.16619	0	0	0	3	1	0.8	1.16619	0	0	0	4	3	1.4	1.74356	-0.6	0.816206	-0.6	0.816206	-2.22045e-16	1	0	0	0	1	2	0.6	0.8	0	0	0	2	1	0.6	0.8	0	0	0	2	2	0.8
221	Ran-specific GTPase-activating protein OS=Homo sapiens GN=RANBP1 PE=1 SV=1	23 kDa	1	4	6	3	0	2.8	2.13542	0	0	0	0	0	0	0	0	0	0	0	0	0	0	0	1	2.8	0.0189593	2.8	0.0189593	1	4	6	3	0	2.8	2.13542	0	0	0	0	0	0	0	0	0	0	0	0	0
222	Lysine--tRNA ligase OS=Homo sapiens GN=KARS PE=1 SV=3	68 kDa	3	3	2	9	0	3.4	3.00666	0	0	0	0	0	0	0	0	0	0	0	0	0	0	0	1	3.4	0.0417592	3.4	0.0417592	3	3	2	8	0	3.2	2.63818	0	0	0	0	0	0	0	0	0	0	0	0	0
223	Peptidyl-prolyl cis-trans isomerase FKBP4 OS=Homo sapiens GN=FKBP4 PE=1 SV=3	52 kDa	3	2	1	11	0	3.4	3.92938	0	0	0	0	0	0	0	0	0	0	0	0	0	0	2.22045e-16	1	3.4	0.127414	3.4	0.127414	3	2	1	10	0	3.2	3.54401	0	0	0	0	0	0	0	0	0	0	0	0	0
224	T-complex protein 1 subunit alpha OS=Homo sapiens GN=TCP1 PE=1 SV=1	60 kDa	3	1	0	12	0	3.2	4.53431	0	0	0	0	0	0	0	0	0	0	0	0	0	0	-4.44089e-16	1	3.2	0.234908	3.2	0.234908	3	1	0	11	0	3	4.14729	0	0	0	0	0	0	0	0	0	0	0	0	0
225	Histone-binding protein RBBP4 OS=Homo sapiens GN=RBBP4 PE=1 SV=3	48 kDa	3	2	0	10	0	3	3.68782	0	0	0	0	0	0	0	0	0	0	0	0	0	0	-3.33067e-16	1	3	0.156407	3	0.156407	2	2	0	4	0	1.6	1.49666	0	0	0	0	0	0	0	0	0	0	0	0	0
226	Apolipoprotein C-I OS=Homo sapiens GN=APOC1 PE=1 SV=1	9 kDa	1	1	1	1	1	1	0	2	1	1	0	1	1	0.632456	1	3	1	0	1	1.2	0.979796	-0.2	0.908035	-0.2	0.908035	-2.22045e-16	1	1	1	1	1	1	1	0	2	1	1	0	1	1	0.632456	1	3	1	0	1	1.2
227	Isoform 2 of Matrix Gla protein OS=Homo sapiens GN=MGP	15 kDa	1	1	1	0	0	0.6	0.489898	2	1	2	0	0	1	0.894427	1	3	2	1	1	1.6	0.8	-0.6	0.512607	-1	0.183891	-0.4	0.735904	1	1	1	0	0	0.6	0.489898	1	1	2	0	0	0.8	0.748331	1	2	2	1	1	1.4
228	Isoform 3 of Insulin-like growth factor II OS=Homo sapiens GN=IGF2	26 kDa	1	3	1	1	0	1.2	0.979796	2	1	1	0	0	0.8	0.748331	0	2	1	0	0	0.6	0.8	0.2	0.940887	0.6	0.590771	0.4	0.786693	1	3	1	1	0	1.2	0.979796	2	1	1	0	0	0.8	0.748331	0	2	1	0	0	0.6
229	EGF-containing fibulin-like extracellular matrix protein 2 OS=Homo sapiens GN=EFEMP2 PE=1 SV=3	49 kDa	0	1	1	0	0	0.4	0.489898	1	3	2	0	0	1.2	1.16619	1	4	5	0	0	2	2.09762	-0.8	0.710083	-1.6	0.283111	-0.8	0.710083	0	1	1	0	0	0.4	0.489898	1	3	2	0	0	1.2	1.16619	1	4	5	0	0	2
230	Plasma protease C1 inhibitor OS=Homo sapiens GN=SERPING1 PE=1 SV=2	55 kDa	2	1	0	3	0	1.2	1.16619	1	0	0	0	3	0.8	1.16619	0	3	0	0	0	0.6	1.2	0.2	0.968779	0.6	0.756301	0.4	0.881764	2	1	0	3	0	1.2	1.16619	1	0	0	0	2	0.6	0.8	0	3	0	0	0	0.6
231	Zinc finger protein 566 OS=Homo sapiens GN=ZNF566 PE=1 SV=1	?	0	0	0	2	1	0.6	0.8	0	0	0	0	0	0	0	0	0	0	2	0	0.4	0.8	-0.4	0.67085	0.2	0.902625	0.6	0.42228	0	0	0	2	1	0.6	0.8	0	0	0	0	0	0	0	0	0	0	1	0	0.2
232	F-actin-capping protein subunit alpha-1 OS=Homo sapiens GN=CAPZA1 PE=1 SV=3	33 kDa	1	5	2	7	0	3	2.60768	0	0	0	0	0	0	0	0	0	0	0	0	0	0	6.66134e-16	1	3	0.0383477	3	0.0383477	1	5	2	6	0	2.8	2.31517	0	0	0	0	0	0	0	0	0	0	0	0	0
233	Heterogeneous nuclear ribonucleoprotein D0 OS=Homo sapiens GN=HNRNPD PE=1 SV=1	38 kDa	3	2	4	8	0	3.4	2.6533	0	0	0	0	0	0	0	0	0	0	0	0	0	0	2.22045e-16	1	3.4	0.0216147	3.4	0.0216147	3	2	4	6	0	3	2	0	0	0	0	0	0	0	0	0	0	0	0	0
234	Vimentin OS=Homo sapiens GN=VIM PE=1 SV=4	54 kDa	5	2	1	6	0	2.8	2.31517	0	0	0	0	0	0	0	0	0	0	0	0	0	0	-2.22045e-16	1	2.8	0.0296471	2.8	0.0296471	5	2	1	6	0	2.8	2.31517	0	0	0	0	0	0	0	0	0	0	0	0	0
235	14 kDa phosphohistidine phosphatase OS=Homo sapiens GN=PHPT1 PE=1 SV=1	14 kDa	5	4	2	7	0	3.6	2.41661	0	0	0	0	0	0	0	0	0	0	0	0	0	0	-4.44089e-16	1	3.6	0.00865048	3.6	0.00865048	5	4	2	6	0	3.4	2.15407	0	0	0	0	0	0	0	0	0	0	0	0	0
236	Keratin, type II cuticular Hb6 OS=Homo sapiens GN=KRT86 PE=1 SV=1	53 kDa	0	1	0	0	0	0.2	0.4	0	0	0	0	0	0	0	0	0	13	0	0	2.6	5.2	-2.6	0.463855	-2.4	0.516428	0.2	0.995149	0	0	0	0	0	0	0	0	0	0	0	0	0	0	0	0	7	0	0	1.4
237	Out at first protein homolog OS=Homo sapiens GN=OAF PE=2 SV=1	31 kDa	2	2	1	1	0	1.2	0.748331	2	1	1	0	0	0.8	0.748331	1	1	1	0	0	0.6	0.489898	0.2	0.908035	0.6	0.442728	0.4	0.686272	2	2	1	1	0	1.2	0.748331	2	1	1	0	0	0.8	0.748331	1	1	1	0	0	0.6
238	Galectin-3-binding protein OS=Homo sapiens GN=LGALS3BP PE=1 SV=1	65 kDa	1	0	1	2	0	0.8	0.748331	1	0	0	1	3	1	1.09545	0	1	2	0	2	1	0.894427	0	1	-0.2	0.949847	-0.2	0.949847	1	0	1	2	0	0.8	0.748331	1	0	0	1	3	1	1.09545	0	1	2	0	2	1
239	Hornerin OS=Homo sapiens GN=HRNR PE=1 SV=2	282 kDa	3	1	0	0	0	0.8	1.16619	0	0	2	0	0	0.4	0.8	2	3	1	0	0	1.2	1.16619	-0.8	0.550062	-0.4	0.856085	0.4	0.856085	3	1	0	0	0	0.8	1.16619	0	0	2	0	0	0.4	0.8	2	3	1	0	0	1.2
240	Histone H2A type 2-C OS=Homo sapiens GN=HIST2H2AC PE=1 SV=4	14 kDa	2	3	1	4	1	2.2	1.16619	0	0	0	0	0	0	0	0	0	0	0	0	0	0	-1.11022e-16	1	2.2	0.00157697	2.2	0.00157697	2	2	1	3	1	1.8	0.748331	0	0	0	0	0	0	0	0	0	0	0	0	0
241	Eukaryotic translation initiation factor 1A, X-chromosomal OS=Homo sapiens GN=EIF1AX PE=1 SV=2	16 kDa	4	4	3	1	2	2.8	1.16619	0	0	0	0	0	0	0	0	0	0	0	0	0	0	-9.99201e-16	1	2.8	0.000203992	2.8	0.000203992	3	4	3	1	2	2.6	1.0198	0	0	0	0	0	0	0	0	0	0	0	0	0
242	ATP-dependent RNA helicase DDX1 OS=Homo sapiens GN=DDX1 PE=1 SV=2	82 kDa	2	1	2	8	0	2.6	2.8	0	0	0	0	0	0	0	0	0	0	0	0	0	0	0	1	2.6	0.0985	2.6	0.0985	2	1	2	8	0	2.6	2.8	0	0	0	0	0	0	0	0	0	0	0	0	0
243	Stress-induced-phosphoprotein 1 OS=Homo sapiens GN=STIP1 PE=1 SV=1	63 kDa	4	3	5	4	0	3.2	1.72047	0	0	0	0	0	0	0	0	0	0	0	0	0	0	-4.44089e-16	1	3.2	0.00176186	3.2	0.00176186	4	3	5	4	0	3.2	1.72047	0	0	0	0	0	0	0	0	0	0	0	0	0
244	Asparagine--tRNA ligase, cytoplasmic OS=Homo sapiens GN=NARS PE=1 SV=1	63 kDa	2	2	2	10	0	3.2	3.48712	0	0	0	0	0	0	0	0	0	0	0	0	0	0	4.44089e-16	1	3.2	0.103017	3.2	0.103017	2	2	2	8	0	2.8	2.71293	0	0	0	0	0	0	0	0	0	0	0	0	0
245	Elongation factor 1-alpha 1 OS=Homo sapiens GN=EEF1A1 PE=1 SV=1	50 kDa	1	2	3	9	0	3	3.16228	0	0	0	0	0	0	0	0	0	0	0	0	0	0	1.11022e-16	1	3	0.0906411	3	0.0906411	1	2	2	7	0	2.4	2.41661	0	0	0	0	0	0	0	0	0	0	0	0	0
246	Keratin, type II cuticular Hb5 OS=Homo sapiens GN=KRT85 PE=1 SV=1	56 kDa	0	1	0	0	0	0.2	0.4	0	0	0	0	0	0	0	0	0	11	0	0	2.2	4.4	-2.2	0.464632	-2	0.526975	0.2	0.993248	0	1	0	0	0	0.2	0.4	0	0	0	0	0	0	0	0	0	9	0	0	1.8
247	Disintegrin and metalloproteinase domain-containing protein 10 OS=Homo sapiens GN=ADAM10 PE=1 SV=1	84 kDa	3	2	1	1	0	1.4	1.0198	2	2	2	0	0	1.2	0.979796	0	2	1	0	0	0.6	0.8	0.6	0.64781	0.8	0.472134	0.2	0.951323	3	2	1	1	0	1.4	1.0198	2	2	2	0	0	1.2	0.979796	0	2	1	0	0	0.6
248	Endoplasmin OS=Homo sapiens GN=HSP90B1 PE=1 SV=1	92 kDa	1	0	1	7	0	1.8	2.63818	0	0	0	0	0	0	0	0	0	0	0	0	0	0	-2.22045e-16	1	1.8	0.255576	1.8	0.255576	1	0	1	5	0	1.4	1.85472	0	0	0	0	0	0	0	0	0	0	0	0	0
249	Eukaryotic initiation factor 4A-III OS=Homo sapiens GN=EIF4A3 PE=1 SV=4	47 kDa	3	3	2	6	0	2.8	1.93907	0	0	0	0	0	0	0	0	0	0	0	0	0	0	6.66134e-16	1	2.8	0.010571	2.8	0.010571	2	1	1	4	0	1.6	1.35647	0	0	0	0	0	0	0	0	0	0	0	0	0
250	Cystathionine beta-synthase-like protein OS=Homo sapiens GN=CBSL PE=1 SV=1	61 kDa	2	4	1	9	0	3.2	3.18748	0	0	0	0	0	0	0	0	0	0	0	0	0	0	6.66134e-16	1	3.2	0.0719244	3.2	0.0719244	2	4	1	9	0	3.2	3.18748	0	0	0	0	0	0	0	0	0	0	0	0	0
251	X-ray repair cross-complementing protein 5 OS=Homo sapiens GN=XRCC5 PE=1 SV=3	83 kDa	2	2	1	9	0	2.8	3.18748	0	0	0	0	0	0	0	0	0	0	0	0	0	0	5.55112e-16	1	2.8	0.120844	2.8	0.120844	2	1	1	8	0	2.4	2.87054	0	0	0	0	0	0	0	0	0	0	0	0	0
252	Serine/threonine-protein phosphatase 2A catalytic subunit alpha isoform OS=Homo sapiens GN=PPP2CA PE=1 SV=1	36 kDa	0	1	1	10	0	2.4	3.82623	0	0	0	0	0	0	0	0	0	0	0	0	0	0	-3.33067e-16	1	2.4	0.309448	2.4	0.309448	0	1	1	9	0	2.2	3.42929	0	0	0	0	0	0	0	0	0	0	0	0	0
253	Isoform 2 of Serine-threonine kinase receptor-associated protein OS=Homo sapiens GN=STRAP	40 kDa	1	2	0	9	0	2.4	3.38231	0	0	0	0	0	0	0	0	0	0	0	0	0	0	1.11022e-15	1	2.4	0.231645	2.4	0.231645	1	2	0	9	0	2.4	3.38231	0	0	0	0	0	0	0	0	0	0	0	0	0
254	Ficolin-3 OS=Homo sapiens GN=FCN3 PE=1 SV=2	33 kDa	1	2	1	0	0	0.8	0.748331	2	0	2	0	0	0.8	0.979796	1	1	1	0	0	0.6	0.489898	0.2	0.928032	0.2	0.928032	-2.22045e-16	1	1	2	1	0	0	0.8	0.748331	2	0	2	0	0	0.8	0.979796	1	1	1	0	0	0.6
255	Regulator of chromosome condensation OS=Homo sapiens GN=RCC1 PE=1 SV=1	45 kDa	3	2	1	6	0	2.4	2.05913	0	0	0	0	0	0	0	0	0	0	0	0	0	0	5.55112e-16	1	2.4	0.0359088	2.4	0.0359088	3	2	1	6	0	2.4	2.05913	0	0	0	0	0	0	0	0	0	0	0	0	0
256	Valine--tRNA ligase OS=Homo sapiens GN=VARS PE=1 SV=4	140 kDa	5	1	2	6	0	2.8	2.31517	0	0	0	0	0	0	0	0	0	0	0	0	0	0	-2.22045e-16	1	2.8	0.0296471	2.8	0.0296471	5	1	2	6	0	2.8	2.31517	0	0	0	0	0	0	0	0	0	0	0	0	0
257	Serine/threonine-protein phosphatase 2A 65 kDa regulatory subunit A alpha isoform OS=Homo sapiens GN=PPP2R1A PE=1 SV=4	65 kDa	3	2	2	5	0	2.4	1.62481	0	0	0	0	0	0	0	0	0	0	0	0	0	0	0	1	2.4	0.00914137	2.4	0.00914137	3	2	2	5	0	2.4	1.62481	0	0	0	0	0	0	0	0	0	0	0	0	0
258	Sialic acid synthase OS=Homo sapiens GN=NANS PE=1 SV=2	40 kDa	2	4	2	4	0	2.4	1.49666	0	0	0	0	0	0	0	0	0	0	0	0	0	0	-1.11022e-16	1	2.4	0.00526411	2.4	0.00526411	2	4	2	4	0	2.4	1.49666	0	0	0	0	0	0	0	0	0	0	0	0	0
259	Heparin cofactor 2 OS=Homo sapiens GN=SERPIND1 PE=1 SV=3	57 kDa	1	1	1	1	1	1	0	1	0	1	1	1	0.8	0.4	1	2	1	0	0	0.8	0.748331	1.11022e-16	1	0.2	0.834538	0.2	0.834538	1	1	1	1	1	1	0	1	0	1	1	1	0.8	0.4	1	2	1	0	0	0.8
260	Putative RNA-binding protein Luc7-like 2 OS=Homo sapiens GN=LUC7L2 PE=1 SV=2	47 kDa	3	2	1	5	0	2.2	1.72047	0	0	0	0	0	0	0	0	0	0	0	0	0	0	-4.44089e-16	1	2.2	0.0218728	2.2	0.0218728	2	2	1	4	0	1.8	1.32665	0	0	0	0	0	0	0	0	0	0	0	0	0
261	F-actin-capping protein subunit alpha-2 OS=Homo sapiens GN=CAPZA2 PE=1 SV=3	33 kDa	0	3	1	6	0	2	2.28035	0	0	0	0	0	0	0	0	0	0	0	0	0	0	7.77156e-16	1	2	0.121519	2	0.121519	0	1	1	3	0	1	1.09545	0	0	0	0	0	0	0	0	0	0	0	0	0
262	Dihydropyrimidinase-related protein 2 OS=Homo sapiens GN=DPYSL2 PE=1 SV=1	62 kDa	2	3	2	4	0	2.2	1.32665	0	0	0	0	0	0	0	0	0	0	0	0	0	0	-1.11022e-16	1	2.2	0.00415408	2.2	0.00415408	2	3	2	4	0	2.2	1.32665	0	0	0	0	0	0	0	0	0	0	0	0	0
263	Nucleoporin Nup43 OS=Homo sapiens GN=NUP43 PE=1 SV=1	42 kDa	2	3	4	4	0	2.6	1.49666	0	0	0	0	0	0	0	0	0	0	0	0	0	0	-7.77156e-16	1	2.6	0.00296125	2.6	0.00296125	2	2	3	3	0	2	1.09545	0	0	0	0	0	0	0	0	0	0	0	0	0
264	Isoform 2 of U1 small nuclear ribonucleoprotein 70 kDa OS=Homo sapiens GN=SNRNP70	51 kDa	0	0	0	6	2	1.6	2.33238	0	0	0	1	0	0.2	0.4	0	0	0	0	0	0	0	0.2	0.976696	1.6	0.261236	1.4	0.348346	0	0	0	6	2	1.6	2.33238	0	0	0	1	0	0.2	0.4	0	0	0	0	0	0
265	Platelet-activating factor acetylhydrolase IB subunit alpha OS=Homo sapiens GN=PAFAH1B1 PE=1 SV=2	47 kDa	2	0	0	8	0	2	3.09839	0	0	0	0	0	0	0	0	0	0	0	0	0	0	-3.33067e-16	1	2	0.290752	2	0.290752	2	0	0	8	0	2	3.09839	0	0	0	0	0	0	0	0	0	0	0	0	0
266	Isoform 2 of Fibulin-2 OS=Homo sapiens GN=FBLN2	132 kDa	1	1	0	0	0	0.4	0.489898	2	1	2	0	0	1	0.894427	1	2	0	0	0	0.6	0.8	0.4	0.735904	-0.2	0.924759	-0.6	0.512607	1	1	0	0	0	0.4	0.489898	2	1	2	0	0	1	0.894427	1	2	0	0	0	0.6
267	Isoform 3 of Prostaglandin E synthase 3 OS=Homo sapiens GN=PTGES3	15 kDa	1	1	2	6	1	2.2	1.93907	0	0	0	0	0	0	0	0	0	0	0	0	0	0	-3.33067e-16	1	2.2	0.0410871	2.2	0.0410871	1	1	2	4	1	1.8	1.16619	0	0	0	0	0	0	0	0	0	0	0	0	0
268	Tsukushin OS=Homo sapiens GN=TSKU PE=2 SV=3	38 kDa	0	1	0	0	0	0.2	0.4	0	0	0	1	0	0.2	0.4	3	1	0	0	4	1.6	1.62481	-1.4	0.156258	-1.4	0.156258	-1.94289e-16	1	0	1	0	0	0	0.2	0.4	0	0	0	1	0	0.2	0.4	3	1	0	0	4	1.6
269	Isoform 2B of Cytoplasmic dynein 1 intermediate chain 2 OS=Homo sapiens GN=DYNC1I2	71 kDa	3	2	1	6	0	2.4	2.05913	0	0	0	0	0	0	0	0	0	0	0	0	0	0	5.55112e-16	1	2.4	0.0359088	2.4	0.0359088	3	2	1	5	0	2.2	1.72047	0	0	0	0	0	0	0	0	0	0	0	0	0
270	Isoform 2 of Heterogeneous nuclear ribonucleoprotein A/B OS=Homo sapiens GN=HNRNPAB	36 kDa	2	1	1	7	0	2.2	2.48193	0	0	0	0	0	0	0	0	0	0	0	0	0	0	-2.22045e-16	1	2.2	0.117015	2.2	0.117015	2	1	1	6	0	2	2.09762	0	0	0	0	0	0	0	0	0	0	0	0	0
271	T-complex protein 1 subunit eta OS=Homo sapiens GN=CCT7 PE=1 SV=2	59 kDa	1	0	0	7	0	1.6	2.72764	0	0	0	0	0	0	0	0	0	0	0	0	0	0	-2.22045e-16	1	1.6	0.354073	1.6	0.354073	1	0	0	7	0	1.6	2.72764	0	0	0	0	0	0	0	0	0	0	0	0	0
272	Nidogen-1 OS=Homo sapiens GN=NID1 PE=1 SV=3	136 kDa	3	4	0	3	0	2	1.67332	0	0	0	0	0	0	0	0	0	0	0	0	0	0	1.11022e-15	1	2	0.0315452	2	0.0315452	3	4	0	3	0	2	1.67332	0	0	0	0	0	0	0	0	0	0	0	0	0
273	Pre-mRNA-splicing factor ATP-dependent RNA helicase DHX15 OS=Homo sapiens GN=DHX15 PE=1 SV=2	91 kDa	1	0	0	9	0	2	3.52136	0	0	0	0	0	0	0	0	0	0	0	0	0	0	2.22045e-16	1	2	0.375852	2	0.375852	1	0	0	9	0	2	3.52136	0	0	0	0	0	0	0	0	0	0	0	0	0
274	Exportin-2 OS=Homo sapiens GN=CSE1L PE=1 SV=3	110 kDa	1	0	0	11	0	2.4	4.31741	0	0	0	0	0	0	0	0	0	0	0	0	0	0	0	1	2.4	0.3904	2.4	0.3904	1	0	0	9	0	2	3.52136	0	0	0	0	0	0	0	0	0	0	0	0	0
275	Immunoglobulin delta heavy chain OS=Homo sapiens PE=1 SV=1	56 kDa	1	1	0	0	1	0.6	0.489898	1	0	0	0	0	0.2	0.4	1	3	0	0	0	0.8	1.16619	-0.6	0.527556	-0.2	0.928032	0.4	0.745972	1	1	0	0	1	0.6	0.489898	1	0	0	0	0	0.2	0.4	1	3	0	0	0	0.8
276	Zyxin OS=Homo sapiens GN=ZYX PE=1 SV=1	61 kDa	4	1	2	0	0	1.4	1.49666	0	0	1	0	0	0.2	0.4	0	1	0	0	0	0.2	0.4	-5.55112e-16	1	1.2	0.199474	1.2	0.199474	4	1	2	0	0	1.4	1.49666	0	0	1	0	0	0.2	0.4	0	1	0	0	0	0.2
277	Elongation factor 1-beta OS=Homo sapiens GN=EEF1B2 PE=1 SV=3	25 kDa	3	2	2	3	1	2.2	0.748331	0	0	0	0	0	0	0	0	0	0	0	0	0	0	-7.77156e-16	1	2.2	2.99748e-05	2.2	2.99748e-05	3	2	2	2	1	2	0.632456	0	0	0	0	0	0	0	0	0	0	0	0	0
278	Histone H4 OS=Homo sapiens GN=HIST1H4A PE=1 SV=2	11 kDa	1	1	1	8	0	2.2	2.92575	0	0	0	0	0	0	0	0	0	0	0	0	0	0	-3.33067e-16	1	2.2	0.198023	2.2	0.198023	1	1	1	6	0	1.8	2.13542	0	0	0	0	0	0	0	0	0	0	0	0	0
279	Isoform 2 of Cold shock domain-containing protein E1 OS=Homo sapiens GN=CSDE1	86 kDa	1	2	2	5	0	2	1.67332	0	0	0	0	0	0	0	0	0	0	0	0	0	0	2.22045e-16	1	2	0.0315452	2	0.0315452	1	2	2	5	0	2	1.67332	0	0	0	0	0	0	0	0	0	0	0	0	0
280	Phenylalanine--tRNA ligase beta subunit OS=Homo sapiens GN=FARSB PE=1 SV=3	66 kDa	1	1	2	6	0	2	2.09762	0	0	0	0	0	0	0	0	0	0	0	0	0	0	0	1	2	0.08886	2	0.08886	1	1	2	6	0	2	2.09762	0	0	0	0	0	0	0	0	0	0	0	0	0
281	Elongation factor 1-delta OS=Homo sapiens GN=EEF1D PE=1 SV=5	31 kDa	3	3	3	1	0	2	1.26491	0	0	0	0	0	0	0	0	0	0	0	0	0	0	3.33067e-16	1	2	0.00580279	2	0.00580279	3	3	3	1	0	2	1.26491	0	0	0	0	0	0	0	0	0	0	0	0	0
282	Spermidine synthase OS=Homo sapiens GN=SRM PE=1 SV=1	34 kDa	3	1	1	7	0	2.4	2.498	0	0	0	0	0	0	0	0	0	0	0	0	0	0	2.22045e-16	1	2.4	0.086199	2.4	0.086199	3	1	1	6	0	2.2	2.13542	0	0	0	0	0	0	0	0	0	0	0	0	0
283	Heat shock 70 kDa protein 4L OS=Homo sapiens GN=HSPA4L PE=1 SV=3	95 kDa	1	1	0	5	0	1.4	1.85472	0	0	0	0	0	0	0	0	0	0	0	0	0	0	1.66533e-16	1	1.4	0.195885	1.4	0.195885	1	1	0	5	0	1.4	1.85472	0	0	0	0	0	0	0	0	0	0	0	0	0
284	Dihydropyrimidinase-related protein 5 OS=Homo sapiens GN=DPYSL5 PE=1 SV=1	61 kDa	1	3	0	5	0	1.8	1.93907	0	0	0	0	0	0	0	0	0	0	0	0	0	0	4.44089e-16	1	1.8	0.0986187	1.8	0.0986187	1	3	0	5	0	1.8	1.93907	0	0	0	0	0	0	0	0	0	0	0	0	0
285	Mitogen-activated protein kinase 3 OS=Homo sapiens GN=MAPK3 PE=1 SV=4	43 kDa	0	0	0	7	0	1.4	2.8	0	0	0	0	0	0	0	0	0	0	0	0	0	0	1.66533e-16	1	1.4	0.461886	1.4	0.461886	0	0	0	4	0	0.8	1.6	0	0	0	0	0	0	0	0	0	0	0	0	0
286	Tubulin--tyrosine ligase-like protein 12 OS=Homo sapiens GN=TTLL12 PE=1 SV=2	74 kDa	0	0	0	8	0	1.6	3.2	0	0	0	0	0	0	0	0	0	0	0	0	0	0	0	1	1.6	0.461886	1.6	0.461886	0	0	0	7	0	1.4	2.8	0	0	0	0	0	0	0	0	0	0	0	0	0
287	Serum paraoxonase/lactonase 3 OS=Homo sapiens GN=PON3 PE=1 SV=3	40 kDa	2	2	1	0	0	1	0.894427	2	1	1	0	0	0.8	0.748331	0	1	1	0	0	0.4	0.489898	0.4	0.725014	0.6	0.496734	0.2	0.921175	2	2	1	0	0	1	0.894427	2	1	1	0	0	0.8	0.748331	0	1	1	0	0	0.4
288	Carboxypeptidase N catalytic chain OS=Homo sapiens GN=CPN1 PE=1 SV=1	52 kDa	1	1	1	1	0	0.8	0.4	1	1	2	0	0	0.8	0.748331	1	1	0	0	0	0.4	0.489898	0.4	0.590771	0.4	0.590771	-3.33067e-16	1	1	1	1	1	0	0.8	0.4	1	1	2	0	0	0.8	0.748331	1	1	0	0	0	0.4
289	Intelectin-1 OS=Homo sapiens GN=ITLN1 PE=1 SV=1	35 kDa	1	1	0	0	0	0.4	0.489898	1	0	1	0	0	0.4	0.489898	1	2	0	0	1	0.8	0.748331	-0.4	0.614152	-0.4	0.614152	-2.77556e-16	1	1	1	0	0	0	0.4	0.489898	1	0	1	0	0	0.4	0.489898	1	2	0	0	1	0.8
290	Puromycin-sensitive aminopeptidase OS=Homo sapiens GN=NPEPPS PE=1 SV=2	103 kDa	0	1	1	6	0	1.6	2.24499	1	0	0	0	0	0.2	0.4	0	0	0	0	0	0	0	0.2	0.97493	1.6	0.238412	1.4	0.323608	0	1	1	6	0	1.6	2.24499	1	0	0	0	0	0.2	0.4	0	0	0	0	0	0
291	Splicing factor 3A subunit 3 OS=Homo sapiens GN=SF3A3 PE=1 SV=1	59 kDa	2	1	0	1	0	0.8	0.748331	0	0	0	0	0	0	0	0	0	0	0	0	0	0	-2.22045e-16	1	0.8	0.0545125	0.8	0.0545125	2	1	0	1	0	0.8	0.748331	0	0	0	0	0	0	0	0	0	0	0	0	0
292	Isoform 2 of 6-phosphogluconate dehydrogenase, decarboxylating OS=Homo sapiens GN=PGD	52 kDa	2	1	0	5	0	1.6	1.85472	0	0	0	0	0	0	0	0	0	0	0	0	0	0	-2.22045e-16	1	1.6	0.128757	1.6	0.128757	2	1	0	5	0	1.6	1.85472	0	0	0	0	0	0	0	0	0	0	0	0	0
293	Hsc70-interacting protein OS=Homo sapiens GN=ST13 PE=1 SV=2	41 kDa	3	1	2	5	0	2.2	1.72047	0	0	0	0	0	0	0	0	0	0	0	0	0	0	-1.11022e-16	1	2.2	0.0218728	2.2	0.0218728	3	1	2	5	0	2.2	1.72047	0	0	0	0	0	0	0	0	0	0	0	0	0
294	Coronin-1B OS=Homo sapiens GN=CORO1B PE=1 SV=1	54 kDa	2	1	1	7	0	2.2	2.48193	0	0	0	0	0	0	0	0	0	0	0	0	0	0	-2.22045e-16	1	2.2	0.117015	2.2	0.117015	2	1	1	7	0	2.2	2.48193	0	0	0	0	0	0	0	0	0	0	0	0	0
295	N-alpha-acetyltransferase 10 OS=Homo sapiens GN=NAA10 PE=1 SV=1	26 kDa	1	1	1	6	0	1.8	2.13542	0	0	0	0	0	0	0	0	0	0	0	0	0	0	7.77156e-16	1	1.8	0.139295	1.8	0.139295	1	1	1	5	0	1.6	1.74356	0	0	0	0	0	0	0	0	0	0	0	0	0
296	40S ribosomal protein SA OS=Homo sapiens GN=RPSA PE=1 SV=4	33 kDa	1	0	1	7	0	1.8	2.63818	0	0	0	0	0	0	0	0	0	0	0	0	0	0	-2.22045e-16	1	1.8	0.255576	1.8	0.255576	1	0	1	6	0	1.6	2.24499	0	0	0	0	0	0	0	0	0	0	0	0	0
297	Hexokinase-1 OS=Homo sapiens GN=HK1 PE=1 SV=3	102 kDa	2	0	1	6	0	1.8	2.22711	0	0	0	0	0	0	0	0	0	0	0	0	0	0	-2.22045e-16	1	1.8	0.159651	1.8	0.159651	2	0	1	6	0	1.8	2.22711	0	0	0	0	0	0	0	0	0	0	0	0	0
298	Serine/arginine-rich splicing factor 3 OS=Homo sapiens GN=SRSF3 PE=1 SV=1	19 kDa	1	1	0	6	0	1.6	2.24499	0	0	0	0	0	0	0	0	0	0	0	0	0	0	-2.22045e-16	1	1.6	0.229023	1.6	0.229023	1	1	0	5	0	1.4	1.85472	0	0	0	0	0	0	0	0	0	0	0	0	0
299	Isoform 4 of Cytosolic acyl coenzyme A thioester hydrolase OS=Homo sapiens GN=ACOT7	37 kDa	1	1	0	8	0	2	3.03315	0	0	0	0	0	0	0	0	0	0	0	0	0	0	2.22045e-16	1	2	0.277083	2	0.277083	1	1	0	6	0	1.6	2.24499	0	0	0	0	0	0	0	0	0	0	0	0	0
300	Aspartate--tRNA ligase, cytoplasmic OS=Homo sapiens GN=DARS PE=1 SV=2	57 kDa	0	0	0	9	0	1.8	3.6	0	0	0	0	0	0	0	0	0	0	0	0	0	0	4.44089e-16	1	1.8	0.461886	1.8	0.461886	0	0	0	9	0	1.8	3.6	0	0	0	0	0	0	0	0	0	0	0	0	0
301	60S ribosomal protein L29 OS=Homo sapiens GN=RPL29 PE=1 SV=2	18 kDa	1	1	1	3	3	1.8	0.979796	0	0	0	0	0	0	0	0	0	0	0	0	0	0	6.66134e-16	1	1.8	0.00193914	1.8	0.00193914	1	1	1	3	3	1.8	0.979796	0	0	0	0	0	0	0	0	0	0	0	0	0
302	Isoform 2 of Heterogeneous nuclear ribonucleoprotein H3 OS=Homo sapiens GN=HNRNPH3	35 kDa	1	1	1	2	0	1	0.632456	0	0	0	0	0	0	0	0	0	0	0	0	0	0	-2.77556e-16	1	1	0.00580279	1	0.00580279	1	1	1	2	0	1	0.632456	0	0	0	0	0	0	0	0	0	0	0	0	0
303	Hsp90 co-chaperone Cdc37 OS=Homo sapiens GN=CDC37 PE=1 SV=1	44 kDa	1	2	2	4	0	1.8	1.32665	0	0	0	0	0	0	0	0	0	0	0	0	0	0	6.66134e-16	1	1.8	0.0155125	1.8	0.0155125	1	2	2	3	0	1.6	1.0198	0	0	0	0	0	0	0	0	0	0	0	0	0
304	Peptidase M20 domain-containing protein 2 OS=Homo sapiens GN=PM20D2 PE=1 SV=2	48 kDa	2	0	2	6	0	2	2.19089	0	0	0	0	0	0	0	0	0	0	0	0	0	0	-3.33067e-16	1	2	0.10506	2	0.10506	2	0	2	5	0	1.8	1.83303	0	0	0	0	0	0	0	0	0	0	0	0	0
305	Alpha-enolase OS=Homo sapiens GN=ENO1 PE=1 SV=2	47 kDa	0	1	3	5	0	1.8	1.93907	0	0	0	0	0	0	0	0	0	0	0	0	0	0	5.55112e-16	1	1.8	0.0986187	1.8	0.0986187	0	1	2	5	0	1.6	1.85472	0	0	0	0	0	0	0	0	0	0	0	0	0
306	Cullin-associated NEDD8-dissociated protein 1 OS=Homo sapiens GN=CAND1 PE=1 SV=2	136 kDa	0	1	1	6	0	1.6	2.24499	0	0	0	0	0	0	0	0	0	0	0	0	0	0	0	1	1.6	0.229023	1.6	0.229023	0	1	1	6	0	1.6	2.24499	0	0	0	0	0	0	0	0	0	0	0	0	0
307	Alpha-actinin-4 OS=Homo sapiens GN=ACTN4 PE=1 SV=2	105 kDa	4	0	0	4	0	1.6	1.95959	0	0	0	0	0	0	0	0	0	0	0	0	0	0	-8.88178e-16	1	1.6	0.15458	1.6	0.15458	4	0	0	4	0	1.6	1.95959	0	0	0	0	0	0	0	0	0	0	0	0	0
308	60S ribosomal protein L23a OS=Homo sapiens GN=RPL23A PE=1 SV=1	18 kDa	0	0	0	4	3	1.4	1.74356	0	0	0	0	0	0	0	0	0	0	0	0	0	0	1.66533e-16	1	1.4	0.162955	1.4	0.162955	0	0	0	3	2	1	1.26491	0	0	0	0	0	0	0	0	0	0	0	0	0
309	1-phosphatidylinositol 3-phosphate 5-kinase OS=Homo sapiens GN=PIKFYVE PE=1 SV=3	237 kDa	0	2	1	0	0	0.6	0.8	0	0	1	0	0	0.2	0.4	0	0	0	0	0	0	0	0.2	0.849553	0.6	0.26618	0.4	0.534707	0	2	1	0	0	0.6	0.8	0	0	1	0	0	0.2	0.4	0	0	0	0	0	0
310	Complement C1q subcomponent subunit C OS=Homo sapiens GN=C1QC PE=1 SV=3	26 kDa	1	1	0	2	1	1	0.632456	1	0	0	0	1	0.4	0.489898	0	0	0	0	0	0	0	0.4	0.461886	1	0.0248148	0.6	0.199474	1	1	0	2	1	1	0.632456	1	0	0	0	1	0.4	0.489898	0	0	0	0	0	0
311	Glycine--tRNA ligase OS=Homo sapiens GN=GARS PE=1 SV=3	83 kDa	1	1	1	3	0	1.2	0.979796	0	0	0	0	0	0	0	0	0	0	0	0	0	0	-1.66533e-16	1	1.2	0.0277219	1.2	0.0277219	1	1	1	3	0	1.2	0.979796	0	0	0	0	0	0	0	0	0	0	0	0	0
312	Complement factor I OS=Homo sapiens GN=CFI PE=1 SV=2	66 kDa	3	0	1	0	0	0.8	1.16619	1	0	0	0	0	0.2	0.4	0	2	0	0	0	0.4	0.8	-0.2	0.940887	0.4	0.786693	0.6	0.590771	3	0	1	0	0	0.8	1.16619	1	0	0	0	0	0.2	0.4	0	2	0	0	0	0.4
313	Isoform 2 of Cleavage and polyadenylation specificity factor subunit 6 OS=Homo sapiens GN=CPSF6	63 kDa	0	1	0	2	0	0.6	0.8	0	0	0	0	0	0	0	0	0	0	0	0	0	0	0	1	0.6	0.199474	0.6	0.199474	0	1	0	2	0	0.6	0.8	0	0	0	0	0	0	0	0	0	0	0	0	0
314	Eukaryotic translation initiation factor 3 subunit I OS=Homo sapiens GN=EIF3I PE=1 SV=1	37 kDa	1	1	1	5	0	1.6	1.74356	0	0	0	0	0	0	0	0	0	0	0	0	0	0	2.22045e-16	1	1.6	0.103017	1.6	0.103017	1	1	1	5	0	1.6	1.74356	0	0	0	0	0	0	0	0	0	0	0	0	0
315	ATP-dependent 6-phosphofructokinase, platelet type OS=Homo sapiens GN=PFKP PE=1 SV=2	86 kDa	1	1	1	6	0	1.8	2.13542	0	0	0	0	0	0	0	0	0	0	0	0	0	0	7.77156e-16	1	1.8	0.139295	1.8	0.139295	1	1	1	6	0	1.8	2.13542	0	0	0	0	0	0	0	0	0	0	0	0	0
316	Nicotinamide phosphoribosyltransferase OS=Homo sapiens GN=NAMPT PE=1 SV=1	56 kDa	2	2	1	4	0	1.8	1.32665	0	0	0	0	0	0	0	0	0	0	0	0	0	0	1.11022e-16	1	1.8	0.0155125	1.8	0.0155125	1	1	1	2	0	1	0.632456	0	0	0	0	0	0	0	0	0	0	0	0	0
317	Isoform 4 of Cadherin-13 OS=Homo sapiens GN=CDH13	83 kDa	3	3	2	0	0	1.6	1.35647	1	0	0	0	0	0.2	0.4	0	0	0	0	0	0	0	0.2	0.936338	1.6	0.0416601	1.4	0.0762879	3	3	2	0	0	1.6	1.35647	1	0	0	0	0	0.2	0.4	0	0	0	0	0	0
318	Lactoylglutathione lyase OS=Homo sapiens GN=GLO1 PE=1 SV=4	21 kDa	1	2	3	3	0	1.8	1.16619	0	0	0	0	0	0	0	0	0	0	0	0	0	0	1.55431e-15	1	1.8	0.00683711	1.8	0.00683711	1	2	3	3	0	1.8	1.16619	0	0	0	0	0	0	0	0	0	0	0	0	0
319	Inosine-5'-monophosphate dehydrogenase 2 OS=Homo sapiens GN=IMPDH2 PE=1 SV=2	56 kDa	2	2	1	4	0	1.8	1.32665	0	0	0	0	0	0	0	0	0	0	0	0	0	0	1.11022e-16	1	1.8	0.0155125	1.8	0.0155125	2	2	1	4	0	1.8	1.32665	0	0	0	0	0	0	0	0	0	0	0	0	0
320	Septin-11 OS=Homo sapiens GN=SEPT11 PE=1 SV=3	49 kDa	0	1	1	3	0	1	1.09545	0	0	0	0	0	0	0	0	0	0	0	0	0	0	4.44089e-16	1	1	0.10506	1	0.10506	0	1	1	3	0	1	1.09545	0	0	0	0	0	0	0	0	0	0	0	0	0
321	60 kDa heat shock protein, mitochondrial OS=Homo sapiens GN=HSPD1 PE=1 SV=2	61 kDa	0	1	1	3	0	1	1.09545	0	0	0	0	0	0	0	0	0	0	0	0	0	0	4.44089e-16	1	1	0.10506	1	0.10506	0	1	1	3	0	1	1.09545	0	0	0	0	0	0	0	0	0	0	0	0	0
322	Transcription intermediary factor 1-beta OS=Homo sapiens GN=TRIM28 PE=1 SV=5	89 kDa	2	1	0	5	0	1.6	1.85472	0	0	0	0	0	0	0	0	0	0	0	0	0	0	-2.22045e-16	1	1.6	0.128757	1.6	0.128757	2	1	0	5	0	1.6	1.85472	0	0	0	0	0	0	0	0	0	0	0	0	0
323	Eukaryotic translation initiation factor 2 subunit 3 OS=Homo sapiens GN=EIF2S3 PE=1 SV=3	51 kDa	1	1	0	7	0	1.8	2.63818	0	0	0	0	0	0	0	0	0	0	0	0	0	0	4.44089e-16	1	1.8	0.255576	1.8	0.255576	1	1	0	7	0	1.8	2.63818	0	0	0	0	0	0	0	0	0	0	0	0	0
324	Heterogeneous nuclear ribonucleoprotein D-like OS=Homo sapiens GN=HNRNPDL PE=1 SV=3	46 kDa	3	0	1	0	0	0.8	1.16619	0	0	0	0	0	0	0	0	0	0	0	0	0	0	-3.33067e-16	1	0.8	0.252219	0.8	0.252219	2	0	1	0	0	0.6	0.8	0	0	0	0	0	0	0	0	0	0	0	0	0
325	Serine--tRNA ligase, cytoplasmic OS=Homo sapiens GN=SARS PE=1 SV=3	59 kDa	1	0	0	4	0	1	1.54919	0	0	0	0	0	0	0	0	0	0	0	0	0	0	-1.66533e-16	1	1	0.290752	1	0.290752	1	0	0	4	0	1	1.54919	0	0	0	0	0	0	0	0	0	0	0	0	0
326	Isoform 2 of 40S ribosomal protein S3 OS=Homo sapiens GN=RPS3	28 kDa	0	0	0	7	0	1.4	2.8	0	0	0	0	0	0	0	0	0	0	0	0	0	0	1.66533e-16	1	1.4	0.461886	1.4	0.461886	0	0	0	7	0	1.4	2.8	0	0	0	0	0	0	0	0	0	0	0	0	0
327	Purine nucleoside phosphorylase OS=Homo sapiens GN=PNP PE=1 SV=2	32 kDa	0	0	0	7	0	1.4	2.8	0	0	0	0	0	0	0	0	0	0	0	0	0	0	1.66533e-16	1	1.4	0.461886	1.4	0.461886	0	0	0	7	0	1.4	2.8	0	0	0	0	0	0	0	0	0	0	0	0	0
328	Glycogen phosphorylase, brain form OS=Homo sapiens GN=PYGB PE=1 SV=5	97 kDa	0	0	0	8	0	1.6	3.2	0	0	0	0	0	0	0	0	0	0	0	0	0	0	0	1	1.6	0.461886	1.6	0.461886	0	0	0	8	0	1.6	3.2	0	0	0	0	0	0	0	0	0	0	0	0	0
329	Receptor of activated protein C kinase 1 OS=Homo sapiens GN=RACK1 PE=1 SV=3	35 kDa	0	0	0	9	0	1.8	3.6	0	0	0	0	0	0	0	0	0	0	0	0	0	0	4.44089e-16	1	1.8	0.461886	1.8	0.461886	0	0	0	8	0	1.6	3.2	0	0	0	0	0	0	0	0	0	0	0	0	0
330	BolA-like protein 2 OS=Homo sapiens GN=BOLA2 PE=1 SV=1	10 kDa	2	3	2	1	0	1.6	1.0198	0	0	0	0	0	0	0	0	0	0	0	0	0	0	9.99201e-16	1	1.6	0.00611942	1.6	0.00611942	2	3	2	1	0	1.6	1.0198	0	0	0	0	0	0	0	0	0	0	0	0	0
331	Stanniocalcin-2 OS=Homo sapiens GN=STC2 PE=1 SV=1	33 kDa	2	2	2	1	0	1.4	0.8	0	0	0	0	0	0	0	0	0	0	0	0	0	0	-6.10623e-16	1	1.4	0.00280392	1.4	0.00280392	2	2	1	1	0	1.2	0.748331	0	0	0	0	0	0	0	0	0	0	0	0	0
332	Phosphoribosyl pyrophosphate synthase-associated protein 2 OS=Homo sapiens GN=PRPSAP2 PE=1 SV=1	41 kDa	1	2	2	2	0	1.4	0.8	0	0	0	0	0	0	0	0	0	0	0	0	0	0	3.33067e-16	1	1.4	0.00280392	1.4	0.00280392	1	2	2	2	0	1.4	0.8	0	0	0	0	0	0	0	0	0	0	0	0	0
333	Protein arginine N-methyltransferase 5 OS=Homo sapiens GN=PRMT5 PE=1 SV=4	73 kDa	1	1	1	5	0	1.6	1.74356	0	0	0	0	0	0	0	0	0	0	0	0	0	0	2.22045e-16	1	1.6	0.103017	1.6	0.103017	1	1	1	5	0	1.6	1.74356	0	0	0	0	0	0	0	0	0	0	0	0	0
334	Immunoglobulin lambda variable 3-19 OS=Homo sapiens GN=IGLV3-19 PE=1 SV=2	12 kDa	2	1	0	0	0	0.6	0.8	0	3	0	0	0	0.6	1.2	0	0	1	0	0	0.2	0.4	0.4	0.793327	0.4	0.793327	-2.22045e-16	1	2	1	0	0	0	0.6	0.8	0	2	0	0	0	0.4	0.8	0	0	1	0	0	0.2
335	ATP-dependent 6-phosphofructokinase, liver type OS=Homo sapiens GN=PFKL PE=1 SV=6	85 kDa	1	1	1	5	0	1.6	1.74356	0	0	0	0	0	0	0	0	0	0	0	0	0	0	2.22045e-16	1	1.6	0.103017	1.6	0.103017	1	1	1	4	0	1.4	1.35647	0	0	0	0	0	0	0	0	0	0	0	0	0
336	Hemoglobin subunit alpha OS=Homo sapiens GN=HBA1 PE=1 SV=2	15 kDa	0	0	0	1	0	0.2	0.4	0	0	0	0	0	0	0	0	0	0	2	2	0.8	0.979796	-0.8	0.195076	-0.6	0.377062	0.2	0.889644	0	0	0	1	0	0.2	0.4	0	0	0	0	0	0	0	0	0	0	2	2	0.8
337	Glutamate--cysteine ligase catalytic subunit OS=Homo sapiens GN=GCLC PE=1 SV=2	73 kDa	3	2	0	3	0	1.6	1.35647	0	0	0	0	0	0	0	0	0	0	0	0	0	0	2.22045e-16	1	1.6	0.0337833	1.6	0.0337833	3	2	0	3	0	1.6	1.35647	0	0	0	0	0	0	0	0	0	0	0	0	0
338	Cleavage stimulation factor subunit 1 OS=Homo sapiens GN=CSTF1 PE=1 SV=1	48 kDa	1	1	0	6	0	1.6	2.24499	0	0	0	0	0	0	0	0	0	0	0	0	0	0	-2.22045e-16	1	1.6	0.229023	1.6	0.229023	1	1	0	6	0	1.6	2.24499	0	0	0	0	0	0	0	0	0	0	0	0	0
339	Interleukin enhancer-binding factor 2 OS=Homo sapiens GN=ILF2 PE=1 SV=2	43 kDa	1	1	0	5	0	1.4	1.85472	0	0	0	0	0	0	0	0	0	0	0	0	0	0	1.66533e-16	1	1.4	0.195885	1.4	0.195885	1	1	0	5	0	1.4	1.85472	0	0	0	0	0	0	0	0	0	0	0	0	0
340	Isoform 2 of Mitotic checkpoint protein BUB3 OS=Homo sapiens GN=BUB3	37 kDa	0	1	1	6	0	1.6	2.24499	0	0	0	0	0	0	0	0	0	0	0	0	0	0	0	1	1.6	0.229023	1.6	0.229023	0	1	1	6	0	1.6	2.24499	0	0	0	0	0	0	0	0	0	0	0	0	0
341	Isoform 3 of Phosphoacetylglucosamine mutase OS=Homo sapiens GN=PGM3	63 kDa	1	0	0	3	0	0.8	1.16619	0	0	0	0	0	0	0	0	0	0	0	0	0	0	0	1	0.8	0.252219	0.8	0.252219	1	0	0	3	0	0.8	1.16619	0	0	0	0	0	0	0	0	0	0	0	0	0
342	Transforming protein RhoA OS=Homo sapiens GN=RHOA PE=1 SV=1	22 kDa	3	0	0	5	0	1.6	2.05913	0	0	0	0	0	0	0	0	0	0	0	0	0	0	-4.44089e-16	1	1.6	0.180066	1.6	0.180066	3	0	0	5	0	1.6	2.05913	0	0	0	0	0	0	0	0	0	0	0	0	0
343	Serrate RNA effector molecule homolog OS=Homo sapiens GN=SRRT PE=1 SV=1	101 kDa	0	0	0	5	0	1	2	0	0	0	0	0	0	0	0	0	0	0	0	0	0	0	1	1	0.461886	1	0.461886	0	0	0	5	0	1	2	0	0	0	0	0	0	0	0	0	0	0	0	0
344	Isoform 3 of Protein arginine N-methyltransferase 1 OS=Homo sapiens GN=PRMT1	40 kDa	0	0	0	6	0	1.2	2.4	0	0	0	0	0	0	0	0	0	0	0	0	0	0	5.55112e-17	1	1.2	0.461886	1.2	0.461886	0	0	0	5	0	1	2	0	0	0	0	0	0	0	0	0	0	0	0	0
345	tRNA (cytosine(34)-C(5))-methyltransferase OS=Homo sapiens GN=NSUN2 PE=1 SV=2	86 kDa	0	0	0	7	0	1.4	2.8	0	0	0	0	0	0	0	0	0	0	0	0	0	0	1.66533e-16	1	1.4	0.461886	1.4	0.461886	0	0	0	7	0	1.4	2.8	0	0	0	0	0	0	0	0	0	0	0	0	0
346	Amidophosphoribosyltransferase OS=Homo sapiens GN=PPAT PE=1 SV=1	57 kDa	0	0	0	7	0	1.4	2.8	0	0	0	0	0	0	0	0	0	0	0	0	0	0	1.66533e-16	1	1.4	0.461886	1.4	0.461886	0	0	0	7	0	1.4	2.8	0	0	0	0	0	0	0	0	0	0	0	0	0
347	Isoform 4 of Partitioning defective 3 homolog OS=Homo sapiens GN=PARD3	?	0	0	0	0	2	0.4	0.8	0	0	0	0	0	0	0	0	0	0	1	0	0.2	0.4	-0.2	0.849553	0.2	0.849553	0.4	0.534707	0	0	0	0	2	0.4	0.8	0	0	0	0	0	0	0	0	0	0	1	0	0.2
348	45 kDa calcium-binding protein OS=Homo sapiens GN=SDF4 PE=1 SV=1	42 kDa	2	1	1	2	0	1.2	0.748331	0	0	0	0	0	0	0	0	0	0	0	0	0	0	-2.77556e-16	1	1.2	0.00526411	1.2	0.00526411	2	1	1	2	0	1.2	0.748331	0	0	0	0	0	0	0	0	0	0	0	0	0
349	Far upstream element-binding protein 2 OS=Homo sapiens GN=KHSRP PE=1 SV=4	73 kDa	2	2	1	1	0	1.2	0.748331	0	0	0	0	0	0	0	0	0	0	0	0	0	0	-2.77556e-16	1	1.2	0.00526411	1.2	0.00526411	2	2	1	1	0	1.2	0.748331	0	0	0	0	0	0	0	0	0	0	0	0	0
350	Phenylalanine--tRNA ligase alpha subunit OS=Homo sapiens GN=FARSA PE=1 SV=3	58 kDa	1	1	1	2	0	1	0.632456	0	0	0	0	0	0	0	0	0	0	0	0	0	0	-2.77556e-16	1	1	0.00580279	1	0.00580279	1	1	1	2	0	1	0.632456	0	0	0	0	0	0	0	0	0	0	0	0	0
351	Chloride intracellular channel protein 1 OS=Homo sapiens GN=CLIC1 PE=1 SV=4	27 kDa	0	1	1	4	0	1.2	1.46969	0	0	0	0	0	0	0	0	0	0	0	0	0	0	-4.996e-16	1	1.2	0.15458	1.2	0.15458	0	1	1	4	0	1.2	1.46969	0	0	0	0	0	0	0	0	0	0	0	0	0
352	mRNA turnover protein 4 homolog OS=Homo sapiens GN=MRTO4 PE=1 SV=2	28 kDa	2	0	0	0	0	0.4	0.8	0	1	0	0	0	0.2	0.4	0	0	0	0	0	0	0	0.2	0.849553	0.4	0.534707	0.2	0.849553	2	0	0	0	0	0.4	0.8	0	1	0	0	0	0.2	0.4	0	0	0	0	0	0
353	Immunoglobulin heavy variable 2-5 OS=Homo sapiens GN=IGHV2-5 PE=1 SV=2	13 kDa	0	0	0	0	0	0	0	3	0	1	0	0	0.8	1.16619	0	2	0	0	0	0.4	0.8	0.4	0.772068	-0.4	0.772068	-0.8	0.378569	0	0	0	0	0	0	0	3	0	1	0	0	0.8	1.16619	0	2	0	0	0	0.4
354	Epiplakin OS=Homo sapiens GN=EPPK1 PE=1 SV=2	556 kDa	0	1	0	2	0	0.6	0.8	0	0	0	0	0	0	0	0	0	0	0	0	0	0	0	1	0.6	0.199474	0.6	0.199474	0	1	0	2	0	0.6	0.8	0	0	0	0	0	0	0	0	0	0	0	0	0
355	Isoform 3 of Septin-2 OS=Homo sapiens GN=SEPT2	43 kDa	0	1	2	2	0	1	0.894427	0	0	0	0	0	0	0	0	0	0	0	0	0	0	1.11022e-16	1	1	0.0441382	1	0.0441382	0	1	2	2	0	1	0.894427	0	0	0	0	0	0	0	0	0	0	0	0	0
356	Segment polarity protein dishevelled homolog DVL-2 OS=Homo sapiens GN=DVL2 PE=1 SV=1	79 kDa	0	0	1	3	1	1	1.09545	0	0	0	0	0	0	0	0	0	0	0	0	0	0	-5.55112e-17	1	1	0.10506	1	0.10506	0	0	1	3	1	1	1.09545	0	0	0	0	0	0	0	0	0	0	0	0	0
357	14-3-3 protein theta OS=Homo sapiens GN=YWHAQ PE=1 SV=1	28 kDa	0	2	2	1	0	1	0.894427	0	0	0	0	0	0	0	0	0	0	0	0	0	0	6.10623e-16	1	1	0.0441382	1	0.0441382	0	2	2	1	0	1	0.894427	0	0	0	0	0	0	0	0	0	0	0	0	0
358	ATP-dependent RNA helicase DDX42 OS=Homo sapiens GN=DDX42 PE=1 SV=1	103 kDa	2	2	1	0	0	1	0.894427	0	0	0	0	0	0	0	0	0	0	0	0	0	0	-5.55112e-17	1	1	0.0441382	1	0.0441382	2	2	1	0	0	1	0.894427	0	0	0	0	0	0	0	0	0	0	0	0	0
359	E3 ubiquitin-protein ligase CHIP OS=Homo sapiens GN=STUB1 PE=1 SV=2	35 kDa	0	0	0	3	0	0.6	1.2	0	0	0	0	0	0	0	0	0	0	0	0	0	0	2.77556e-17	1	0.6	0.461886	0.6	0.461886	0	0	0	3	0	0.6	1.2	0	0	0	0	0	0	0	0	0	0	0	0	0
360	Isoform 2 of Alpha-actinin-1 OS=Homo sapiens GN=ACTN1	103 kDa	4	0	0	3	0	1.4	1.74356	0	0	0	0	0	0	0	0	0	0	0	0	0	0	-2.77556e-16	1	1.4	0.162955	1.4	0.162955	3	0	0	1	0	0.8	1.16619	0	0	0	0	0	0	0	0	0	0	0	0	0
361	Bifunctional purine biosynthesis protein PURH OS=Homo sapiens GN=ATIC PE=1 SV=3	65 kDa	0	1	0	5	0	1.2	1.93907	0	0	0	0	0	0	0	0	0	0	0	0	0	0	-4.996e-16	1	1.2	0.318331	1.2	0.318331	0	1	0	5	0	1.2	1.93907	0	0	0	0	0	0	0	0	0	0	0	0	0
362	Importin subunit beta-1 OS=Homo sapiens GN=KPNB1 PE=1 SV=2	97 kDa	0	0	0	6	0	1.2	2.4	0	0	0	0	0	0	0	0	0	0	0	0	0	0	5.55112e-17	1	1.2	0.461886	1.2	0.461886	0	0	0	5	0	1	2	0	0	0	0	0	0	0	0	0	0	0	0	0
363	Glutamine--fructose-6-phosphate aminotransferase [isomerizing] 1 OS=Homo sapiens GN=GFPT1 PE=1 SV=3	79 kDa	0	0	0	6	0	1.2	2.4	0	0	0	0	0	0	0	0	0	0	0	0	0	0	5.55112e-17	1	1.2	0.461886	1.2	0.461886	0	0	0	6	0	1.2	2.4	0	0	0	0	0	0	0	0	0	0	0	0	0
364	Exportin-1 OS=Homo sapiens GN=XPO1 PE=1 SV=1	123 kDa	0	0	0	5	0	1	2	0	0	0	0	0	0	0	0	0	0	0	0	0	0	0	1	1	0.461886	1	0.461886	0	0	0	5	0	1	2	0	0	0	0	0	0	0	0	0	0	0	0	0
365	Protein transport protein Sec23B OS=Homo sapiens GN=SEC23B PE=1 SV=2	86 kDa	1	1	0	3	0	1	1.09545	0	0	0	0	0	0	0	0	0	0	0	0	0	0	-3.33067e-16	1	1	0.10506	1	0.10506	1	1	0	3	0	1	1.09545	0	0	0	0	0	0	0	0	0	0	0	0	0
366	LIM and SH3 domain protein 1 OS=Homo sapiens GN=LASP1 PE=1 SV=2	30 kDa	2	2	1	0	0	1	0.894427	0	0	0	0	0	0	0	0	0	0	0	0	0	0	-5.55112e-17	1	1	0.0441382	1	0.0441382	2	2	1	0	0	1	0.894427	0	0	0	0	0	0	0	0	0	0	0	0	0
367	Copine-1 OS=Homo sapiens GN=CPNE1 PE=1 SV=1	59 kDa	1	0	1	2	0	0.8	0.748331	0	0	0	0	0	0	0	0	0	0	0	0	0	0	1.11022e-16	1	0.8	0.0545125	0.8	0.0545125	1	0	1	2	0	0.8	0.748331	0	0	0	0	0	0	0	0	0	0	0	0	0
368	Probable ATP-dependent RNA helicase DDX17 OS=Homo sapiens GN=DDX17 PE=1 SV=2	80 kDa	2	0	1	1	0	0.8	0.748331	0	0	0	0	0	0	0	0	0	0	0	0	0	0	-2.77556e-16	1	0.8	0.0545125	0.8	0.0545125	2	0	1	1	0	0.8	0.748331	0	0	0	0	0	0	0	0	0	0	0	0	0
369	Farnesyl pyrophosphate synthase OS=Homo sapiens GN=FDPS PE=1 SV=4	48 kDa	0	1	1	4	0	1.2	1.46969	0	0	0	0	0	0	0	0	0	0	0	0	0	0	-4.996e-16	1	1.2	0.15458	1.2	0.15458	0	1	1	4	0	1.2	1.46969	0	0	0	0	0	0	0	0	0	0	0	0	0
370	Thimet oligopeptidase OS=Homo sapiens GN=THOP1 PE=1 SV=2	79 kDa	0	2	0	4	0	1.2	1.6	0	0	0	0	0	0	0	0	0	0	0	0	0	0	0	1	1.2	0.199474	1.2	0.199474	0	2	0	4	0	1.2	1.6	0	0	0	0	0	0	0	0	0	0	0	0	0
371	Talin-1 OS=Homo sapiens GN=TLN1 PE=1 SV=3	270 kDa	0	0	0	3	0	0.6	1.2	0	0	0	0	0	0	0	0	0	0	0	0	0	0	2.77556e-17	1	0.6	0.461886	0.6	0.461886	0	0	0	3	0	0.6	1.2	0	0	0	0	0	0	0	0	0	0	0	0	0
372	Ribose-phosphate pyrophosphokinase 1 OS=Homo sapiens GN=PRPS1 PE=1 SV=2	35 kDa	0	1	0	5	0	1.2	1.93907	0	0	0	0	0	0	0	0	0	0	0	0	0	0	-4.996e-16	1	1.2	0.318331	1.2	0.318331	0	1	0	3	0	0.8	1.16619	0	0	0	0	0	0	0	0	0	0	0	0	0
373	Phosphoglycerate mutase 1 OS=Homo sapiens GN=PGAM1 PE=1 SV=2	29 kDa	1	0	0	3	0	0.8	1.16619	0	0	0	0	0	0	0	0	0	0	0	0	0	0	0	1	0.8	0.252219	0.8	0.252219	1	0	0	2	0	0.6	0.8	0	0	0	0	0	0	0	0	0	0	0	0	0
374	D-3-phosphoglycerate dehydrogenase OS=Homo sapiens GN=PHGDH PE=1 SV=4	57 kDa	0	0	1	4	0	1	1.54919	0	0	0	0	0	0	0	0	0	0	0	0	0	0	-5.55112e-17	1	1	0.290752	1	0.290752	0	0	1	4	0	1	1.54919	0	0	0	0	0	0	0	0	0	0	0	0	0
375	Cyclin-dependent kinase inhibitor 2A OS=Homo sapiens GN=CDKN2A PE=1 SV=2	17 kDa	3	0	2	0	0	1	1.26491	0	0	0	0	0	0	0	0	0	0	0	0	0	0	-2.22045e-16	1	1	0.17095	1	0.17095	3	0	2	0	0	1	1.26491	0	0	0	0	0	0	0	0	0	0	0	0	0
376	60S ribosomal protein L5 OS=Homo sapiens GN=RPL5 PE=1 SV=3	34 kDa	1	0	0	4	0	1	1.54919	0	0	0	0	0	0	0	0	0	0	0	0	0	0	-1.66533e-16	1	1	0.290752	1	0.290752	1	0	0	4	0	1	1.54919	0	0	0	0	0	0	0	0	0	0	0	0	0
377	DNA replication licensing factor MCM2 OS=Homo sapiens GN=MCM2 PE=1 SV=4	102 kDa	0	0	0	6	0	1.2	2.4	0	0	0	0	0	0	0	0	0	0	0	0	0	0	5.55112e-17	1	1.2	0.461886	1.2	0.461886	0	0	0	6	0	1.2	2.4	0	0	0	0	0	0	0	0	0	0	0	0	0
378	Regulator of nonsense transcripts 1 OS=Homo sapiens GN=UPF1 PE=1 SV=2	124 kDa	0	0	0	6	0	1.2	2.4	0	0	0	0	0	0	0	0	0	0	0	0	0	0	5.55112e-17	1	1.2	0.461886	1.2	0.461886	0	0	0	6	0	1.2	2.4	0	0	0	0	0	0	0	0	0	0	0	0	0
379	Adenylosuccinate lyase OS=Homo sapiens GN=ADSL PE=1 SV=2	55 kDa	0	0	0	5	0	1	2	0	0	0	0	0	0	0	0	0	0	0	0	0	0	0	1	1	0.461886	1	0.461886	0	0	0	5	0	1	2	0	0	0	0	0	0	0	0	0	0	0	0	0
380	Isoform 2 of Heterogeneous nuclear ribonucleoprotein U OS=Homo sapiens GN=HNRNPU	89 kDa	0	0	0	4	0	0.8	1.6	0	0	0	0	0	0	0	0	0	0	0	0	0	0	0	1	0.8	0.461886	0.8	0.461886	0	0	0	4	0	0.8	1.6	0	0	0	0	0	0	0	0	0	0	0	0	0
381	Importin-5 OS=Homo sapiens GN=IPO5 PE=1 SV=4	124 kDa	0	0	0	3	0	0.6	1.2	0	0	0	0	0	0	0	0	0	0	0	0	0	0	2.77556e-17	1	0.6	0.461886	0.6	0.461886	0	0	0	3	0	0.6	1.2	0	0	0	0	0	0	0	0	0	0	0	0	0
382	Isoform 9 of Collectin-11 OS=Homo sapiens GN=COLEC11	29 kDa	2	1	0	1	0	0.8	0.748331	0	0	0	0	0	0	0	0	0	1	0	0	0.2	0.4	-0.2	0.834538	0.6	0.233735	0.8	0.0928752	2	1	0	1	0	0.8	0.748331	0	0	0	0	0	0	0	0	0	1	0	0	0.2
383	14-3-3 protein epsilon OS=Homo sapiens GN=YWHAE PE=1 SV=1	29 kDa	1	1	1	2	0	1	0.632456	0	0	0	0	0	0	0	0	0	0	0	0	0	0	-2.77556e-16	1	1	0.00580279	1	0.00580279	1	1	1	2	0	1	0.632456	0	0	0	0	0	0	0	0	0	0	0	0	0
384	High mobility group protein B1 OS=Homo sapiens GN=HMGB1 PE=1 SV=3	25 kDa	2	1	1	0	0	0.8	0.748331	0	0	0	0	0	0	0	0	0	0	0	0	0	0	-2.22045e-16	1	0.8	0.0545125	0.8	0.0545125	2	1	1	0	0	0.8	0.748331	0	0	0	0	0	0	0	0	0	0	0	0	0
385	Protein transport protein Sec24C OS=Homo sapiens GN=SEC24C PE=1 SV=3	118 kDa	2	0	1	2	0	1	0.894427	0	0	0	0	0	0	0	0	0	0	0	0	0	0	-1.66533e-16	1	1	0.0441382	1	0.0441382	2	0	1	2	0	1	0.894427	0	0	0	0	0	0	0	0	0	0	0	0	0
386	Thyroid receptor-interacting protein 6 OS=Homo sapiens GN=TRIP6 PE=1 SV=3	50 kDa	1	2	0	2	0	1	0.894427	0	0	0	0	0	0	0	0	0	0	0	0	0	0	-5.55112e-17	1	1	0.0441382	1	0.0441382	1	2	0	2	0	1	0.894427	0	0	0	0	0	0	0	0	0	0	0	0	0
387	40S ribosomal protein S19 OS=Homo sapiens GN=RPS19 PE=1 SV=2	16 kDa	0	0	1	2	0	0.6	0.8	0	0	0	0	0	0	0	0	0	0	0	0	0	0	-3.05311e-16	1	0.6	0.199474	0.6	0.199474	0	0	1	2	0	0.6	0.8	0	0	0	0	0	0	0	0	0	0	0	0	0
388	Peptidyl-prolyl cis-trans isomerase A OS=Homo sapiens GN=PPIA PE=1 SV=2	18 kDa	2	1	1	0	0	0.8	0.748331	0	0	0	0	0	0	0	0	0	0	0	0	0	0	-2.22045e-16	1	0.8	0.0545125	0.8	0.0545125	2	1	1	0	0	0.8	0.748331	0	0	0	0	0	0	0	0	0	0	0	0	0
389	PDZ and LIM domain protein 1 OS=Homo sapiens GN=PDLIM1 PE=1 SV=4	36 kDa	3	1	1	0	0	1	1.09545	0	0	0	0	0	0	0	0	0	0	0	0	0	0	-6.10623e-16	1	1	0.10506	1	0.10506	3	1	1	0	0	1	1.09545	0	0	0	0	0	0	0	0	0	0	0	0	0
390	L-aminoadipate-semialdehyde dehydrogenase-phosphopantetheinyl transferase OS=Homo sapiens GN=AASDHPPT PE=1 SV=2	36 kDa	0	2	0	2	0	0.8	0.979796	0	0	0	0	0	0	0	0	0	0	0	0	0	0	3.33067e-16	1	0.8	0.15458	0.8	0.15458	0	2	0	2	0	0.8	0.979796	0	0	0	0	0	0	0	0	0	0	0	0	0
391	Cathepsin B OS=Homo sapiens GN=CTSB PE=1 SV=3	38 kDa	2	1	0	2	0	1	0.894427	0	0	0	0	0	0	0	0	0	0	0	0	0	0	0	1	1	0.0441382	1	0.0441382	2	1	0	2	0	1	0.894427	0	0	0	0	0	0	0	0	0	0	0	0	0
392	Histone-arginine methyltransferase CARM1 OS=Homo sapiens GN=CARM1 PE=1 SV=3	66 kDa	2	0	0	1	0	0.6	0.8	0	0	0	0	0	0	0	0	0	0	0	0	0	0	-1.38778e-16	1	0.6	0.199474	0.6	0.199474	2	0	0	1	0	0.6	0.8	0	0	0	0	0	0	0	0	0	0	0	0	0
393	Isoform 4 of Serine hydroxymethyltransferase, cytosolic OS=Homo sapiens GN=SHMT1	38 kDa	0	1	0	2	0	0.6	0.8	0	0	0	0	0	0	0	0	0	0	0	0	0	0	0	1	0.6	0.199474	0.6	0.199474	0	1	0	2	0	0.6	0.8	0	0	0	0	0	0	0	0	0	0	0	0	0
394	Poly(rC)-binding protein 2 OS=Homo sapiens GN=PCBP2 PE=1 SV=1	39 kDa	0	1	0	3	0	0.8	1.16619	0	0	0	0	0	0	0	0	0	0	0	0	0	0	4.44089e-16	1	0.8	0.252219	0.8	0.252219	0	1	0	3	0	0.8	1.16619	0	0	0	0	0	0	0	0	0	0	0	0	0
395	Serine/threonine-protein phosphatase 5 OS=Homo sapiens GN=PPP5C PE=1 SV=1	57 kDa	0	1	0	2	0	0.6	0.8	0	0	0	0	0	0	0	0	0	0	0	0	0	0	0	1	0.6	0.199474	0.6	0.199474	0	1	0	2	0	0.6	0.8	0	0	0	0	0	0	0	0	0	0	0	0	0
396	Macrophage receptor MARCO OS=Homo sapiens GN=MARCO PE=1 SV=1	53 kDa	0	0	0	2	0	0.4	0.8	0	0	0	0	0	0	0	0	0	0	0	0	0	0	0	1	0.4	0.461886	0.4	0.461886	0	0	0	2	0	0.4	0.8	0	0	0	0	0	0	0	0	0	0	0	0	0
397	Splicing factor 3B subunit 2 OS=Homo sapiens GN=SF3B2 PE=1 SV=2	100 kDa	0	0	0	2	0	0.4	0.8	0	0	0	0	0	0	0	0	0	0	0	0	0	0	0	1	0.4	0.461886	0.4	0.461886	0	0	0	2	0	0.4	0.8	0	0	0	0	0	0	0	0	0	0	0	0	0
398	Cleavage and polyadenylation specificity factor subunit 7 OS=Homo sapiens GN=CPSF7 PE=1 SV=1	52 kDa	1	0	0	4	0	1	1.54919	0	0	0	0	0	0	0	0	0	0	0	0	0	0	-1.66533e-16	1	1	0.290752	1	0.290752	1	0	0	4	0	1	1.54919	0	0	0	0	0	0	0	0	0	0	0	0	0
399	Heterogeneous nuclear ribonucleoprotein Q OS=Homo sapiens GN=SYNCRIP PE=1 SV=2	70 kDa	0	1	0	4	0	1	1.54919	0	0	0	0	0	0	0	0	0	0	0	0	0	0	2.77556e-16	1	1	0.290752	1	0.290752	0	1	0	3	0	0.8	1.16619	0	0	0	0	0	0	0	0	0	0	0	0	0
400	Isoform 2 of Drebrin-like protein OS=Homo sapiens GN=DBNL	48 kDa	0	3	2	0	0	1	1.26491	0	0	0	0	0	0	0	0	0	0	0	0	0	0	8.88178e-16	1	1	0.17095	1	0.17095	0	3	2	0	0	1	1.26491	0	0	0	0	0	0	0	0	0	0	0	0	0
401	NHL repeat-containing protein 2 OS=Homo sapiens GN=NHLRC2 PE=1 SV=1	79 kDa	0	1	0	3	0	0.8	1.16619	0	0	0	0	0	0	0	0	0	0	0	0	0	0	4.44089e-16	1	0.8	0.252219	0.8	0.252219	0	1	0	3	0	0.8	1.16619	0	0	0	0	0	0	0	0	0	0	0	0	0
402	Tubulin-folding cofactor B OS=Homo sapiens GN=TBCB PE=1 SV=2	27 kDa	1	0	0	4	0	1	1.54919	0	0	0	0	0	0	0	0	0	0	0	0	0	0	-1.66533e-16	1	1	0.290752	1	0.290752	1	0	0	4	0	1	1.54919	0	0	0	0	0	0	0	0	0	0	0	0	0
403	DNA replication licensing factor MCM3 OS=Homo sapiens GN=MCM3 PE=1 SV=3	91 kDa	0	0	0	3	0	0.6	1.2	0	0	0	0	0	0	0	0	0	0	0	0	0	0	2.77556e-17	1	0.6	0.461886	0.6	0.461886	0	0	0	3	0	0.6	1.2	0	0	0	0	0	0	0	0	0	0	0	0	0
404	Glycogen phosphorylase, liver form OS=Homo sapiens GN=PYGL PE=1 SV=4	97 kDa	0	0	0	5	0	1	2	0	0	0	0	0	0	0	0	0	0	0	0	0	0	0	1	1	0.461886	1	0.461886	0	0	0	2	0	0.4	0.8	0	0	0	0	0	0	0	0	0	0	0	0	0
405	V-type proton ATPase catalytic subunit A OS=Homo sapiens GN=ATP6V1A PE=1 SV=2	68 kDa	0	0	0	4	0	0.8	1.6	0	0	0	0	0	0	0	0	0	0	0	0	0	0	0	1	0.8	0.461886	0.8	0.461886	0	0	0	4	0	0.8	1.6	0	0	0	0	0	0	0	0	0	0	0	0	0
406	Isoform 2 of Tubulin-specific chaperone E OS=Homo sapiens GN=TBCE	65 kDa	0	0	0	3	0	0.6	1.2	0	0	0	0	0	0	0	0	0	0	0	0	0	0	2.77556e-17	1	0.6	0.461886	0.6	0.461886	0	0	0	3	0	0.6	1.2	0	0	0	0	0	0	0	0	0	0	0	0	0
407	Protein transport protein Sec31A OS=Homo sapiens GN=SEC31A PE=1 SV=3	133 kDa	0	0	0	4	0	0.8	1.6	0	0	0	0	0	0	0	0	0	0	0	0	0	0	0	1	0.8	0.461886	0.8	0.461886	0	0	0	4	0	0.8	1.6	0	0	0	0	0	0	0	0	0	0	0	0	0
408	Keratin-associated protein 3-1 OS=Homo sapiens GN=KRTAP3-1 PE=1 SV=1	11 kDa	0	0	0	0	0	0	0	0	0	0	0	0	0	0	0	0	3	0	0	0.6	1.2	-0.6	0.461886	-0.6	0.461886	-2.77556e-17	1	0	0	0	0	0	0	0	0	0	0	0	0	0	0	0	0	2	0	0	0.4
409	Protein jagged-1 OS=Homo sapiens GN=JAG1 PE=1 SV=3	134 kDa	0	0	0	2	0	0.4	0.8	0	0	0	0	0	0	0	0	0	0	0	0	0	0	0	1	0.4	0.461886	0.4	0.461886	0	0	0	2	0	0.4	0.8	0	0	0	0	0	0	0	0	0	0	0	0	0
410	Nucleobindin-1 OS=Homo sapiens GN=NUCB1 PE=1 SV=4	54 kDa	1	0	1	2	0	0.8	0.748331	0	0	0	0	0	0	0	0	0	0	0	0	0	0	1.11022e-16	1	0.8	0.0545125	0.8	0.0545125	1	0	1	2	0	0.8	0.748331	0	0	0	0	0	0	0	0	0	0	0	0	0
411	NADP-dependent malic enzyme OS=Homo sapiens GN=ME1 PE=1 SV=1	64 kDa	2	1	0	1	0	0.8	0.748331	0	0	0	0	0	0	0	0	0	0	0	0	0	0	-2.22045e-16	1	0.8	0.0545125	0.8	0.0545125	2	1	0	1	0	0.8	0.748331	0	0	0	0	0	0	0	0	0	0	0	0	0
412	Adenine phosphoribosyltransferase OS=Homo sapiens GN=APRT PE=1 SV=2	20 kDa	0	1	1	2	0	0.8	0.748331	0	0	0	0	0	0	0	0	0	0	0	0	0	0	2.77556e-16	1	0.8	0.0545125	0.8	0.0545125	0	1	1	2	0	0.8	0.748331	0	0	0	0	0	0	0	0	0	0	0	0	0
413	Complement C5 OS=Homo sapiens GN=C5 PE=1 SV=4	188 kDa	0	0	0	0	0	0	0	0	0	0	0	0	0	0	0	2	0	0	0	0.4	0.8	-0.4	0.461886	-0.4	0.461886	-1.11022e-17	1	0	0	0	0	0	0	0	0	0	0	0	0	0	0	0	2	0	0	0	0.4
414	Isoform 3 of Adhesion G protein-coupled receptor A3 OS=Homo sapiens GN=ADGRA3	132 kDa	0	0	0	2	0	0.4	0.8	0	0	0	0	1	0.2	0.4	0	0	0	0	0	0	0	0.2	0.849553	0.4	0.534707	0.2	0.849553	0	0	0	2	0	0.4	0.8	0	0	0	0	1	0.2	0.4	0	0	0	0	0	0
415	High mobility group protein B2 OS=Homo sapiens GN=HMGB2 PE=1 SV=2	24 kDa	1	0	2	0	0	0.6	0.8	0	0	0	0	0	0	0	0	0	0	0	0	0	0	-1.38778e-16	1	0.6	0.199474	0.6	0.199474	1	0	2	0	0	0.6	0.8	0	0	0	0	0	0	0	0	0	0	0	0	0
416	Bifunctional glutamate/proline--tRNA ligase OS=Homo sapiens GN=EPRS PE=1 SV=5	171 kDa	1	0	0	3	0	0.8	1.16619	0	0	0	0	0	0	0	0	0	0	0	0	0	0	0	1	0.8	0.252219	0.8	0.252219	1	0	0	3	0	0.8	1.16619	0	0	0	0	0	0	0	0	0	0	0	0	0
417	DNA replication complex GINS protein PSF3 OS=Homo sapiens GN=GINS3 PE=1 SV=1	25 kDa	0	2	2	0	0	0.8	0.979796	0	0	0	0	0	0	0	0	0	0	0	0	0	0	-4.996e-16	1	0.8	0.15458	0.8	0.15458	0	2	2	0	0	0.8	0.979796	0	0	0	0	0	0	0	0	0	0	0	0	0
418	Isoform 2 of Alanine--tRNA ligase, cytoplasmic OS=Homo sapiens GN=AARS	109 kDa	0	0	1	3	0	0.8	1.16619	0	0	0	0	0	0	0	0	0	0	0	0	0	0	1.66533e-16	1	0.8	0.252219	0.8	0.252219	0	0	1	3	0	0.8	1.16619	0	0	0	0	0	0	0	0	0	0	0	0	0
419	RuvB-like 1 OS=Homo sapiens GN=RUVBL1 PE=1 SV=1	50 kDa	1	0	0	2	0	0.6	0.8	0	0	0	0	0	0	0	0	0	0	0	0	0	0	-1.38778e-16	1	0.6	0.199474	0.6	0.199474	1	0	0	2	0	0.6	0.8	0	0	0	0	0	0	0	0	0	0	0	0	0
420	Ribonuclease H2 subunit C OS=Homo sapiens GN=RNASEH2C PE=1 SV=1	18 kDa	2	0	1	0	0	0.6	0.8	0	0	0	0	0	0	0	0	0	0	0	0	0	0	-1.38778e-16	1	0.6	0.199474	0.6	0.199474	2	0	1	0	0	0.6	0.8	0	0	0	0	0	0	0	0	0	0	0	0	0
421	Protein SEC13 homolog OS=Homo sapiens GN=SEC13 PE=1 SV=3	36 kDa	1	0	0	3	0	0.8	1.16619	0	0	0	0	0	0	0	0	0	0	0	0	0	0	0	1	0.8	0.252219	0.8	0.252219	1	0	0	3	0	0.8	1.16619	0	0	0	0	0	0	0	0	0	0	0	0	0
422	Isoform 2 of Thioredoxin-dependent peroxide reductase, mitochondrial OS=Homo sapiens GN=PRDX3	26 kDa	3	1	0	0	0	0.8	1.16619	0	0	0	0	0	0	0	0	0	0	0	0	0	0	-2.22045e-16	1	0.8	0.252219	0.8	0.252219	3	1	0	0	0	0.8	1.16619	0	0	0	0	0	0	0	0	0	0	0	0	0
423	Splicing factor 3B subunit 1 OS=Homo sapiens GN=SF3B1 PE=1 SV=3	146 kDa	0	0	0	3	0	0.6	1.2	0	0	0	0	0	0	0	0	0	0	0	0	0	0	2.77556e-17	1	0.6	0.461886	0.6	0.461886	0	0	0	3	0	0.6	1.2	0	0	0	0	0	0	0	0	0	0	0	0	0
424	Protein transport protein Sec23A OS=Homo sapiens GN=SEC23A PE=1 SV=2	86 kDa	0	0	0	3	0	0.6	1.2	0	0	0	0	0	0	0	0	0	0	0	0	0	0	2.77556e-17	1	0.6	0.461886	0.6	0.461886	0	0	0	2	0	0.4	0.8	0	0	0	0	0	0	0	0	0	0	0	0	0
425	4-trimethylaminobutyraldehyde dehydrogenase OS=Homo sapiens GN=ALDH9A1 PE=1 SV=3	54 kDa	0	0	0	2	0	0.4	0.8	0	0	0	0	0	0	0	0	0	0	0	0	0	0	0	1	0.4	0.461886	0.4	0.461886	0	0	0	2	0	0.4	0.8	0	0	0	0	0	0	0	0	0	0	0	0	0
426	Serine/threonine-protein phosphatase 2A 55 kDa regulatory subunit B alpha isoform OS=Homo sapiens GN=PPP2R2A PE=1 SV=1	52 kDa	0	0	0	2	0	0.4	0.8	0	0	0	0	0	0	0	0	0	0	0	0	0	0	0	1	0.4	0.461886	0.4	0.461886	0	0	0	2	0	0.4	0.8	0	0	0	0	0	0	0	0	0	0	0	0	0
427	Xaa-Pro aminopeptidase 1 OS=Homo sapiens GN=XPNPEP1 PE=1 SV=3	70 kDa	0	0	0	3	0	0.6	1.2	0	0	0	0	0	0	0	0	0	0	0	0	0	0	2.77556e-17	1	0.6	0.461886	0.6	0.461886	0	0	0	3	0	0.6	1.2	0	0	0	0	0	0	0	0	0	0	0	0	0
428	Probable tRNA N6-adenosine threonylcarbamoyltransferase OS=Homo sapiens GN=OSGEP PE=1 SV=1	36 kDa	0	0	0	3	0	0.6	1.2	0	0	0	0	0	0	0	0	0	0	0	0	0	0	2.77556e-17	1	0.6	0.461886	0.6	0.461886	0	0	0	3	0	0.6	1.2	0	0	0	0	0	0	0	0	0	0	0	0	0
429	60S acidic ribosomal protein P0-like OS=Homo sapiens GN=RPLP0P6 PE=5 SV=1	34 kDa	0	0	0	4	0	0.8	1.6	0	0	0	0	0	0	0	0	0	0	0	0	0	0	0	1	0.8	0.461886	0.8	0.461886	0	0	0	4	0	0.8	1.6	0	0	0	0	0	0	0	0	0	0	0	0	0
430	TAR DNA-binding protein 43 OS=Homo sapiens GN=TARDBP PE=1 SV=1	45 kDa	0	0	0	2	0	0.4	0.8	0	0	0	0	0	0	0	0	0	0	0	0	0	0	0	1	0.4	0.461886	0.4	0.461886	0	0	0	2	0	0.4	0.8	0	0	0	0	0	0	0	0	0	0	0	0	0
431	ATP-dependent RNA helicase DDX3X OS=Homo sapiens GN=DDX3X PE=1 SV=3	73 kDa	0	0	0	3	0	0.6	1.2	0	0	0	0	0	0	0	0	0	0	0	0	0	0	2.77556e-17	1	0.6	0.461886	0.6	0.461886	0	0	0	3	0	0.6	1.2	0	0	0	0	0	0	0	0	0	0	0	0	0
432	T-complex protein 1 subunit delta OS=Homo sapiens GN=CCT4 PE=1 SV=4	58 kDa	0	0	0	2	0	0.4	0.8	0	0	0	0	0	0	0	0	0	0	0	0	0	0	0	1	0.4	0.461886	0.4	0.461886	0	0	0	2	0	0.4	0.8	0	0	0	0	0	0	0	0	0	0	0	0	0
433	60S ribosomal protein L11 OS=Homo sapiens GN=RPL11 PE=1 SV=2	20 kDa	0	0	0	4	0	0.8	1.6	0	0	0	0	0	0	0	0	0	0	0	0	0	0	0	1	0.8	0.461886	0.8	0.461886	0	0	0	4	0	0.8	1.6	0	0	0	0	0	0	0	0	0	0	0	0	0
434	Pre-mRNA-processing factor 19 OS=Homo sapiens GN=PRPF19 PE=1 SV=1	55 kDa	0	0	0	3	0	0.6	1.2	0	0	0	0	0	0	0	0	0	0	0	0	0	0	2.77556e-17	1	0.6	0.461886	0.6	0.461886	0	0	0	3	0	0.6	1.2	0	0	0	0	0	0	0	0	0	0	0	0	0
435	ADAM DEC1 OS=Homo sapiens GN=ADAMDEC1 PE=1 SV=2	53 kDa	0	0	0	0	0	0	0	2	0	1	0	0	0.6	0.8	0	0	0	0	0	0	0	0.6	0.199474	6.10623e-17	1	-0.6	0.199474	0	0	0	0	0	0	0	2	0	1	0	0	0.6	0.8	0	0	0	0	0	0
436	Filaggrin-2 OS=Homo sapiens GN=FLG2 PE=1 SV=1	248 kDa	0	0	0	0	0	0	0	0	0	0	0	0	0	0	0	2	0	0	0	0.4	0.8	-0.4	0.461886	-0.4	0.461886	-1.11022e-17	1	0	0	0	0	0	0	0	0	0	0	0	0	0	0	0	2	0	0	0	0.4
437	Isoform 2 of Protein FAM98B OS=Homo sapiens GN=FAM98B	46 kDa	0	1	0	2	0	0.6	0.8	0	0	0	0	0	0	0	0	0	0	0	0	0	0	0	1	0.6	0.199474	0.6	0.199474	0	1	0	2	0	0.6	0.8	0	0	0	0	0	0	0	0	0	0	0	0	0
438	Methylosome protein 50 OS=Homo sapiens GN=WDR77 PE=1 SV=1	37 kDa	1	0	0	2	0	0.6	0.8	0	0	0	0	0	0	0	0	0	0	0	0	0	0	-1.38778e-16	1	0.6	0.199474	0.6	0.199474	1	0	0	2	0	0.6	0.8	0	0	0	0	0	0	0	0	0	0	0	0	0
439	Platelet-activating factor acetylhydrolase IB subunit gamma OS=Homo sapiens GN=PAFAH1B3 PE=1 SV=1	26 kDa	0	0	2	0	0	0.4	0.8	0	0	0	0	0	0	0	0	0	0	0	0	0	0	-5.55112e-17	1	0.4	0.461886	0.4	0.461886	0	0	2	0	0	0.4	0.8	0	0	0	0	0	0	0	0	0	0	0	0	0
440	DNA replication licensing factor MCM5 OS=Homo sapiens GN=MCM5 PE=1 SV=5	82 kDa	0	0	0	2	0	0.4	0.8	0	0	0	0	0	0	0	0	0	0	0	0	0	0	0	1	0.4	0.461886	0.4	0.461886	0	0	0	2	0	0.4	0.8	0	0	0	0	0	0	0	0	0	0	0	0	0
441	Leukotriene A-4 hydrolase OS=Homo sapiens GN=LTA4H PE=1 SV=2	69 kDa	0	0	0	2	0	0.4	0.8	0	0	0	0	0	0	0	0	0	0	0	0	0	0	0	1	0.4	0.461886	0.4	0.461886	0	0	0	2	0	0.4	0.8	0	0	0	0	0	0	0	0	0	0	0	0	0
442	Histone acetyltransferase type B catalytic subunit OS=Homo sapiens GN=HAT1 PE=1 SV=1	50 kDa	0	0	0	3	0	0.6	1.2	0	0	0	0	0	0	0	0	0	0	0	0	0	0	2.77556e-17	1	0.6	0.461886	0.6	0.461886	0	0	0	3	0	0.6	1.2	0	0	0	0	0	0	0	0	0	0	0	0	0
443	PDZ and LIM domain protein 5 OS=Homo sapiens GN=PDLIM5 PE=1 SV=5	64 kDa	0	0	0	3	0	0.6	1.2	0	0	0	0	0	0	0	0	0	0	0	0	0	0	2.77556e-17	1	0.6	0.461886	0.6	0.461886	0	0	0	3	0	0.6	1.2	0	0	0	0	0	0	0	0	0	0	0	0	0
444	C-terminal-binding protein 1 OS=Homo sapiens GN=CTBP1 PE=1 SV=2	48 kDa	0	0	0	3	0	0.6	1.2	0	0	0	0	0	0	0	0	0	0	0	0	0	0	2.77556e-17	1	0.6	0.461886	0.6	0.461886	0	0	0	2	0	0.4	0.8	0	0	0	0	0	0	0	0	0	0	0	0	0
445	ATP-dependent 6-phosphofructokinase, muscle type OS=Homo sapiens GN=PFKM PE=1 SV=2	85 kDa	0	0	0	3	0	0.6	1.2	0	0	0	0	0	0	0	0	0	0	0	0	0	0	2.77556e-17	1	0.6	0.461886	0.6	0.461886	0	0	0	2	0	0.4	0.8	0	0	0	0	0	0	0	0	0	0	0	0	0
446	60S ribosomal protein L6 OS=Homo sapiens GN=RPL6 PE=1 SV=3	33 kDa	0	0	0	3	0	0.6	1.2	0	0	0	0	0	0	0	0	0	0	0	0	0	0	2.77556e-17	1	0.6	0.461886	0.6	0.461886	0	0	0	3	0	0.6	1.2	0	0	0	0	0	0	0	0	0	0	0	0	0
447	Isoform 3 of C-terminal-binding protein 2 OS=Homo sapiens GN=CTBP2	56 kDa	0	0	0	3	0	0.6	1.2	0	0	0	0	0	0	0	0	0	0	0	0	0	0	2.77556e-17	1	0.6	0.461886	0.6	0.461886	0	0	0	3	0	0.6	1.2	0	0	0	0	0	0	0	0	0	0	0	0	0
448	Dipeptidyl peptidase 9 OS=Homo sapiens GN=DPP9 PE=1 SV=3	98 kDa	0	0	0	3	0	0.6	1.2	0	0	0	0	0	0	0	0	0	0	0	0	0	0	2.77556e-17	1	0.6	0.461886	0.6	0.461886	0	0	0	3	0	0.6	1.2	0	0	0	0	0	0	0	0	0	0	0	0	0
449	Vacuolar protein sorting-associated protein 35 OS=Homo sapiens GN=VPS35 PE=1 SV=2	92 kDa	0	0	0	2	0	0.4	0.8	0	0	0	0	0	0	0	0	0	0	0	0	0	0	0	1	0.4	0.461886	0.4	0.461886	0	0	0	2	0	0.4	0.8	0	0	0	0	0	0	0	0	0	0	0	0	0
450	SUMO-activating enzyme subunit 2 OS=Homo sapiens GN=UBA2 PE=1 SV=2	71 kDa	0	0	0	2	0	0.4	0.8	0	0	0	0	0	0	0	0	0	0	0	0	0	0	0	1	0.4	0.461886	0.4	0.461886	0	0	0	2	0	0.4	0.8	0	0	0	0	0	0	0	0	0	0	0	0	0
451	H/ACA ribonucleoprotein complex subunit 4 OS=Homo sapiens GN=DKC1 PE=1 SV=3	58 kDa	0	0	0	3	0	0.6	1.2	0	0	0	0	0	0	0	0	0	0	0	0	0	0	2.77556e-17	1	0.6	0.461886	0.6	0.461886	0	0	0	3	0	0.6	1.2	0	0	0	0	0	0	0	0	0	0	0	0	0
452	N-alpha-acetyltransferase 15, NatA auxiliary subunit OS=Homo sapiens GN=NAA15 PE=1 SV=1	101 kDa	0	0	0	2	0	0.4	0.8	0	0	0	0	0	0	0	0	0	0	0	0	0	0	0	1	0.4	0.461886	0.4	0.461886	0	0	0	2	0	0.4	0.8	0	0	0	0	0	0	0	0	0	0	0	0	0
453	Mini-chromosome maintenance complex-binding protein OS=Homo sapiens GN=MCMBP PE=1 SV=2	73 kDa	0	0	0	2	0	0.4	0.8	0	0	0	0	0	0	0	0	0	0	0	0	0	0	0	1	0.4	0.461886	0.4	0.461886	0	0	0	2	0	0.4	0.8	0	0	0	0	0	0	0	0	0	0	0	0	0
454	Dynamin-1-like protein OS=Homo sapiens GN=DNM1L PE=1 SV=2	82 kDa	0	0	0	2	0	0.4	0.8	0	0	0	0	0	0	0	0	0	0	0	0	0	0	0	1	0.4	0.461886	0.4	0.461886	0	0	0	2	0	0.4	0.8	0	0	0	0	0	0	0	0	0	0	0	0	0
455	Isoform 4 of Unconventional myosin-XVIIIa OS=Homo sapiens GN=MYO18A	?	0	0	0	0	2	0.4	0.8	0	0	0	0	0	0	0	0	0	0	0	0	0	0	0	1	0.4	0.461886	0.4	0.461886	0	0	0	0	2	0.4	0.8	0	0	0	0	0	0	0	0	0	0	0	0	0
456	Isoform 2 of Septin-7 OS=Homo sapiens GN=SEPT7	51 kDa	0	0	0	2	0	0.4	0.8	0	0	0	0	0	0	0	0	0	0	0	0	0	0	0	1	0.4	0.461886	0.4	0.461886	0	0	0	2	0	0.4	0.8	0	0	0	0	0	0	0	0	0	0	0	0	0
457	Protein disulfide-isomerase OS=Homo sapiens GN=P4HB PE=1 SV=3	57 kDa	0	2	0	0	0	0.4	0.8	0	0	0	0	0	0	0	0	0	0	0	0	0	0	-5.55112e-17	1	0.4	0.461886	0.4	0.461886	0	2	0	0	0	0.4	0.8	0	0	0	0	0	0	0	0	0	0	0	0	0
458	Exosome complex exonuclease RRP44 OS=Homo sapiens GN=DIS3 PE=1 SV=2	109 kDa	0	0	0	2	0	0.4	0.8	0	0	0	0	0	0	0	0	0	0	0	0	0	0	0	1	0.4	0.461886	0.4	0.461886	0	0	0	2	0	0.4	0.8	0	0	0	0	0	0	0	0	0	0	0	0	0
459	Ubiquitin-like modifier-activating enzyme 6 OS=Homo sapiens GN=UBA6 PE=1 SV=1	118 kDa	0	0	0	2	0	0.4	0.8	0	0	0	0	0	0	0	0	0	0	0	0	0	0	0	1	0.4	0.461886	0.4	0.461886	0	0	0	2	0	0.4	0.8	0	0	0	0	0	0	0	0	0	0	0	0	0
460	60S ribosomal protein L22 OS=Homo sapiens GN=RPL22 PE=1 SV=2	15 kDa	0	0	0	2	0	0.4	0.8	0	0	0	0	0	0	0	0	0	0	0	0	0	0	0	1	0.4	0.461886	0.4	0.461886	0	0	0	2	0	0.4	0.8	0	0	0	0	0	0	0	0	0	0	0	0	0
461	Alpha-centractin OS=Homo sapiens GN=ACTR1A PE=1 SV=1	43 kDa	0	0	0	2	0	0.4	0.8	0	0	0	0	0	0	0	0	0	0	0	0	0	0	0	1	0.4	0.461886	0.4	0.461886	0	0	0	2	0	0.4	0.8	0	0	0	0	0	0	0	0	0	0	0	0	0
462	Splicing factor 3B subunit 3 OS=Homo sapiens GN=SF3B3 PE=1 SV=4	136 kDa	0	0	0	2	0	0.4	0.8	0	0	0	0	0	0	0	0	0	0	0	0	0	0	0	1	0.4	0.461886	0.4	0.461886	0	0	0	2	0	0.4	0.8	0	0	0	0	0	0	0	0	0	0	0	0	0
463	Phosphatidylinositol-glycan-specific phospholipase D OS=Homo sapiens GN=GPLD1 PE=1 SV=3	92 kDa	0	0	0	0	0	0	0	0	0	0	0	0	0	0	0	2	0	0	0	0.4	0.8	-0.4	0.461886	-0.4	0.461886	-1.11022e-17	1	0	0	0	0	0	0	0	0	0	0	0	0	0	0	0	2	0	0	0	0.4
464	26S proteasome regulatory subunit 10B OS=Homo sapiens GN=PSMC6 PE=1 SV=1	44 kDa	0	0	0	2	0	0.4	0.8	0	0	0	0	0	0	0	0	0	0	0	0	0	0	0	1	0.4	0.461886	0.4	0.461886	0	0	0	2	0	0.4	0.8	0	0	0	0	0	0	0	0	0	0	0	0	0
465	Dual specificity mitogen-activated protein kinase kinase 1 OS=Homo sapiens GN=MAP2K1 PE=1 SV=2	43 kDa	0	0	0	2	0	0.4	0.8	0	0	0	0	0	0	0	0	0	0	0	0	0	0	0	1	0.4	0.461886	0.4	0.461886	0	0	0	2	0	0.4	0.8	0	0	0	0	0	0	0	0	0	0	0	0	0
466	Ribosomal protein S6 kinase alpha-3 OS=Homo sapiens GN=RPS6KA3 PE=1 SV=1	84 kDa	0	0	0	2	0	0.4	0.8	0	0	0	0	0	0	0	0	0	0	0	0	0	0	0	1	0.4	0.461886	0.4	0.461886	0	0	0	2	0	0.4	0.8	0	0	0	0	0	0	0	0	0	0	0	0	0
467	Nucleoplasmin-3 OS=Homo sapiens GN=NPM3 PE=1 SV=3	19 kDa	2	0	0	0	0	0.4	0.8	0	0	0	0	0	0	0	0	0	0	0	0	0	0	-3.88578e-16	1	0.4	0.461886	0.4	0.461886	2	0	0	0	0	0.4	0.8	0	0	0	0	0	0	0	0	0	0	0	0	0
468	Bifunctional coenzyme A synthase OS=Homo sapiens GN=COASY PE=1 SV=4	62 kDa	0	0	0	2	0	0.4	0.8	0	0	0	0	0	0	0	0	0	0	0	0	0	0	0	1	0.4	0.461886	0.4	0.461886	0	0	0	2	0	0.4	0.8	0	0	0	0	0	0	0	0	0	0	0	0	0
469	5'-AMP-activated protein kinase catalytic subunit alpha-1 OS=Homo sapiens GN=PRKAA1 PE=1 SV=4	64 kDa	0	0	0	2	0	0.4	0.8	0	0	0	0	0	0	0	0	0	0	0	0	0	0	0	1	0.4	0.461886	0.4	0.461886	0	0	0	2	0	0.4	0.8	0	0	0	0	0	0	0	0	0	0	0	0	0
470	Carboxypeptidase B2 OS=Homo sapiens GN=CPB2 PE=1 SV=2	48 kDa	0	0	0	2	0	0.4	0.8	0	0	0	0	0	0	0	0	0	0	0	0	0	0	0	1	0.4	0.461886	0.4	0.461886	0	0	0	2	0	0.4	0.8	0	0	0	0	0	0	0	0	0	0	0	0	0
471	DNA replication licensing factor MCM7 OS=Homo sapiens GN=MCM7 PE=1 SV=4	81 kDa	0	0	0	2	0	0.4	0.8	0	0	0	0	0	0	0	0	0	0	0	0	0	0	0	1	0.4	0.461886	0.4	0.461886	0	0	0	2	0	0.4	0.8	0	0	0	0	0	0	0	0	0	0	0	0	0
472	Notchless protein homolog 1 OS=Homo sapiens GN=NLE1 PE=1 SV=4	53 kDa	0	0	0	2	0	0.4	0.8	0	0	0	0	0	0	0	0	0	0	0	0	0	0	0	1	0.4	0.461886	0.4	0.461886	0	0	0	2	0	0.4	0.8	0	0	0	0	0	0	0	0	0	0	0	0	0
473	Protein S100-A8 OS=Homo sapiens GN=S100A8 PE=1 SV=1	11 kDa	0	0	0	0	0	0	0	0	0	0	0	0	0	0	2	0	0	0	0	0.4	0.8	-0.4	0.461886	-0.4	0.461886	-1.11022e-17	1	0	0	0	0	0	0	0	0	0	0	0	0	0	0	2	0	0	0	0	0.4
474	Protein S100-A9 OS=Homo sapiens GN=S100A9 PE=1 SV=1	13 kDa	0	0	0	0	0	0	0	0	0	0	0	0	0	0	2	0	0	0	0	0.4	0.8	-0.4	0.461886	-0.4	0.461886	-1.11022e-17	1	0	0	0	0	0	0	0	0	0	0	0	0	0	0	2	0	0	0	0	0.4
END OF FILE								#DIV/0!	#DIV/0!						#DIV/0!	#DIV/0!						#DIV/0!	#DIV/0!	0	NA	0	NA	0	NA						#DIV/0!	#DIV/0!						#DIV/0!	#DIV/0!						#DIV/0!
[truncated: 88 more columns]

## Sheet: Total Spectrum Count
#March and Sept 2020 data merged-roughly edited, Samples Report created on 04/03/2021
									Total Spectrum Count	Total Spectrum Count	Total Spectrum Count	Total Spectrum Count	Total Spectrum Count	Total Spectrum Count	Total Spectrum Count	Total Spectrum Count	Total Spectrum Count	Total Spectrum Count	Total Spectrum Count	Total Spectrum Count	Total Spectrum Count	Total Spectrum Count	Total Spectrum Count
March and Sept 2020 data merged-roughly edited									ADAMTS13-BirA	ADAMTS13-BirA	ADAMTS13-BirA	ADAMTS13-BirA	ADAMTS13-BirA	BirA	BirA	BirA	BirA	BirA	Blank	Blank	Blank	Blank	Blank
#	Visible?	Starred?	Identified Proteins (474)	Accession Number	Alternate ID	Molecular Weight	Protein Grouping Ambiguity	Taxonomy	ADAMTS13-BirA C1	ADAMTS13-BirA C2	ADAMTS13-BirA C3	Fusion_C1	Fusion_C2	Ctrl BirA B1	Ctrl BirA B2	Ctrl BirA B3	BirA_B1	BirA_B2	Blank A1	Blank A2	Blank A3	Blank_A1	Blank_A2
1	TRUE	Empty	Fibronectin OS=Homo sapiens GN=FN1 PE=1 SV=4	P02751		263 kDa	FALSE	unknown	2011	2258	2117	268	235	1941	1817	1784	290	305	2368	2190	1721	221	294
2	TRUE	Empty	Isoform 17 of Fibronectin OS=Homo sapiens GN=FN1	P02751-17		256 kDa	FALSE	unknown	1992	2237	2100	0	0	1916	1799	1761	0	0	2351	2171	1704	0	0
3	TRUE	Empty	Synthetic Construct OS=Synthetic	Sterptavidin_Synthetic		17 kDa		unknown	1726	2325	2668	0	0	1452	1743	1247	0	0	2675	2060	1572	0	0
4	TRUE	Empty	Fibrinogen alpha chain OS=Homo sapiens GN=FGA PE=1 SV=2	P02671		95 kDa		unknown	849	884	915	370	76	849	843	800	88	201	1076	970	780	76	87
5	TRUE	Empty	Fibrinogen beta chain OS=Homo sapiens GN=FGB PE=1 SV=2	P02675		56 kDa		unknown	502	509	519	307	92	576	521	511	87	195	658	609	457	65	84
6	TRUE	Empty	Isoform 5 of Clusterin OS=Homo sapiens GN=CLU	P10909-5		54 kDa	TRUE	unknown	424	399	381	232	75	417	390	408	93	112	437	465	300	95	97
7	TRUE	Empty	Isoform Gamma-A of Fibrinogen gamma chain OS=Homo sapiens GN=FGG	P02679-2		49 kDa		unknown	324	366	326	180	59	386	310	316	66	124	413	386	278	39	72
8	TRUE	Empty	Serum albumin OS=Homo sapiens GN=ALB PE=1 SV=2	P02768		69 kDa		unknown	223	238	256	423	103	222	219	201	107	268	300	265	158	77	89
9	TRUE	Empty	Immunoglobulin heavy constant mu OS=Homo sapiens GN=IGHM PE=1 SV=4	P01871		49 kDa	TRUE	unknown	182	200	172	105	147	250	186	190	163	136	207	255	143	107	142
10	TRUE	Empty	A disintegrin and metalloproteinase with thrombospondin motifs 13 OS=Homo sapiens GN=ADAMTS13 PE=1 SV=1	Q76LX8		154 kDa		unknown	422	426	351	1021	170	0	0	0	0	0	0	0	0	0	0
11	TRUE	Empty	Immunoglobulin mu heavy chain OS=Homo sapiens PE=1 SV=1	P0DOX6		63 kDa	TRUE	unknown	143	161	137	87	124	212	143	160	134	110	168	218	107	85	124
12	TRUE	Empty	Immunoglobulin heavy constant gamma 2 OS=Homo sapiens GN=IGHG2 PE=1 SV=2	P01859		36 kDa	TRUE	unknown	138	141	143	86	109	132	125	123	129	90	169	173	102	88	123
13	TRUE	Empty	Immunoglobulin gamma-1 heavy chain OS=Homo sapiens PE=1 SV=1	P0DOX5		49 kDa	TRUE	unknown	112	117	111	71	67	125	95	105	86	71	130	154	78	57	76
14	TRUE	Empty	Immunoglobulin heavy constant gamma 3 OS=Homo sapiens GN=IGHG3 PE=1 SV=2	P01860		41 kDa	TRUE	unknown	106	109	106	70	72	114	88	99	93	72	122	139	77	60	83
15	TRUE	Empty	Immunoglobulin kappa constant OS=Homo sapiens GN=IGKC PE=1 SV=2	P01834		12 kDa	TRUE	unknown	103	106	108	82	78	110	86	93	87	86	117	124	70	56	84
16	TRUE	Empty	Apolipoprotein A-I OS=Homo sapiens GN=APOA1 PE=1 SV=1	P02647		31 kDa		unknown	134	112	111	60	46	128	104	132	52	47	101	125	93	31	46
17	TRUE	Empty	Immunoglobulin kappa light chain OS=Homo sapiens PE=1 SV=1	P0DOX7		23 kDa	TRUE	unknown	99	100	100	75	72	109	85	92	82	82	111	122	65	51	81
18	TRUE	Empty	Immunoglobulin heavy constant gamma 4 OS=Homo sapiens GN=IGHG4 PE=1 SV=1	P01861		36 kDa	TRUE	unknown	55	60	59	46	46	64	56	51	59	47	79	80	37	33	56
19	TRUE	Empty	Immunoglobulin lambda constant 3 OS=Homo sapiens GN=IGLC3 PE=1 SV=1	P0DOY3		11 kDa	TRUE	unknown	86	84	82	47	0	80	80	77	55	41	90	95	56	43	45
20	TRUE	Empty	Immunoglobulin lambda constant 2 OS=Homo sapiens GN=IGLC2 PE=1 SV=1	P0DOY2		11 kDa	TRUE	unknown	89	82	86	45	44	84	78	81	53	38	90	96	54	39	45
21	TRUE	Empty	Immunoglobulin heavy constant alpha 1 OS=Homo sapiens GN=IGHA1 PE=1 SV=2	P01876		38 kDa	TRUE	unknown	81	81	81	59	47	70	73	70	51	50	83	90	57	40	46
22	TRUE	Empty	Apolipoprotein A-IV OS=Homo sapiens GN=APOA4 PE=1 SV=3	P06727		45 kDa		unknown	67	54	51	47	51	59	39	54	53	44	49	66	38	40	55
23	TRUE	Empty	Immunoglobulin lambda-1 light chain OS=Homo sapiens PE=1 SV=1	P0DOX8		23 kDa	TRUE	unknown	70	59	63	29	32	71	59	66	41	24	67	78	37	24	36
24	TRUE	Empty	Alpha-2-HS-glycoprotein OS=Homo sapiens GN=AHSG PE=1 SV=1	P02765		39 kDa		unknown	84	69	62	10	11	99	72	82	9	6	68	84	64	10	9
25	TRUE	Empty	CD5 antigen-like OS=Homo sapiens GN=CD5L PE=1 SV=1	O43866		38 kDa		unknown	55	57	48	27	31	77	53	61	30	27	57	72	41	27	33
26	TRUE	Empty	Vitronectin OS=Homo sapiens GN=VTN PE=1 SV=1	P04004		54 kDa		unknown	109	86	68	102	29	30	24	29	34	39	24	24	23	33	31
27	TRUE	Empty	Complement C3 OS=Homo sapiens GN=C3 PE=1 SV=2	P01024		187 kDa		unknown	60	45	46	49	22	63	38	56	31	39	38	68	29	10	35
28	TRUE	Empty	Apolipoprotein B-100 OS=Homo sapiens GN=APOB PE=1 SV=2	P04114		516 kDa		unknown	78	44	49	13	3	79	46	76	5	7	47	135	46	3	6
29	TRUE	Empty	Inter-alpha-trypsin inhibitor heavy chain H4 OS=Homo sapiens GN=ITIH4 PE=1 SV=4	Q14624		103 kDa		unknown	59	58	54	18	7	71	47	64	5	12	49	71	41	2	4
30	TRUE	Empty	Immunoglobulin J chain OS=Homo sapiens GN=JCHAIN PE=1 SV=4	P01591		18 kDa		unknown	46	43	45	16	16	63	54	51	20	18	47	54	41	22	21
31	TRUE	Empty	Serotransferrin OS=Homo sapiens GN=TF PE=1 SV=3	P02787		77 kDa		unknown	42	40	44	43	15	42	29	33	20	36	64	45	25	7	16
32	TRUE	Empty	Haptoglobin OS=Homo sapiens GN=HP PE=1 SV=1	P00738		45 kDa	TRUE	unknown	42	35	39	38	21	50	34	40	19	22	35	45	24	10	18
33	TRUE	Empty	Immunoglobulin alpha-2 heavy chain OS=Homo sapiens PE=1 SV=1	P0DOX2		49 kDa	TRUE	unknown	37	36	32	22	21	35	32	34	29	19	39	38	21	15	24
34	TRUE	Empty	Actin, cytoplasmic 2 OS=Homo sapiens GN=ACTG1 PE=1 SV=1	P63261		42 kDa	TRUE	unknown	78	79	68	118	0	0	0	0	0	0	0	0	0	0	0
35	TRUE	Empty	Haptoglobin-related protein OS=Homo sapiens GN=HPR PE=2 SV=2	P00739 (+1)		39 kDa	TRUE	unknown	32	30	30	22	20	40	25	30	18	14	33	37	19	10	17
36	TRUE	Empty	Actin, cytoplasmic 1 OS=Homo sapiens GN=ACTB PE=1 SV=1	P60709		42 kDa	TRUE	unknown	70	74	62	118	30	3	4	3	4	10	1	3	2	4	3
37	TRUE	Empty	Apolipoprotein E OS=Homo sapiens GN=APOE PE=1 SV=1	P02649		36 kDa		unknown	20	14	17	33	23	25	14	20	39	36	21	26	15	30	38
38	TRUE	Empty	Ceruloplasmin OS=Homo sapiens GN=CP PE=1 SV=1	P00450		122 kDa		unknown	44	35	26	86	14	24	16	22	16	83	1	1	2	0	0
39	TRUE	Empty	Keratin, type II cytoskeletal 1 OS=Homo sapiens GN=KRT1 PE=1 SV=6	P04264		66 kDa	TRUE	unknown	34	24	11	38	1	28	10	48	11	3	39	61	16	7	38
40	TRUE	Empty	Keratin, type I cytoskeletal 9 OS=Homo sapiens GN=KRT9 PE=1 SV=3	P35527		62 kDa	TRUE	unknown	28	24	7	22	2	22	18	31	14	3	22	52	30	9	15
41	TRUE	Empty	Complement factor H OS=Homo sapiens GN=CFH PE=1 SV=4	P08603		139 kDa	TRUE	unknown	25	29	23	71	7	21	15	21	5	18	17	22	12	0	1
42	TRUE	Empty	Complement C4-A OS=Homo sapiens GN=C4A PE=1 SV=2	P0C0L4		193 kDa		unknown	25	23	19	23	4	29	16	24	10	15	16	29	8	4	9
43	TRUE	Empty	Actin, alpha cardiac muscle 1 OS=Homo sapiens GN=ACTC1 PE=1 SV=1	P68032		42 kDa	TRUE	unknown	45	44	40	71	0	0	0	0	0	0	0	0	0	0	0
44	TRUE	Empty	Isoform LMW of Kininogen-1 OS=Homo sapiens GN=KNG1	P01042-2		48 kDa	TRUE	unknown	25	23	20	19	3	25	19	22	4	12	21	31	18	2	6
45	TRUE	Empty	Immunoglobulin kappa variable 3-11 OS=Homo sapiens GN=IGKV3-11 PE=1 SV=1	P04433		13 kDa	TRUE	unknown	24	21	28	9	9	22	20	22	9	7	27	25	15	9	9
46	TRUE	Empty	Apolipoprotein A-II OS=Homo sapiens GN=APOA2 PE=1 SV=1	P02652		11 kDa		unknown	25	23	18	10	6	31	17	23	6	6	23	28	18	5	5
47	TRUE	Empty	Ficolin-2 OS=Homo sapiens GN=FCN2 PE=1 SV=2	Q15485		34 kDa		unknown	23	21	25	3	4	25	18	16	7	5	28	27	20	4	4
48	TRUE	Empty	Serum paraoxonase/arylesterase 1 OS=Homo sapiens GN=PON1 PE=1 SV=3	P27169		40 kDa		unknown	27	25	23	28	8	26	14	14	3	6	15	23	17	4	3
49	TRUE	Empty	Immunoglobulin heavy variable 3-7 OS=Homo sapiens GN=IGHV3-7 PE=1 SV=2	P01780		13 kDa	TRUE	unknown	14	17	14	10	15	21	13	17	16	14	18	23	10	9	14
50	TRUE	Empty	Immunoglobulin heavy variable 3-74 OS=Homo sapiens GN=IGHV3-74 PE=3 SV=1	A0A0B4J1X5		13 kDa	TRUE	unknown	11	14	14	9	15	18	12	15	15	13	15	20	11	8	13
51	TRUE	Empty	Keratin, type I cytoskeletal 10 OS=Homo sapiens GN=KRT10 PE=1 SV=6	P13645		59 kDa	TRUE	unknown	15	17	9	12	1	13	4	27	9	1	10	34	13	5	27
52	TRUE	Empty	Inter-alpha-trypsin inhibitor heavy chain H2 OS=Homo sapiens GN=ITIH2 PE=1 SV=2	P19823		106 kDa		unknown	22	21	20	23	4	17	12	11	3	12	10	17	14	3	2
53	TRUE	Empty	Elongation factor 2 OS=Homo sapiens GN=EEF2 PE=1 SV=4	P13639		95 kDa	TRUE	unknown	46	41	29	80	5	1	0	1	0	0	0	0	0	0	0
54	TRUE	Empty	Immunoglobulin heavy variable 3-72 OS=Homo sapiens GN=IGHV3-72 PE=3 SV=1	A0A0B4J1Y9		13 kDa	TRUE	unknown	14	16	15	8	8	16	12	13	13	9	19	19	10	7	6
55	TRUE	Empty	Pregnancy zone protein OS=Homo sapiens GN=PZP PE=1 SV=4	P20742		164 kDa	TRUE	unknown	21	16	14	13	3	24	11	13	1	6	12	30	13	0	0
56	TRUE	Empty	EGF-containing fibulin-like extracellular matrix protein 1 OS=Homo sapiens GN=EFEMP1 PE=1 SV=2	Q12805 (+2)		55 kDa	TRUE	unknown	17	14	13	0	1	18	18	22	1	0	21	30	22	2	2
57	TRUE	Empty	Alpha-2-macroglobulin OS=Homo sapiens GN=A2M PE=1 SV=3	P01023		163 kDa	TRUE	unknown	18	14	8	28	5	20	6	12	3	14	7	26	9	2	3
58	TRUE	Empty	Tubulin beta chain OS=Homo sapiens GN=TUBB PE=1 SV=2	P07437		50 kDa	TRUE	unknown	35	34	22	89	10	0	1	2	0	0	0	0	0	0	0
59	TRUE	Empty	Plasminogen OS=Homo sapiens GN=PLG PE=1 SV=2	P00747		91 kDa	TRUE	unknown	36	27	10	68	7	3	3	6	0	1	2	4	1	0	0
60	TRUE	Empty	Transthyretin OS=Homo sapiens GN=TTR PE=1 SV=1	P02766		16 kDa		unknown	18	17	17	4	3	22	12	19	2	2	11	23	13	3	3
61	TRUE	Empty	Alpha-1-antitrypsin OS=Homo sapiens GN=SERPINA1 PE=1 SV=3	P01009		47 kDa		unknown	20	17	16	9	1	22	15	18	0	5	11	23	10	0	0
62	TRUE	Empty	Tubulin beta-4B chain OS=Homo sapiens GN=TUBB4B PE=1 SV=1	P68371		50 kDa	TRUE	unknown	34	32	21	81	8	1	0	1	0	0	0	0	0	0	0
63	TRUE	Empty	Extracellular matrix protein 1 OS=Homo sapiens GN=ECM1 PE=1 SV=2	Q16610		61 kDa		unknown	16	15	13	0	0	24	16	22	0	0	15	25	22	0	0
64	TRUE	Empty	Beta-2-glycoprotein 1 OS=Homo sapiens GN=APOH PE=1 SV=3	P02749		38 kDa		unknown	16	13	10	7	3	18	9	16	3	4	10	22	13	3	2
65	TRUE	Empty	Immunoglobulin kappa variable 3-20 OS=Homo sapiens GN=IGKV3-20 PE=1 SV=2	P01619		13 kDa	TRUE	unknown	12	10	19	3	4	15	12	13	4	8	12	13	10	3	5
66	TRUE	Empty	Apolipoprotein D OS=Homo sapiens GN=APOD PE=1 SV=1	P05090		21 kDa		unknown	16	11	10	9	1	14	12	11	4	3	7	15	11	4	3
67	TRUE	Empty	Cadherin-5 OS=Homo sapiens GN=CDH5 PE=1 SV=5	P33151		88 kDa		unknown	19	13	11	4	1	20	12	20	1	1	8	18	13	0	1
68	TRUE	Empty	Tubulin beta-2B chain OS=Homo sapiens GN=TUBB2B PE=1 SV=1	Q9BVA1		50 kDa	TRUE	unknown	24	26	14	72	0	0	0	0	0	0	0	0	0	0	0
69	TRUE	Empty	Hemopexin OS=Homo sapiens GN=HPX PE=1 SV=2	P02790		52 kDa		unknown	13	7	9	12	2	11	10	13	3	12	10	15	9	0	3
70	TRUE	Empty	Tubulin alpha-1B chain OS=Homo sapiens GN=TUBA1B PE=1 SV=1	P68363		50 kDa	TRUE	unknown	33	23	21	62	4	0	0	0	0	2	0	0	0	0	0
71	TRUE	Empty	Tubulin beta-4A chain OS=Homo sapiens GN=TUBB4A PE=1 SV=2	P04350		50 kDa	TRUE	unknown	0	0	0	65	0	0	0	0	0	0	0	0	0	0	0
72	TRUE	Empty	Histidine-rich glycoprotein OS=Homo sapiens GN=HRG PE=1 SV=1	P04196		60 kDa		unknown	15	12	6	5	1	20	5	14	1	4	11	15	7	1	1
73	TRUE	Empty	Complement factor B OS=Homo sapiens GN=CFB PE=1 SV=2	P00751		86 kDa		unknown	14	13	11	11	2	8	8	6	4	5	10	9	4	3	3
74	TRUE	Empty	Staphylococcal nuclease domain-containing protein 1 OS=Homo sapiens GN=SND1 PE=1 SV=1	Q7KZF4		102 kDa		unknown	24	13	7	71	2	0	0	0	0	0	0	0	0	0	0
75	TRUE	Empty	Complement C1r subcomponent OS=Homo sapiens GN=C1R PE=1 SV=2	P00736		80 kDa		unknown	18	11	12	11	0	18	7	6	0	1	10	9	7	0	0
76	TRUE	Empty	Coagulation factor V OS=Homo sapiens GN=F5 PE=1 SV=4	P12259		252 kDa		unknown	5	5	2	19	3	1	0	0	23	17	1	1	0	8	25
77	TRUE	Empty	Immunoglobulin heavy variable 3-30-3 OS=Homo sapiens GN=IGHV3-30-3 PE=3 SV=1	P0DP02		13 kDa	TRUE	unknown	4	6	6	5	10	10	5	11	12	10	8	8	6	6	13
78	TRUE	Empty	Immunoglobulin kappa variable 3-15 OS=Homo sapiens GN=IGKV3-15 PE=1 SV=2	P01624		12 kDa	TRUE	unknown	11	13	13	0	1	10	11	10	3	2	10	12	9	3	1
79	TRUE	Empty	Fibulin-1 OS=Homo sapiens GN=FBLN1 PE=1 SV=4	P23142		77 kDa	TRUE	unknown	13	8	8	4	0	15	10	9	0	0	15	16	14	0	0
80	TRUE	Empty	Heat shock protein HSP 90-alpha OS=Homo sapiens GN=HSP90AA1 PE=1 SV=5	P07900		85 kDa	TRUE	unknown	17	16	17	48	4	0	0	0	0	1	0	0	0	0	0
81	TRUE	Empty	Keratin, type II cytoskeletal 2 epidermal OS=Homo sapiens GN=KRT2 PE=1 SV=2	P35908		65 kDa	TRUE	unknown	8	6	8	7	1	6	3	17	4	0	5	17	4	2	11
82	TRUE	Empty	Cartilage acidic protein 1 OS=Homo sapiens GN=CRTAC1 PE=1 SV=2	Q9NQ79 (+1)		71 kDa		unknown	13	10	10	11	2	8	5	10	4	2	11	12	9	2	3
83	TRUE	Empty	C4b-binding protein alpha chain OS=Homo sapiens GN=C4BPA PE=1 SV=2	P04003		67 kDa		unknown	10	9	11	15	2	6	4	9	2	5	6	11	7	1	2
84	TRUE	Empty	Adenosylhomocysteinase OS=Homo sapiens GN=AHCY PE=1 SV=4	P23526		48 kDa		unknown	20	23	23	41	1	0	0	0	0	0	0	0	0	0	0
85	TRUE	Empty	Phosphoribosylformylglycinamidine synthase OS=Homo sapiens GN=PFAS PE=1 SV=4	O15067		145 kDa		unknown	15	19	16	41	1	0	0	0	0	0	0	0	0	0	0
86	TRUE	Empty	Apolipoprotein C-III OS=Homo sapiens GN=APOC3 PE=1 SV=1	P02656		11 kDa		unknown	7	8	7	4	3	10	7	8	3	2	6	12	6	3	5
87	TRUE	Empty	Complement C1s subcomponent OS=Homo sapiens GN=C1S PE=1 SV=1	P09871		77 kDa	TRUE	unknown	15	10	10	7	0	15	4	6	0	2	6	13	8	0	0
88	TRUE	Empty	Vitamin K-dependent protein S OS=Homo sapiens GN=PROS1 PE=1 SV=1	P07225		75 kDa		unknown	7	7	5	3	0	12	7	7	0	0	6	17	4	0	0
89	TRUE	Empty	Heat shock protein HSP 90-beta OS=Homo sapiens GN=HSP90AB1 PE=1 SV=4	P08238		83 kDa	TRUE	unknown	13	13	14	42	0	0	0	0	0	0	0	0	0	0	0
90	TRUE	Empty	BioID2 R40G	BirA_BioID2_R40G		27 kDa		unknown	26	20	15	0	0	8	6	10	0	0	0	0	0	0	0
91	TRUE	Empty	Mannan-binding lectin serine protease 1 OS=Homo sapiens GN=MASP1 PE=1 SV=3	P48740		79 kDa	TRUE	unknown	9	7	6	3	1	13	7	9	1	1	4	12	8	1	1
92	TRUE	Empty	Apolipoprotein C-II OS=Homo sapiens GN=APOC2 PE=1 SV=1	P02655		11 kDa		unknown	7	4	4	3	4	7	4	7	5	3	6	10	4	5	4
93	TRUE	Empty	Apolipoprotein L1 OS=Homo sapiens GN=APOL1 PE=1 SV=5	O14791 (+1)		44 kDa		unknown	6	3	5	4	5	5	5	4	4	3	4	6	3	4	4
94	TRUE	Empty	Heat shock 70 kDa protein 1B OS=Homo sapiens GN=HSPA1B PE=1 SV=1	P0DMV9		70 kDa	TRUE	unknown	11	13	15	31	2	0	0	0	1	1	0	0	0	1	1
95	TRUE	Empty	Creatine kinase B-type OS=Homo sapiens GN=CKB PE=1 SV=1	P12277		43 kDa		unknown	17	20	20	22	1	0	0	0	0	0	0	0	0	0	0
96	TRUE	Empty	Immunoglobulin kappa variable 2-30 OS=Homo sapiens GN=IGKV2-30 PE=3 SV=2	P06310		13 kDa	TRUE	unknown	6	6	6	2	3	5	5	5	5	4	8	7	1	4	4
97	TRUE	Empty	Immunoglobulin kappa variable 2-28 OS=Homo sapiens GN=IGKV2-28 PE=3 SV=1	A0A075B6P5		13 kDa	TRUE	unknown	7	6	7	0	4	7	8	5	4	2	7	5	3	3	4
98	TRUE	Empty	Heterogeneous nuclear ribonucleoprotein L OS=Homo sapiens GN=HNRNPL PE=1 SV=2	P14866		64 kDa		unknown	15	9	5	32	1	0	0	0	0	0	0	0	0	0	0
99	TRUE	Empty	Neutral alpha-glucosidase AB OS=Homo sapiens GN=GANAB PE=1 SV=3	Q14697		107 kDa		unknown	16	13	10	35	0	0	0	0	0	0	0	0	0	0	0
100	TRUE	Empty	Isoform 2 of Ubiquitin-like modifier-activating enzyme 1 OS=Homo sapiens GN=UBA1	P22314-2		114 kDa		unknown	10	10	11	34	2	0	0	0	0	0	0	0	0	0	0
101	TRUE	Empty	Immunoglobulin heavy variable 3-9 OS=Homo sapiens GN=IGHV3-9 PE=1 SV=2	P01782		13 kDa	TRUE	unknown	3	6	2	0	6	7	5	6	5	0	5	10	4	2	0
102	TRUE	Empty	C-1-tetrahydrofolate synthase, cytoplasmic OS=Homo sapiens GN=MTHFD1 PE=1 SV=3	P11586		102 kDa		unknown	13	10	8	37	1	0	0	0	0	0	0	0	0	0	0
103	TRUE	Empty	Heterogeneous nuclear ribonucleoprotein H OS=Homo sapiens GN=HNRNPH1 PE=1 SV=4	P31943		49 kDa	TRUE	unknown	15	11	10	29	1	3	0	3	0	0	0	0	0	0	0
104	TRUE	Empty	Serum amyloid A-4 protein OS=Homo sapiens GN=SAA4 PE=1 SV=2	P35542		15 kDa		unknown	7	7	5	1	2	4	5	6	1	1	3	7	6	0	0
105	TRUE	Empty	Immunoglobulin lambda variable 8-61 OS=Homo sapiens GN=IGLV8-61 PE=3 SV=7	A0A075B6I0		13 kDa		unknown	5	5	4	2	5	3	6	3	3	3	5	6	4	3	5
106	TRUE	Empty	Nucleophosmin OS=Homo sapiens GN=NPM1 PE=1 SV=2	P06748		33 kDa		unknown	29	20	5	7	1	1	0	0	0	0	0	0	0	0	0
107	TRUE	Empty	78 kDa glucose-regulated protein OS=Homo sapiens GN=HSPA5 PE=1 SV=2	P11021		72 kDa	TRUE	unknown	16	8	8	8	0	6	2	5	0	0	2	2	5	0	0
108	TRUE	Empty	Elongation factor 1-gamma OS=Homo sapiens GN=EEF1G PE=1 SV=3	P26641		50 kDa		unknown	13	10	8	29	3	0	0	0	0	0	0	0	0	0	0
109	TRUE	Empty	Immunoglobulin lambda variable 2-8 OS=Homo sapiens GN=IGLV2-8 PE=1 SV=2	P01709		12 kDa	TRUE	unknown	4	3	3	3	2	6	4	4	2	2	5	7	3	3	3
110	TRUE	Empty	Immunoglobulin lambda variable 2-11 OS=Homo sapiens GN=IGLV2-11 PE=1 SV=2	P01706		13 kDa	TRUE	unknown	3	3	4	0	1	6	5	4	2	3	5	7	3	3	2
111	TRUE	Empty	Isoform 2 of Coronin-1C OS=Homo sapiens GN=CORO1C	Q9ULV4-2		54 kDa	TRUE	unknown	14	10	4	25	2	0	0	0	0	0	0	0	0	0	0
112	TRUE	Empty	T-complex protein 1 subunit theta OS=Homo sapiens GN=CCT8 PE=1 SV=4	P50990		60 kDa		unknown	9	8	8	33	0	0	0	0	0	0	0	0	0	0	0
113	TRUE	Empty	Alpha-1-antichymotrypsin OS=Homo sapiens GN=SERPINA3 PE=1 SV=2	P01011		48 kDa		unknown	6	6	4	3	2	6	4	7	4	2	2	3	1	0	2
114	TRUE	Empty	Alpha-2-antiplasmin OS=Homo sapiens GN=SERPINF2 PE=1 SV=3	P08697		55 kDa		unknown	8	6	5	2	0	6	3	5	0	1	4	7	3	0	0
115	TRUE	Empty	Heat shock cognate 71 kDa protein OS=Homo sapiens GN=HSPA8 PE=1 SV=1	P11142		71 kDa	TRUE	unknown	7	7	7	28	3	0	0	0	2	2	0	0	0	3	3
116	TRUE	Empty	Secreted phosphoprotein 24 OS=Homo sapiens GN=SPP2 PE=1 SV=1	Q13103		24 kDa		unknown	1	0	0	6	3	0	0	0	8	13	1	1	1	11	10
117	TRUE	Empty	Pyruvate kinase PKM OS=Homo sapiens GN=PKM PE=1 SV=4	P14618		58 kDa	TRUE	unknown	9	4	7	33	2	0	0	0	0	0	0	0	0	0	0
118	TRUE	Empty	Serum amyloid A-1 protein OS=Homo sapiens GN=SAA1 PE=1 SV=1	P0DJI8		14 kDa	TRUE	unknown	3	3	4	0	0	8	7	7	0	0	5	6	7	0	0
119	TRUE	Empty	Inorganic pyrophosphatase OS=Homo sapiens GN=PPA1 PE=1 SV=2	Q15181		33 kDa		unknown	9	10	10	21	1	0	0	0	0	0	0	0	0	0	0
120	TRUE	Empty	Threonine--tRNA ligase, cytoplasmic OS=Homo sapiens GN=TARS PE=1 SV=3	P26639		83 kDa	TRUE	unknown	12	6	5	28	0	0	0	0	0	0	0	0	0	0	0
121	TRUE	Empty	Immunoglobulin lambda variable 1-47 OS=Homo sapiens GN=IGLV1-47 PE=1 SV=2	P01700		12 kDa	TRUE	unknown	5	5	0	3	2	9	5	5	3	0	5	8	4	0	0
122	TRUE	Empty	Hydroxymethylglutaryl-CoA synthase, cytoplasmic OS=Homo sapiens GN=HMGCS1 PE=1 SV=2	Q01581		57 kDa		unknown	12	7	4	25	0	0	0	0	0	0	0	0	0	0	0
123	TRUE	Empty	Serum amyloid P-component OS=Homo sapiens GN=APCS PE=1 SV=2	P02743		25 kDa		unknown	5	4	3	5	3	5	2	2	2	3	2	3	2	2	2
124	TRUE	Empty	Keratin, type I cytoskeletal 16 OS=Homo sapiens GN=KRT16 PE=1 SV=4	P08779		51 kDa	TRUE	unknown	0	6	0	0	0	0	0	0	0	0	0	0	0	0	0
125	TRUE	Empty	Antithrombin-III OS=Homo sapiens GN=SERPINC1 PE=1 SV=1	P01008		53 kDa		unknown	6	6	7	1	0	3	3	6	0	0	3	7	3	0	0
126	TRUE	Empty	Keratin, type I cytoskeletal 14 OS=Homo sapiens GN=KRT14 PE=1 SV=4	P02533		52 kDa	TRUE	unknown	4	5	0	3	0	3	0	5	0	0	2	7	4	0	5
127	TRUE	Empty	Splicing factor, proline- and glutamine-rich OS=Homo sapiens GN=SFPQ PE=1 SV=2	P23246		76 kDa	TRUE	unknown	6	8	6	8	3	0	0	0	0	0	0	0	0	0	0
128	TRUE	Empty	Tryptophan--tRNA ligase, cytoplasmic OS=Homo sapiens GN=WARS PE=1 SV=2	P23381		53 kDa		unknown	8	7	8	25	0	0	0	0	0	0	0	0	0	0	0
129	TRUE	Empty	Vitamin D-binding protein OS=Homo sapiens GN=GC PE=1 SV=1	P02774 (+1)		53 kDa		unknown	3	4	3	6	1	0	2	2	2	5	3	3	3	0	1
130	TRUE	Empty	Inter-alpha-trypsin inhibitor heavy chain H1 OS=Homo sapiens GN=ITIH1 PE=1 SV=3	P19827		101 kDa		unknown	5	2	2	10	0	3	0	2	0	1	3	7	3	0	0
131	TRUE	Empty	Alpha-1-acid glycoprotein 2 OS=Homo sapiens GN=ORM2 PE=1 SV=2	P19652		24 kDa	TRUE	unknown	5	4	4	0	0	8	5	7	0	0	2	8	4	0	0
132	TRUE	Empty	Alpha-1-acid glycoprotein 1 OS=Homo sapiens GN=ORM1 PE=1 SV=1	P02763		24 kDa	TRUE	unknown	5	5	5	2	0	6	3	7	0	1	2	7	4	0	0
133	TRUE	Empty	Protein AMBP OS=Homo sapiens GN=AMBP PE=1 SV=1	P02760		39 kDa		unknown	6	4	4	7	0	5	1	2	1	4	3	3	3	0	0
134	TRUE	Empty	Glyceraldehyde-3-phosphate dehydrogenase OS=Homo sapiens GN=GAPDH PE=1 SV=3	P04406		36 kDa		unknown	5	8	5	23	1	0	0	0	0	0	0	0	0	0	0
135	TRUE	Empty	Complement factor H-related protein 1 OS=Homo sapiens GN=CFHR1 PE=1 SV=2	Q03591		38 kDa	TRUE	unknown	2	5	1	17	3	0	0	0	3	5	0	0	0	0	0
136	TRUE	Empty	S-formylglutathione hydrolase OS=Homo sapiens GN=ESD PE=1 SV=2	P10768		31 kDa		unknown	13	7	3	21	1	0	0	0	0	0	0	0	0	0	0
137	TRUE	Empty	Protein RCC2 OS=Homo sapiens GN=RCC2 PE=1 SV=2	Q9P258		56 kDa		unknown	9	8	4	19	0	0	0	0	0	0	0	0	0	0	0
138	TRUE	Empty	Mannan-binding lectin serine protease 2 OS=Homo sapiens GN=MASP2 PE=1 SV=4	O00187		76 kDa		unknown	5	4	5	1	0	4	4	3	0	1	4	5	5	0	1
139	TRUE	Empty	Alpha-1B-glycoprotein OS=Homo sapiens GN=A1BG PE=1 SV=4	P04217		54 kDa		unknown	4	5	5	1	0	5	2	4	0	0	4	7	2	0	0
140	TRUE	Empty	Trifunctional purine biosynthetic protein adenosine-3 OS=Homo sapiens GN=GART PE=1 SV=1	P22102		108 kDa		unknown	7	10	3	22	0	0	0	0	0	0	0	0	0	0	0
141	TRUE	Empty	Immunoglobulin lambda variable 7-43 OS=Homo sapiens GN=IGLV7-43 PE=3 SV=2	P04211		12 kDa		unknown	3	3	3	3	2	3	3	3	1	3	3	4	2	3	2
142	TRUE	Empty	Selenoprotein P OS=Homo sapiens GN=SELENOP PE=1 SV=3	P49908		43 kDa		unknown	5	4	3	2	1	5	3	2	1	1	3	4	2	1	2
143	TRUE	Empty	Isoform 2 of Granulins OS=Homo sapiens GN=GRN	P28799-2		47 kDa		unknown	4	5	4	0	0	3	4	5	0	0	3	4	2	0	0
144	TRUE	Empty	Heterogeneous nuclear ribonucleoprotein F OS=Homo sapiens GN=HNRNPF PE=1 SV=3	P52597		46 kDa	TRUE	unknown	10	8	7	14	0	0	0	0	0	0	0	0	0	0	0
145	TRUE	Empty	Keratin, type II cytoskeletal 5 OS=Homo sapiens GN=KRT5 PE=1 SV=3	P13647		62 kDa	TRUE	unknown	4	2	0	4	0	2	0	6	0	0	2	11	1	0	3
146	TRUE	Empty	Immunoglobulin kappa variable 4-1 OS=Homo sapiens GN=IGKV4-1 PE=1 SV=1	P06312		13 kDa		unknown	4	4	3	0	0	5	3	5	0	0	5	4	3	0	1
147	TRUE	Empty	Insulin-like growth factor-binding protein 3 OS=Homo sapiens GN=IGFBP3 PE=1 SV=2	P17936 (+1)		32 kDa		unknown	3	5	3	2	0	4	5	5	0	2	3	4	3	0	0
148	TRUE	Empty	Unconventional myosin-IXb OS=Homo sapiens GN=MYO9B PE=1 SV=3	Q13459		243 kDa	TRUE	unknown	1	1	1	0	0	0	0	0	0	0	0	1	3	0	0
149	TRUE	Empty	ATP-citrate synthase OS=Homo sapiens GN=ACLY PE=1 SV=3	P53396		121 kDa		unknown	11	6	1	19	0	0	0	0	0	0	0	0	0	0	0
150	TRUE	Empty	Asparagine synthetase [glutamine-hydrolyzing] OS=Homo sapiens GN=ASNS PE=1 SV=4	P08243 (+1)		64 kDa		unknown	6	2	2	28	0	0	0	0	0	0	0	0	0	0	0
151	TRUE	Empty	Eukaryotic translation initiation factor 5A-1 OS=Homo sapiens GN=EIF5A PE=1 SV=2	P63241		17 kDa		unknown	7	10	16	2	0	0	0	0	0	0	0	0	0	0	0
152	TRUE	Empty	GTP-binding nuclear protein Ran OS=Homo sapiens GN=RAN PE=1 SV=3	P62826		24 kDa		unknown	6	5	4	22	1	0	0	0	0	0	0	0	0	0	0
153	TRUE	Empty	S-adenosylmethionine synthase isoform type-2 OS=Homo sapiens GN=MAT2A PE=1 SV=1	P31153		44 kDa		unknown	7	7	11	12	0	0	0	0	0	0	0	0	0	0	0
154	TRUE	Empty	Keratin, type II cytoskeletal 6C OS=Homo sapiens GN=KRT6C PE=1 SV=3	P48668		60 kDa	TRUE	unknown	0	3	0	0	0	0	0	0	0	0	0	9	1	0	0
155	TRUE	Empty	Insulin-like growth factor-binding protein complex acid labile subunit OS=Homo sapiens GN=IGFALS PE=1 SV=1	P35858		66 kDa		unknown	5	5	3	0	0	6	1	3	0	0	3	4	2	0	0
156	TRUE	Empty	Immunoglobulin heavy variable 1-18 OS=Homo sapiens GN=IGHV1-18 PE=3 SV=1	A0A0C4DH31		13 kDa	TRUE	unknown	6	1	0	0	0	6	5	6	0	0	0	6	3	0	0
157	TRUE	Empty	Immunoglobulin lambda variable 1-51 OS=Homo sapiens GN=IGLV1-51 PE=1 SV=2	P01701		12 kDa		unknown	4	0	1	1	1	6	5	3	2	0	1	5	2	1	1
158	TRUE	Empty	Leucine-rich alpha-2-glycoprotein OS=Homo sapiens GN=LRG1 PE=1 SV=2	P02750		38 kDa		unknown	5	4	2	0	0	3	2	5	0	0	1	5	3	0	0
159	TRUE	Empty	Non-POU domain-containing octamer-binding protein OS=Homo sapiens GN=NONO PE=1 SV=4	Q15233		54 kDa	TRUE	unknown	6	6	4	14	2	0	0	0	0	0	0	0	0	0	0
160	TRUE	Empty	Immunoglobulin kappa variable 1D-16 (Fragment) OS=Homo sapiens GN=IGKV1D-16 PE=3 SV=2	P01601		13 kDa	TRUE	unknown	3	4	4	0	1	4	3	3	2	2	4	4	0	0	2
161	TRUE	Empty	T-complex protein 1 subunit beta OS=Homo sapiens GN=CCT2 PE=1 SV=4	P78371		57 kDa		unknown	5	4	3	16	0	0	0	0	0	0	0	0	0	0	0
162	TRUE	Empty	WD repeat-containing protein 1 OS=Homo sapiens GN=WDR1 PE=1 SV=4	O75083		66 kDa		unknown	4	5	3	16	0	0	0	0	0	0	0	0	0	0	0
163	TRUE	Empty	T-complex protein 1 subunit gamma OS=Homo sapiens GN=CCT3 PE=1 SV=4	P49368		61 kDa		unknown	4	3	2	17	0	0	0	0	0	0	0	0	0	0	0
164	TRUE	Empty	Immunoglobulin kappa variable 2-24 OS=Homo sapiens GN=IGKV2-24 PE=3 SV=1	A0A0C4DH68		13 kDa		unknown	3	1	3	0	0	2	1	3	1	0	1	2	1	0	2
165	TRUE	Empty	Apolipoprotein(a) OS=Homo sapiens GN=LPA PE=1 SV=1	P08519		501 kDa	TRUE	unknown	4	3	3	4	0	3	3	3	0	0	3	3	4	0	0
166	TRUE	Empty	Immunoglobulin kappa variable 1-13 OS=Homo sapiens GN=IGKV1-13 PE=3 SV=1	P0DP09		13 kDa	TRUE	unknown	4	4	2	0	0	5	2	5	0	0	3	5	3	0	0
167	TRUE	Empty	Heterogeneous nuclear ribonucleoprotein K OS=Homo sapiens GN=HNRNPK PE=1 SV=1	P61978 (+1)		51 kDa		unknown	5	6	5	14	0	0	0	0	0	0	0	0	0	0	0
168	TRUE	Empty	Aflatoxin B1 aldehyde reductase member 2 OS=Homo sapiens GN=AKR7A2 PE=1 SV=3	O43488		40 kDa		unknown	6	4	9	12	0	0	0	0	0	0	0	0	0	0	0
169	TRUE	Empty	Eukaryotic initiation factor 4A-I OS=Homo sapiens GN=EIF4A1 PE=1 SV=1	P60842		46 kDa	TRUE	unknown	5	6	6	16	0	0	0	0	0	0	0	0	0	0	0
170	TRUE	Empty	Peroxiredoxin-4 OS=Homo sapiens GN=PRDX4 PE=1 SV=1	Q13162		31 kDa	TRUE	unknown	11	5	4	7	1	0	0	0	0	1	0	0	0	0	0
171	TRUE	Empty	Histone H2B type 1-D OS=Homo sapiens GN=HIST1H2BD PE=1 SV=2	P58876 (+7)		14 kDa	TRUE	unknown	4	7	3	9	2	0	0	0	0	0	0	0	0	0	0
172	TRUE	Empty	Immunoglobulin heavy variable 4-61 OS=Homo sapiens GN=IGHV4-61 PE=3 SV=1	A0A0C4DH41 (+6)		13 kDa		unknown	2	0	0	1	1	3	4	3	2	2	2	4	2	1	3
173	TRUE	Empty	Histidine triad nucleotide-binding protein 1 OS=Homo sapiens GN=HINT1 PE=1 SV=2	P49773		14 kDa		unknown	8	6	8	4	0	0	0	0	0	0	0	0	0	0	0
174	TRUE	Empty	Interleukin enhancer-binding factor 3 OS=Homo sapiens GN=ILF3 PE=1 SV=3	Q12906 (+1)		95 kDa	TRUE	unknown	6	6	3	14	0	0	0	0	0	0	0	0	0	0	0
175	TRUE	Empty	Mitogen-activated protein kinase 1 OS=Homo sapiens GN=MAPK1 PE=1 SV=3	P28482		41 kDa	TRUE	unknown	5	8	6	12	0	0	0	0	0	0	0	0	0	0	0
176	TRUE	Empty	Filamin-A OS=Homo sapiens GN=FLNA PE=1 SV=4	P21333 (+1)		281 kDa	TRUE	unknown	4	4	1	16	0	0	0	0	0	0	0	0	0	0	0
177	TRUE	Empty	Spliceosome RNA helicase DDX39B OS=Homo sapiens GN=DDX39B PE=1 SV=1	Q13838 (+1)		49 kDa		unknown	6	4	6	10	0	0	0	0	0	0	0	0	0	0	0
178	TRUE	Empty	Tripeptidyl-peptidase 2 OS=Homo sapiens GN=TPP2 PE=1 SV=4	P29144		138 kDa		unknown	4	1	0	18	0	0	0	0	0	0	0	0	0	0	0
179	TRUE	Empty	Immunoglobulin lambda variable 3-21 OS=Homo sapiens GN=IGLV3-21 PE=1 SV=2	P80748		12 kDa		unknown	0	3	3	1	1	4	1	2	1	1	2	2	3	1	1
180	TRUE	Empty	Pulmonary surfactant-associated protein D OS=Homo sapiens GN=SFTPD PE=1 SV=3	P35247		38 kDa		unknown	4	1	1	0	0	3	4	5	0	0	2	5	1	0	0
181	TRUE	Empty	Neutrophil defensin 3 OS=Homo sapiens GN=DEFA3 PE=1 SV=1	P59666		10 kDa	TRUE	unknown	2	1	2	1	0	2	2	1	0	0	4	2	1	1	1
182	TRUE	Empty	Immunoglobulin lambda variable 3-25 OS=Homo sapiens GN=IGLV3-25 PE=1 SV=2	P01717		12 kDa		unknown	6	6	0	1	0	1	5	0	0	0	3	6	0	0	0
183	TRUE	Empty	GMP synthase [glutamine-hydrolyzing] OS=Homo sapiens GN=GMPS PE=1 SV=1	P49915		77 kDa		unknown	2	2	2	17	0	0	0	0	0	0	0	0	0	0	0
184	TRUE	Empty	CTP synthase 1 OS=Homo sapiens GN=CTPS1 PE=1 SV=2	P17812		67 kDa		unknown	2	2	3	19	0	0	0	0	0	0	0	0	0	0	0
185	TRUE	Empty	Apolipoprotein M OS=Homo sapiens GN=APOM PE=1 SV=2	O95445 (+1)		21 kDa		unknown	2	2	2	2	1	1	1	2	1	0	1	2	1	1	0
186	TRUE	Empty	Gelsolin OS=Homo sapiens GN=GSN PE=1 SV=1	P06396		86 kDa		unknown	2	2	4	1	0	2	1	3	0	0	1	6	3	0	0
187	TRUE	Empty	Prothrombin OS=Homo sapiens GN=F2 PE=1 SV=2	P00734		70 kDa		unknown	2	2	3	1	0	2	2	1	0	0	3	4	2	0	0
188	TRUE	Empty	Cytosolic non-specific dipeptidase OS=Homo sapiens GN=CNDP2 PE=1 SV=2	Q96KP4		53 kDa		unknown	3	6	8	8	0	0	0	0	0	0	0	0	0	0	0
189	TRUE	Empty	Multifunctional protein ADE2 OS=Homo sapiens GN=PAICS PE=1 SV=3	P22234 (+1)		47 kDa		unknown	11	6	2	6	0	0	0	0	0	0	0	0	0	0	0
190	TRUE	Empty	von Willebrand factor OS=Homo sapiens GN=VWF PE=1 SV=4	P04275		309 kDa		unknown	2	2	3	2	0	0	1	0	0	0	1	1	0	0	0
191	TRUE	Empty	Isoform 2 of F-actin-capping protein subunit beta OS=Homo sapiens GN=CAPZB	P47756-2		31 kDa		unknown	5	3	4	9	0	0	0	0	0	0	0	0	0	0	0
192	TRUE	Empty	ADP-sugar pyrophosphatase OS=Homo sapiens GN=NUDT5 PE=1 SV=1	Q9UKK9		24 kDa		unknown	7	5	5	7	0	0	0	0	0	0	0	0	0	0	0
193	TRUE	Empty	tRNA-splicing ligase RtcB homolog OS=Homo sapiens GN=RTCB PE=1 SV=1	Q9Y3I0		55 kDa		unknown	4	3	5	9	0	0	0	0	0	0	0	0	0	0	0
194	TRUE	Empty	Immunoglobulin heavy variable 6-1 OS=Homo sapiens GN=IGHV6-1 PE=3 SV=1	A0A0B4J1U7		13 kDa	TRUE	unknown	2	1	1	0	0	0	1	0	0	0	1	1	0	0	0
195	TRUE	Empty	Isoform 3 of Nucleoside diphosphate kinase B OS=Homo sapiens GN=NME2	P22392-2		30 kDa	TRUE	unknown	6	3	2	4	2	1	0	0	0	2	0	0	0	0	0
196	TRUE	Empty	Proliferation-associated protein 2G4 OS=Homo sapiens GN=PA2G4 PE=1 SV=3	Q9UQ80		44 kDa		unknown	2	3	4	9	0	0	0	0	0	0	0	0	0	0	0
197	TRUE	Empty	T-complex protein 1 subunit epsilon OS=Homo sapiens GN=CCT5 PE=1 SV=1	P48643		60 kDa		unknown	3	0	0	16	0	0	0	0	0	0	0	0	0	0	0
198	TRUE	Empty	Serine hydroxymethyltransferase, mitochondrial OS=Homo sapiens GN=SHMT2 PE=1 SV=3	P34897 (+1)		56 kDa		unknown	4	1	1	12	0	0	0	0	0	0	0	0	0	0	0
199	TRUE	Empty	Hyaluronan-binding protein 2 OS=Homo sapiens GN=HABP2 PE=1 SV=1	Q14520 (+1)		63 kDa		unknown	18	2	1	0	0	0	0	0	0	0	0	0	0	0	0
200	TRUE	Empty	Transmembrane protein 132B OS=Homo sapiens GN=TMEM132B PE=2 SV=2	Q14DG7-DECOY		?		unknown	0	0	1	5	1	0	1	0	0	0	0	0	0	0	0
201	TRUE	Empty	Dermcidin OS=Homo sapiens GN=DCD PE=1 SV=2	P81605		11 kDa		unknown	4	1	0	0	0	0	0	3	0	0	3	5	2	0	0
202	TRUE	Empty	Histone-binding protein RBBP7 OS=Homo sapiens GN=RBBP7 PE=1 SV=1	Q16576		48 kDa	TRUE	unknown	4	4	3	9	0	0	0	0	0	0	0	0	0	0	0
203	TRUE	Empty	L-lactate dehydrogenase B chain OS=Homo sapiens GN=LDHB PE=1 SV=2	P07195		37 kDa	TRUE	unknown	3	5	5	5	0	0	0	0	0	0	0	0	0	0	0
204	TRUE	Empty	Protein NDRG1 OS=Homo sapiens GN=NDRG1 PE=1 SV=1	Q92597		43 kDa		unknown	4	3	4	8	0	0	0	0	0	0	0	0	0	0	0
205	TRUE	Empty	Proliferating cell nuclear antigen OS=Homo sapiens GN=PCNA PE=1 SV=1	P12004		29 kDa		unknown	0	3	4	9	0	0	0	0	0	0	0	0	0	0	0
206	TRUE	Empty	Methionine adenosyltransferase 2 subunit beta OS=Homo sapiens GN=MAT2B PE=1 SV=1	Q9NZL9		38 kDa		unknown	1	6	7	6	0	0	0	0	0	0	0	0	0	0	0
207	TRUE	Empty	Aminopeptidase B OS=Homo sapiens GN=RNPEP PE=1 SV=2	Q9H4A4		73 kDa		unknown	1	3	3	12	0	0	0	0	0	0	0	0	0	0	0
208	TRUE	Empty	Fatty acid synthase OS=Homo sapiens GN=FASN PE=1 SV=3	P49327		273 kDa		unknown	0	0	0	13	0	0	0	0	0	0	0	0	0	0	0
209	TRUE	Empty	C4b-binding protein beta chain OS=Homo sapiens GN=C4BPB PE=1 SV=1	P20851 (+1)		28 kDa		unknown	3	2	2	0	0	1	1	3	0	0	1	3	0	0	0
210	TRUE	Empty	Plexin domain-containing protein 2 OS=Homo sapiens GN=PLXDC2 PE=1 SV=1	Q6UX71		60 kDa		unknown	2	1	0	0	0	3	1	1	0	0	1	4	1	0	0
211	TRUE	Empty	Fructose-bisphosphate aldolase A OS=Homo sapiens GN=ALDOA PE=1 SV=2	P04075 (+1)		39 kDa		unknown	3	2	2	9	2	0	0	0	0	0	0	0	0	0	0
212	TRUE	Empty	Oxygen-dependent coproporphyrinogen-III oxidase, mitochondrial OS=Homo sapiens GN=CPOX PE=1 SV=3	P36551		50 kDa		unknown	1	2	4	8	0	0	0	0	0	0	0	0	0	0	0
213	TRUE	Empty	Transitional endoplasmic reticulum ATPase OS=Homo sapiens GN=VCP PE=1 SV=4	P55072		89 kDa		unknown	3	3	3	9	0	0	0	0	0	0	0	0	0	0	0
214	TRUE	Empty	T-complex protein 1 subunit zeta OS=Homo sapiens GN=CCT6A PE=1 SV=3	P40227		58 kDa		unknown	1	1	1	7	0	0	0	0	0	0	0	0	0	0	0
215	TRUE	Empty	Hypoxanthine-guanine phosphoribosyltransferase OS=Homo sapiens GN=HPRT1 PE=1 SV=2	P00492		25 kDa		unknown	3	4	2	10	0	0	0	0	0	0	0	0	0	0	0
216	TRUE	Empty	X-ray repair cross-complementing protein 6 OS=Homo sapiens GN=XRCC6 PE=1 SV=2	P12956		70 kDa		unknown	4	1	0	13	0	0	0	0	0	0	0	0	0	0	0
217	TRUE	Empty	Keratin, type I cuticular Ha1 OS=Homo sapiens GN=KRT31 PE=1 SV=3	Q15323		47 kDa	TRUE	unknown	0	0	0	0	0	0	0	0	0	0	0	0	9	0	1
218	TRUE	Empty	Fibulin-5 OS=Homo sapiens GN=FBLN5 PE=1 SV=1	Q9UBX5		50 kDa		unknown	3	0	0	0	0	3	0	2	0	0	2	4	2	0	0
219	TRUE	Empty	Ubiquitin carboxyl-terminal hydrolase isozyme L1 OS=Homo sapiens GN=UCHL1 PE=1 SV=2	P09936		25 kDa		unknown	4	3	3	3	0	1	0	1	0	0	0	0	0	0	0
220	TRUE	Empty	Hemoglobin subunit beta OS=Homo sapiens GN=HBB PE=1 SV=2	P68871		16 kDa		unknown	0	0	0	1	3	0	0	0	3	1	0	0	0	4	3
221	TRUE	Empty	Ran-specific GTPase-activating protein OS=Homo sapiens GN=RANBP1 PE=1 SV=1	P43487 (+1)		23 kDa		unknown	1	4	6	3	0	0	0	0	0	0	0	0	0	0	0
222	TRUE	Empty	Lysine--tRNA ligase OS=Homo sapiens GN=KARS PE=1 SV=3	Q15046 (+1)		68 kDa		unknown	3	3	2	9	0	0	0	0	0	0	0	0	0	0	0
223	TRUE	Empty	Peptidyl-prolyl cis-trans isomerase FKBP4 OS=Homo sapiens GN=FKBP4 PE=1 SV=3	Q02790		52 kDa		unknown	3	2	1	11	0	0	0	0	0	0	0	0	0	0	0
224	TRUE	Empty	T-complex protein 1 subunit alpha OS=Homo sapiens GN=TCP1 PE=1 SV=1	P17987		60 kDa		unknown	3	1	0	12	0	0	0	0	0	0	0	0	0	0	0
225	TRUE	Empty	Histone-binding protein RBBP4 OS=Homo sapiens GN=RBBP4 PE=1 SV=3	Q09028 (+1)		48 kDa	TRUE	unknown	3	2	0	10	0	0	0	0	0	0	0	0	0	0	0
226	TRUE	Empty	Apolipoprotein C-I OS=Homo sapiens GN=APOC1 PE=1 SV=1	P02654		9 kDa		unknown	1	1	1	1	1	2	1	1	0	1	1	3	1	0	1
227	TRUE	Empty	Isoform 2 of Matrix Gla protein OS=Homo sapiens GN=MGP	P08493-2		15 kDa		unknown	1	1	1	0	0	2	1	2	0	0	1	3	2	1	1
228	TRUE	Empty	Isoform 3 of Insulin-like growth factor II OS=Homo sapiens GN=IGF2	P01344-3		26 kDa		unknown	1	3	1	1	0	2	1	1	0	0	0	2	1	0	0
229	TRUE	Empty	EGF-containing fibulin-like extracellular matrix protein 2 OS=Homo sapiens GN=EFEMP2 PE=1 SV=3	O95967		49 kDa		unknown	0	1	1	0	0	1	3	2	0	0	1	4	5	0	0
230	TRUE	Empty	Plasma protease C1 inhibitor OS=Homo sapiens GN=SERPING1 PE=1 SV=2	P05155		55 kDa		unknown	2	1	0	3	0	1	0	0	0	3	0	3	0	0	0
231	TRUE	Empty	Zinc finger protein 566 OS=Homo sapiens GN=ZNF566 PE=1 SV=1	Q969W8-DECOY		?		unknown	0	0	0	2	1	0	0	0	0	0	0	0	0	2	0
232	TRUE	Empty	F-actin-capping protein subunit alpha-1 OS=Homo sapiens GN=CAPZA1 PE=1 SV=3	P52907		33 kDa	TRUE	unknown	1	5	2	7	0	0	0	0	0	0	0	0	0	0	0
233	TRUE	Empty	Heterogeneous nuclear ribonucleoprotein D0 OS=Homo sapiens GN=HNRNPD PE=1 SV=1	Q14103 (+1)		38 kDa	TRUE	unknown	3	2	4	8	0	0	0	0	0	0	0	0	0	0	0
234	TRUE	Empty	Vimentin OS=Homo sapiens GN=VIM PE=1 SV=4	P08670		54 kDa	TRUE	unknown	5	2	1	6	0	0	0	0	0	0	0	0	0	0	0
235	TRUE	Empty	14 kDa phosphohistidine phosphatase OS=Homo sapiens GN=PHPT1 PE=1 SV=1	Q9NRX4		14 kDa		unknown	5	4	2	7	0	0	0	0	0	0	0	0	0	0	0
236	TRUE	Empty	Keratin, type II cuticular Hb6 OS=Homo sapiens GN=KRT86 PE=1 SV=1	O43790		53 kDa	TRUE	unknown	0	1	0	0	0	0	0	0	0	0	0	0	13	0	0
237	TRUE	Empty	Out at first protein homolog OS=Homo sapiens GN=OAF PE=2 SV=1	Q86UD1		31 kDa		unknown	2	2	1	1	0	2	1	1	0	0	1	1	1	0	0
238	TRUE	Empty	Galectin-3-binding protein OS=Homo sapiens GN=LGALS3BP PE=1 SV=1	Q08380		65 kDa		unknown	1	0	1	2	0	1	0	0	1	3	0	1	2	0	2
239	TRUE	Empty	Hornerin OS=Homo sapiens GN=HRNR PE=1 SV=2	Q86YZ3		282 kDa		unknown	3	1	0	0	0	0	0	2	0	0	2	3	1	0	0
240	TRUE	Empty	Histone H2A type 2-C OS=Homo sapiens GN=HIST2H2AC PE=1 SV=4	Q16777 (+1)		14 kDa		unknown	2	3	1	4	1	0	0	0	0	0	0	0	0	0	0
241	TRUE	Empty	Eukaryotic translation initiation factor 1A, X-chromosomal OS=Homo sapiens GN=EIF1AX PE=1 SV=2	P47813		16 kDa		unknown	4	4	3	1	2	0	0	0	0	0	0	0	0	0	0
242	TRUE	Empty	ATP-dependent RNA helicase DDX1 OS=Homo sapiens GN=DDX1 PE=1 SV=2	Q92499		82 kDa		unknown	2	1	2	8	0	0	0	0	0	0	0	0	0	0	0
243	TRUE	Empty	Stress-induced-phosphoprotein 1 OS=Homo sapiens GN=STIP1 PE=1 SV=1	P31948		63 kDa		unknown	4	3	5	4	0	0	0	0	0	0	0	0	0	0	0
244	TRUE	Empty	Asparagine--tRNA ligase, cytoplasmic OS=Homo sapiens GN=NARS PE=1 SV=1	O43776		63 kDa		unknown	2	2	2	10	0	0	0	0	0	0	0	0	0	0	0
245	TRUE	Empty	Elongation factor 1-alpha 1 OS=Homo sapiens GN=EEF1A1 PE=1 SV=1	P68104		50 kDa		unknown	1	2	3	9	0	0	0	0	0	0	0	0	0	0	0
246	TRUE	Empty	Keratin, type II cuticular Hb5 OS=Homo sapiens GN=KRT85 PE=1 SV=1	P78386		56 kDa	TRUE	unknown	0	1	0	0	0	0	0	0	0	0	0	0	11	0	0
247	TRUE	Empty	Disintegrin and metalloproteinase domain-containing protein 10 OS=Homo sapiens GN=ADAM10 PE=1 SV=1	O14672		84 kDa		unknown	3	2	1	1	0	2	2	2	0	0	0	2	1	0	0
248	TRUE	Empty	Endoplasmin OS=Homo sapiens GN=HSP90B1 PE=1 SV=1	P14625		92 kDa	TRUE	unknown	1	0	1	7	0	0	0	0	0	0	0	0	0	0	0
249	TRUE	Empty	Eukaryotic initiation factor 4A-III OS=Homo sapiens GN=EIF4A3 PE=1 SV=4	P38919		47 kDa	TRUE	unknown	3	3	2	6	0	0	0	0	0	0	0	0	0	0	0
250	TRUE	Empty	Cystathionine beta-synthase-like protein OS=Homo sapiens GN=CBSL PE=1 SV=1	P0DN79		61 kDa		unknown	2	4	1	9	0	0	0	0	0	0	0	0	0	0	0
251	TRUE	Empty	X-ray repair cross-complementing protein 5 OS=Homo sapiens GN=XRCC5 PE=1 SV=3	P13010		83 kDa		unknown	2	2	1	9	0	0	0	0	0	0	0	0	0	0	0
252	TRUE	Empty	Serine/threonine-protein phosphatase 2A catalytic subunit alpha isoform OS=Homo sapiens GN=PPP2CA PE=1 SV=1	P67775		36 kDa		unknown	0	1	1	10	0	0	0	0	0	0	0	0	0	0	0
253	TRUE	Empty	Isoform 2 of Serine-threonine kinase receptor-associated protein OS=Homo sapiens GN=STRAP	Q9Y3F4-2		40 kDa		unknown	1	2	0	9	0	0	0	0	0	0	0	0	0	0	0
254	TRUE	Empty	Ficolin-3 OS=Homo sapiens GN=FCN3 PE=1 SV=2	O75636		33 kDa		unknown	1	2	1	0	0	2	0	2	0	0	1	1	1	0	0
255	TRUE	Empty	Regulator of chromosome condensation OS=Homo sapiens GN=RCC1 PE=1 SV=1	P18754 (+1)		45 kDa		unknown	3	2	1	6	0	0	0	0	0	0	0	0	0	0	0
256	TRUE	Empty	Valine--tRNA ligase OS=Homo sapiens GN=VARS PE=1 SV=4	P26640		140 kDa		unknown	5	1	2	6	0	0	0	0	0	0	0	0	0	0	0
257	TRUE	Empty	Serine/threonine-protein phosphatase 2A 65 kDa regulatory subunit A alpha isoform OS=Homo sapiens GN=PPP2R1A PE=1 SV=4	P30153		65 kDa		unknown	3	2	2	5	0	0	0	0	0	0	0	0	0	0	0
258	TRUE	Empty	Sialic acid synthase OS=Homo sapiens GN=NANS PE=1 SV=2	Q9NR45		40 kDa		unknown	2	4	2	4	0	0	0	0	0	0	0	0	0	0	0
259	TRUE	Empty	Heparin cofactor 2 OS=Homo sapiens GN=SERPIND1 PE=1 SV=3	P05546		57 kDa		unknown	1	1	1	1	1	1	0	1	1	1	1	2	1	0	0
260	TRUE	Empty	Putative RNA-binding protein Luc7-like 2 OS=Homo sapiens GN=LUC7L2 PE=1 SV=2	Q9Y383		47 kDa		unknown	3	2	1	5	0	0	0	0	0	0	0	0	0	0	0
261	TRUE	Empty	F-actin-capping protein subunit alpha-2 OS=Homo sapiens GN=CAPZA2 PE=1 SV=3	P47755		33 kDa	TRUE	unknown	0	3	1	6	0	0	0	0	0	0	0	0	0	0	0
262	TRUE	Empty	Dihydropyrimidinase-related protein 2 OS=Homo sapiens GN=DPYSL2 PE=1 SV=1	Q16555 (+1)		62 kDa	TRUE	unknown	2	3	2	4	0	0	0	0	0	0	0	0	0	0	0
263	TRUE	Empty	Nucleoporin Nup43 OS=Homo sapiens GN=NUP43 PE=1 SV=1	Q8NFH3		42 kDa		unknown	2	3	4	4	0	0	0	0	0	0	0	0	0	0	0
264	TRUE	Empty	Isoform 2 of U1 small nuclear ribonucleoprotein 70 kDa OS=Homo sapiens GN=SNRNP70	P08621-2		51 kDa		unknown	0	0	0	6	2	0	0	0	1	0	0	0	0	0	0
265	TRUE	Empty	Platelet-activating factor acetylhydrolase IB subunit alpha OS=Homo sapiens GN=PAFAH1B1 PE=1 SV=2	P43034		47 kDa		unknown	2	0	0	8	0	0	0	0	0	0	0	0	0	0	0
266	TRUE	Empty	Isoform 2 of Fibulin-2 OS=Homo sapiens GN=FBLN2	P98095-2		132 kDa		unknown	1	1	0	0	0	2	1	2	0	0	1	2	0	0	0
267	TRUE	Empty	Isoform 3 of Prostaglandin E synthase 3 OS=Homo sapiens GN=PTGES3	Q15185-3		15 kDa		unknown	1	1	2	6	1	0	0	0	0	0	0	0	0	0	0
268	TRUE	Empty	Tsukushin OS=Homo sapiens GN=TSKU PE=2 SV=3	Q8WUA8		38 kDa		unknown	0	1	0	0	0	0	0	0	1	0	3	1	0	0	4
269	TRUE	Empty	Isoform 2B of Cytoplasmic dynein 1 intermediate chain 2 OS=Homo sapiens GN=DYNC1I2	Q13409-2 (+2)		71 kDa		unknown	3	2	1	6	0	0	0	0	0	0	0	0	0	0	0
270	TRUE	Empty	Isoform 2 of Heterogeneous nuclear ribonucleoprotein A/B OS=Homo sapiens GN=HNRNPAB	Q99729-2 (+1)		36 kDa	TRUE	unknown	2	1	1	7	0	0	0	0	0	0	0	0	0	0	0
271	TRUE	Empty	T-complex protein 1 subunit eta OS=Homo sapiens GN=CCT7 PE=1 SV=2	Q99832		59 kDa		unknown	1	0	0	7	0	0	0	0	0	0	0	0	0	0	0
272	TRUE	Empty	Nidogen-1 OS=Homo sapiens GN=NID1 PE=1 SV=3	P14543		136 kDa	TRUE	unknown	3	4	0	3	0	0	0	0	0	0	0	0	0	0	0
273	TRUE	Empty	Pre-mRNA-splicing factor ATP-dependent RNA helicase DHX15 OS=Homo sapiens GN=DHX15 PE=1 SV=2	O43143		91 kDa	TRUE	unknown	1	0	0	9	0	0	0	0	0	0	0	0	0	0	0
274	TRUE	Empty	Exportin-2 OS=Homo sapiens GN=CSE1L PE=1 SV=3	P55060 (+2)		110 kDa		unknown	1	0	0	11	0	0	0	0	0	0	0	0	0	0	0
275	TRUE	Empty	Immunoglobulin delta heavy chain OS=Homo sapiens PE=1 SV=1	P0DOX3		56 kDa		unknown	1	1	0	0	1	1	0	0	0	0	1	3	0	0	0
276	TRUE	Empty	Zyxin OS=Homo sapiens GN=ZYX PE=1 SV=1	Q15942 (+1)		61 kDa		unknown	4	1	2	0	0	0	0	1	0	0	0	1	0	0	0
277	TRUE	Empty	Elongation factor 1-beta OS=Homo sapiens GN=EEF1B2 PE=1 SV=3	P24534		25 kDa		unknown	3	2	2	3	1	0	0	0	0	0	0	0	0	0	0
278	TRUE	Empty	Histone H4 OS=Homo sapiens GN=HIST1H4A PE=1 SV=2	P62805		11 kDa		unknown	1	1	1	8	0	0	0	0	0	0	0	0	0	0	0
279	TRUE	Empty	Isoform 2 of Cold shock domain-containing protein E1 OS=Homo sapiens GN=CSDE1	O75534-2 (+1)		86 kDa		unknown	1	2	2	5	0	0	0	0	0	0	0	0	0	0	0
280	TRUE	Empty	Phenylalanine--tRNA ligase beta subunit OS=Homo sapiens GN=FARSB PE=1 SV=3	Q9NSD9		66 kDa		unknown	1	1	2	6	0	0	0	0	0	0	0	0	0	0	0
281	TRUE	Empty	Elongation factor 1-delta OS=Homo sapiens GN=EEF1D PE=1 SV=5	P29692		31 kDa		unknown	3	3	3	1	0	0	0	0	0	0	0	0	0	0	0
282	TRUE	Empty	Spermidine synthase OS=Homo sapiens GN=SRM PE=1 SV=1	P19623		34 kDa		unknown	3	1	1	7	0	0	0	0	0	0	0	0	0	0	0
283	TRUE	Empty	Heat shock 70 kDa protein 4L OS=Homo sapiens GN=HSPA4L PE=1 SV=3	O95757		95 kDa	TRUE	unknown	1	1	0	5	0	0	0	0	0	0	0	0	0	0	0
284	TRUE	Empty	Dihydropyrimidinase-related protein 5 OS=Homo sapiens GN=DPYSL5 PE=1 SV=1	Q9BPU6		61 kDa		unknown	1	3	0	5	0	0	0	0	0	0	0	0	0	0	0
285	TRUE	Empty	Mitogen-activated protein kinase 3 OS=Homo sapiens GN=MAPK3 PE=1 SV=4	P27361		43 kDa	TRUE	unknown	0	0	0	7	0	0	0	0	0	0	0	0	0	0	0
286	TRUE	Empty	Tubulin--tyrosine ligase-like protein 12 OS=Homo sapiens GN=TTLL12 PE=1 SV=2	Q14166		74 kDa		unknown	0	0	0	8	0	0	0	0	0	0	0	0	0	0	0
287	TRUE	Empty	Serum paraoxonase/lactonase 3 OS=Homo sapiens GN=PON3 PE=1 SV=3	Q15166		40 kDa		unknown	2	2	1	0	0	2	1	1	0	0	0	1	1	0	0
288	TRUE	Empty	Carboxypeptidase N catalytic chain OS=Homo sapiens GN=CPN1 PE=1 SV=1	P15169		52 kDa		unknown	1	1	1	1	0	1	1	2	0	0	1	1	0	0	0
289	TRUE	Empty	Intelectin-1 OS=Homo sapiens GN=ITLN1 PE=1 SV=1	Q8WWA0		35 kDa		unknown	1	1	0	0	0	1	0	1	0	0	1	2	0	0	1
290	TRUE	Empty	Puromycin-sensitive aminopeptidase OS=Homo sapiens GN=NPEPPS PE=1 SV=2	P55786		103 kDa		unknown	0	1	1	6	0	1	0	0	0	0	0	0	0	0	0
291	TRUE	Empty	Splicing factor 3A subunit 3 OS=Homo sapiens GN=SF3A3 PE=1 SV=1	Q12874		59 kDa		unknown	2	1	0	1	0	0	0	0	0	0	0	0	0	0	0
292	TRUE	Empty	Isoform 2 of 6-phosphogluconate dehydrogenase, decarboxylating OS=Homo sapiens GN=PGD	P52209-2		52 kDa		unknown	2	1	0	5	0	0	0	0	0	0	0	0	0	0	0
293	TRUE	Empty	Hsc70-interacting protein OS=Homo sapiens GN=ST13 PE=1 SV=2	P50502		41 kDa		unknown	3	1	2	5	0	0	0	0	0	0	0	0	0	0	0
294	TRUE	Empty	Coronin-1B OS=Homo sapiens GN=CORO1B PE=1 SV=1	Q9BR76		54 kDa		unknown	2	1	1	7	0	0	0	0	0	0	0	0	0	0	0
295	TRUE	Empty	N-alpha-acetyltransferase 10 OS=Homo sapiens GN=NAA10 PE=1 SV=1	P41227		26 kDa		unknown	1	1	1	6	0	0	0	0	0	0	0	0	0	0	0
296	TRUE	Empty	40S ribosomal protein SA OS=Homo sapiens GN=RPSA PE=1 SV=4	P08865		33 kDa		unknown	1	0	1	7	0	0	0	0	0	0	0	0	0	0	0
297	TRUE	Empty	Hexokinase-1 OS=Homo sapiens GN=HK1 PE=1 SV=3	P19367 (+3)		102 kDa	TRUE	unknown	2	0	1	6	0	0	0	0	0	0	0	0	0	0	0
298	TRUE	Empty	Serine/arginine-rich splicing factor 3 OS=Homo sapiens GN=SRSF3 PE=1 SV=1	P84103 (+1)		19 kDa		unknown	1	1	0	6	0	0	0	0	0	0	0	0	0	0	0
299	TRUE	Empty	Isoform 4 of Cytosolic acyl coenzyme A thioester hydrolase OS=Homo sapiens GN=ACOT7	O00154-4		37 kDa		unknown	1	1	0	8	0	0	0	0	0	0	0	0	0	0	0
300	TRUE	Empty	Aspartate--tRNA ligase, cytoplasmic OS=Homo sapiens GN=DARS PE=1 SV=2	P14868		57 kDa		unknown	0	0	0	9	0	0	0	0	0	0	0	0	0	0	0
301	TRUE	Empty	60S ribosomal protein L29 OS=Homo sapiens GN=RPL29 PE=1 SV=2	P47914		18 kDa		unknown	1	1	1	3	3	0	0	0	0	0	0	0	0	0	0
302	TRUE	Empty	Isoform 2 of Heterogeneous nuclear ribonucleoprotein H3 OS=Homo sapiens GN=HNRNPH3	P31942-2		35 kDa	TRUE	unknown	1	1	1	2	0	0	0	0	0	0	0	0	0	0	0
303	TRUE	Empty	Hsp90 co-chaperone Cdc37 OS=Homo sapiens GN=CDC37 PE=1 SV=1	Q16543		44 kDa		unknown	1	2	2	4	0	0	0	0	0	0	0	0	0	0	0
304	TRUE	Empty	Peptidase M20 domain-containing protein 2 OS=Homo sapiens GN=PM20D2 PE=1 SV=2	Q8IYS1		48 kDa		unknown	2	0	2	6	0	0	0	0	0	0	0	0	0	0	0
305	TRUE	Empty	Alpha-enolase OS=Homo sapiens GN=ENO1 PE=1 SV=2	P06733		47 kDa		unknown	0	1	3	5	0	0	0	0	0	0	0	0	0	0	0
306	TRUE	Empty	Cullin-associated NEDD8-dissociated protein 1 OS=Homo sapiens GN=CAND1 PE=1 SV=2	Q86VP6		136 kDa	TRUE	unknown	0	1	1	6	0	0	0	0	0	0	0	0	0	0	0
307	TRUE	Empty	Alpha-actinin-4 OS=Homo sapiens GN=ACTN4 PE=1 SV=2	O43707		105 kDa	TRUE	unknown	4	0	0	4	0	0	0	0	0	0	0	0	0	0	0
308	TRUE	Empty	60S ribosomal protein L23a OS=Homo sapiens GN=RPL23A PE=1 SV=1	P62750		18 kDa		unknown	0	0	0	4	3	0	0	0	0	0	0	0	0	0	0
309	TRUE	Empty	1-phosphatidylinositol 3-phosphate 5-kinase OS=Homo sapiens GN=PIKFYVE PE=1 SV=3	Q9Y2I7		237 kDa		unknown	0	2	1	0	0	0	0	1	0	0	0	0	0	0	0
310	TRUE	Empty	Complement C1q subcomponent subunit C OS=Homo sapiens GN=C1QC PE=1 SV=3	P02747		26 kDa		unknown	1	1	0	2	1	1	0	0	0	1	0	0	0	0	0
311	TRUE	Empty	Glycine--tRNA ligase OS=Homo sapiens GN=GARS PE=1 SV=3	P41250		83 kDa		unknown	1	1	1	3	0	0	0	0	0	0	0	0	0	0	0
312	TRUE	Empty	Complement factor I OS=Homo sapiens GN=CFI PE=1 SV=2	P05156		66 kDa		unknown	3	0	1	0	0	1	0	0	0	0	0	2	0	0	0
313	TRUE	Empty	Isoform 2 of Cleavage and polyadenylation specificity factor subunit 6 OS=Homo sapiens GN=CPSF6	Q16630-2		63 kDa		unknown	0	1	0	2	0	0	0	0	0	0	0	0	0	0	0
314	TRUE	Empty	Eukaryotic translation initiation factor 3 subunit I OS=Homo sapiens GN=EIF3I PE=1 SV=1	Q13347		37 kDa		unknown	1	1	1	5	0	0	0	0	0	0	0	0	0	0	0
315	TRUE	Empty	ATP-dependent 6-phosphofructokinase, platelet type OS=Homo sapiens GN=PFKP PE=1 SV=2	Q01813		86 kDa	TRUE	unknown	1	1	1	6	0	0	0	0	0	0	0	0	0	0	0
316	TRUE	Empty	Nicotinamide phosphoribosyltransferase OS=Homo sapiens GN=NAMPT PE=1 SV=1	P43490		56 kDa		unknown	2	2	1	4	0	0	0	0	0	0	0	0	0	0	0
317	TRUE	Empty	Isoform 4 of Cadherin-13 OS=Homo sapiens GN=CDH13	P55290-4		83 kDa		unknown	3	3	2	0	0	1	0	0	0	0	0	0	0	0	0
318	TRUE	Empty	Lactoylglutathione lyase OS=Homo sapiens GN=GLO1 PE=1 SV=4	Q04760 (+1)		21 kDa		unknown	1	2	3	3	0	0	0	0	0	0	0	0	0	0	0
319	TRUE	Empty	Inosine-5'-monophosphate dehydrogenase 2 OS=Homo sapiens GN=IMPDH2 PE=1 SV=2	P12268		56 kDa		unknown	2	2	1	4	0	0	0	0	0	0	0	0	0	0	0
320	TRUE	Empty	Septin-11 OS=Homo sapiens GN=SEPT11 PE=1 SV=3	Q9NVA2		49 kDa	TRUE	unknown	0	1	1	3	0	0	0	0	0	0	0	0	0	0	0
321	TRUE	Empty	60 kDa heat shock protein, mitochondrial OS=Homo sapiens GN=HSPD1 PE=1 SV=2	P10809		61 kDa		unknown	0	1	1	3	0	0	0	0	0	0	0	0	0	0	0
322	TRUE	Empty	Transcription intermediary factor 1-beta OS=Homo sapiens GN=TRIM28 PE=1 SV=5	Q13263		89 kDa		unknown	2	1	0	5	0	0	0	0	0	0	0	0	0	0	0
323	TRUE	Empty	Eukaryotic translation initiation factor 2 subunit 3 OS=Homo sapiens GN=EIF2S3 PE=1 SV=3	P41091		51 kDa		unknown	1	1	0	7	0	0	0	0	0	0	0	0	0	0	0
324	TRUE	Empty	Heterogeneous nuclear ribonucleoprotein D-like OS=Homo sapiens GN=HNRNPDL PE=1 SV=3	O14979		46 kDa	TRUE	unknown	3	0	1	0	0	0	0	0	0	0	0	0	0	0	0
325	TRUE	Empty	Serine--tRNA ligase, cytoplasmic OS=Homo sapiens GN=SARS PE=1 SV=3	P49591		59 kDa		unknown	1	0	0	4	0	0	0	0	0	0	0	0	0	0	0
326	TRUE	Empty	Isoform 2 of 40S ribosomal protein S3 OS=Homo sapiens GN=RPS3	P23396-2		28 kDa		unknown	0	0	0	7	0	0	0	0	0	0	0	0	0	0	0
327	TRUE	Empty	Purine nucleoside phosphorylase OS=Homo sapiens GN=PNP PE=1 SV=2	P00491		32 kDa		unknown	0	0	0	7	0	0	0	0	0	0	0	0	0	0	0
328	TRUE	Empty	Glycogen phosphorylase, brain form OS=Homo sapiens GN=PYGB PE=1 SV=5	P11216		97 kDa	TRUE	unknown	0	0	0	8	0	0	0	0	0	0	0	0	0	0	0
329	TRUE	Empty	Receptor of activated protein C kinase 1 OS=Homo sapiens GN=RACK1 PE=1 SV=3	P63244		35 kDa		unknown	0	0	0	9	0	0	0	0	0	0	0	0	0	0	0
330	TRUE	Empty	BolA-like protein 2 OS=Homo sapiens GN=BOLA2 PE=1 SV=1	Q9H3K6		10 kDa		unknown	2	3	2	1	0	0	0	0	0	0	0	0	0	0	0
331	TRUE	Empty	Stanniocalcin-2 OS=Homo sapiens GN=STC2 PE=1 SV=1	O76061		33 kDa		unknown	2	2	2	1	0	0	0	0	0	0	0	0	0	0	0
332	TRUE	Empty	Phosphoribosyl pyrophosphate synthase-associated protein 2 OS=Homo sapiens GN=PRPSAP2 PE=1 SV=1	O60256 (+1)		41 kDa		unknown	1	2	2	2	0	0	0	0	0	0	0	0	0	0	0
333	TRUE	Empty	Protein arginine N-methyltransferase 5 OS=Homo sapiens GN=PRMT5 PE=1 SV=4	O14744 (+1)		73 kDa		unknown	1	1	1	5	0	0	0	0	0	0	0	0	0	0	0
334	TRUE	Empty	Immunoglobulin lambda variable 3-19 OS=Homo sapiens GN=IGLV3-19 PE=1 SV=2	P01714		12 kDa		unknown	2	1	0	0	0	0	3	0	0	0	0	0	1	0	0
335	TRUE	Empty	ATP-dependent 6-phosphofructokinase, liver type OS=Homo sapiens GN=PFKL PE=1 SV=6	P17858		85 kDa	TRUE	unknown	1	1	1	5	0	0	0	0	0	0	0	0	0	0	0
336	TRUE	Empty	Hemoglobin subunit alpha OS=Homo sapiens GN=HBA1 PE=1 SV=2	P69905		15 kDa		unknown	0	0	0	1	0	0	0	0	0	0	0	0	0	2	2
337	TRUE	Empty	Glutamate--cysteine ligase catalytic subunit OS=Homo sapiens GN=GCLC PE=1 SV=2	P48506		73 kDa		unknown	3	2	0	3	0	0	0	0	0	0	0	0	0	0	0
338	TRUE	Empty	Cleavage stimulation factor subunit 1 OS=Homo sapiens GN=CSTF1 PE=1 SV=1	Q05048		48 kDa		unknown	1	1	0	6	0	0	0	0	0	0	0	0	0	0	0
339	TRUE	Empty	Interleukin enhancer-binding factor 2 OS=Homo sapiens GN=ILF2 PE=1 SV=2	Q12905		43 kDa		unknown	1	1	0	5	0	0	0	0	0	0	0	0	0	0	0
340	TRUE	Empty	Isoform 2 of Mitotic checkpoint protein BUB3 OS=Homo sapiens GN=BUB3	O43684-2		37 kDa		unknown	0	1	1	6	0	0	0	0	0	0	0	0	0	0	0
341	TRUE	Empty	Isoform 3 of Phosphoacetylglucosamine mutase OS=Homo sapiens GN=PGM3	O95394-4		63 kDa		unknown	1	0	0	3	0	0	0	0	0	0	0	0	0	0	0
342	TRUE	Empty	Transforming protein RhoA OS=Homo sapiens GN=RHOA PE=1 SV=1	P61586		22 kDa		unknown	3	0	0	5	0	0	0	0	0	0	0	0	0	0	0
343	TRUE	Empty	Serrate RNA effector molecule homolog OS=Homo sapiens GN=SRRT PE=1 SV=1	Q9BXP5 (+1)		101 kDa		unknown	0	0	0	5	0	0	0	0	0	0	0	0	0	0	0
344	TRUE	Empty	Isoform 3 of Protein arginine N-methyltransferase 1 OS=Homo sapiens GN=PRMT1	Q99873-3		40 kDa		unknown	0	0	0	6	0	0	0	0	0	0	0	0	0	0	0
345	TRUE	Empty	tRNA (cytosine(34)-C(5))-methyltransferase OS=Homo sapiens GN=NSUN2 PE=1 SV=2	Q08J23 (+1)		86 kDa		unknown	0	0	0	7	0	0	0	0	0	0	0	0	0	0	0
346	TRUE	Empty	Amidophosphoribosyltransferase OS=Homo sapiens GN=PPAT PE=1 SV=1	Q06203		57 kDa		unknown	0	0	0	7	0	0	0	0	0	0	0	0	0	0	0
347	TRUE	Empty	Isoform 4 of Partitioning defective 3 homolog OS=Homo sapiens GN=PARD3	Q8TEW0-4-DECOY (+1)		?		unknown	0	0	0	0	2	0	0	0	0	0	0	0	0	1	0
348	TRUE	Empty	45 kDa calcium-binding protein OS=Homo sapiens GN=SDF4 PE=1 SV=1	Q9BRK5 (+3)		42 kDa		unknown	2	1	1	2	0	0	0	0	0	0	0	0	0	0	0
349	TRUE	Empty	Far upstream element-binding protein 2 OS=Homo sapiens GN=KHSRP PE=1 SV=4	Q92945		73 kDa		unknown	2	2	1	1	0	0	0	0	0	0	0	0	0	0	0
350	TRUE	Empty	Phenylalanine--tRNA ligase alpha subunit OS=Homo sapiens GN=FARSA PE=1 SV=3	Q9Y285		58 kDa		unknown	1	1	1	2	0	0	0	0	0	0	0	0	0	0	0
351	TRUE	Empty	Chloride intracellular channel protein 1 OS=Homo sapiens GN=CLIC1 PE=1 SV=4	O00299		27 kDa		unknown	0	1	1	4	0	0	0	0	0	0	0	0	0	0	0
352	TRUE	Empty	mRNA turnover protein 4 homolog OS=Homo sapiens GN=MRTO4 PE=1 SV=2	Q9UKD2		28 kDa		unknown	2	0	0	0	0	0	1	0	0	0	0	0	0	0	0
353	TRUE	Empty	Immunoglobulin heavy variable 2-5 OS=Homo sapiens GN=IGHV2-5 PE=1 SV=2	P01817		13 kDa		unknown	0	0	0	0	0	3	0	1	0	0	0	2	0	0	0
354	TRUE	Empty	Epiplakin OS=Homo sapiens GN=EPPK1 PE=1 SV=2	P58107		556 kDa	TRUE	unknown	0	1	0	2	0	0	0	0	0	0	0	0	0	0	0
355	TRUE	Empty	Isoform 3 of Septin-2 OS=Homo sapiens GN=SEPT2	Q15019-3		43 kDa		unknown	0	1	2	2	0	0	0	0	0	0	0	0	0	0	0
356	TRUE	Empty	Segment polarity protein dishevelled homolog DVL-2 OS=Homo sapiens GN=DVL2 PE=1 SV=1	O14641		79 kDa	TRUE	unknown	0	0	1	3	1	0	0	0	0	0	0	0	0	0	0
357	TRUE	Empty	14-3-3 protein theta OS=Homo sapiens GN=YWHAQ PE=1 SV=1	P27348		28 kDa		unknown	0	2	2	1	0	0	0	0	0	0	0	0	0	0	0
358	TRUE	Empty	ATP-dependent RNA helicase DDX42 OS=Homo sapiens GN=DDX42 PE=1 SV=1	Q86XP3		103 kDa		unknown	2	2	1	0	0	0	0	0	0	0	0	0	0	0	0
359	TRUE	Empty	E3 ubiquitin-protein ligase CHIP OS=Homo sapiens GN=STUB1 PE=1 SV=2	Q9UNE7		35 kDa		unknown	0	0	0	3	0	0	0	0	0	0	0	0	0	0	0
360	TRUE	Empty	Isoform 2 of Alpha-actinin-1 OS=Homo sapiens GN=ACTN1	P12814-2 (+1)		103 kDa	TRUE	unknown	4	0	0	3	0	0	0	0	0	0	0	0	0	0	0
361	TRUE	Empty	Bifunctional purine biosynthesis protein PURH OS=Homo sapiens GN=ATIC PE=1 SV=3	P31939		65 kDa		unknown	0	1	0	5	0	0	0	0	0	0	0	0	0	0	0
362	TRUE	Empty	Importin subunit beta-1 OS=Homo sapiens GN=KPNB1 PE=1 SV=2	Q14974		97 kDa		unknown	0	0	0	6	0	0	0	0	0	0	0	0	0	0	0
363	TRUE	Empty	Glutamine--fructose-6-phosphate aminotransferase [isomerizing] 1 OS=Homo sapiens GN=GFPT1 PE=1 SV=3	Q06210		79 kDa	TRUE	unknown	0	0	0	6	0	0	0	0	0	0	0	0	0	0	0
364	TRUE	Empty	Exportin-1 OS=Homo sapiens GN=XPO1 PE=1 SV=1	O14980		123 kDa		unknown	0	0	0	5	0	0	0	0	0	0	0	0	0	0	0
365	TRUE	Empty	Protein transport protein Sec23B OS=Homo sapiens GN=SEC23B PE=1 SV=2	Q15437		86 kDa	TRUE	unknown	1	1	0	3	0	0	0	0	0	0	0	0	0	0	0
366	TRUE	Empty	LIM and SH3 domain protein 1 OS=Homo sapiens GN=LASP1 PE=1 SV=2	Q14847		30 kDa		unknown	2	2	1	0	0	0	0	0	0	0	0	0	0	0	0
367	TRUE	Empty	Copine-1 OS=Homo sapiens GN=CPNE1 PE=1 SV=1	Q99829		59 kDa		unknown	1	0	1	2	0	0	0	0	0	0	0	0	0	0	0
368	TRUE	Empty	Probable ATP-dependent RNA helicase DDX17 OS=Homo sapiens GN=DDX17 PE=1 SV=2	Q92841 (+3)		80 kDa		unknown	2	0	1	1	0	0	0	0	0	0	0	0	0	0	0
369	TRUE	Empty	Farnesyl pyrophosphate synthase OS=Homo sapiens GN=FDPS PE=1 SV=4	P14324 (+1)		48 kDa		unknown	0	1	1	4	0	0	0	0	0	0	0	0	0	0	0
370	TRUE	Empty	Thimet oligopeptidase OS=Homo sapiens GN=THOP1 PE=1 SV=2	P52888		79 kDa		unknown	0	2	0	4	0	0	0	0	0	0	0	0	0	0	0
371	TRUE	Empty	Talin-1 OS=Homo sapiens GN=TLN1 PE=1 SV=3	Q9Y490		270 kDa	TRUE	unknown	0	0	0	3	0	0	0	0	0	0	0	0	0	0	0
372	TRUE	Empty	Ribose-phosphate pyrophosphokinase 1 OS=Homo sapiens GN=PRPS1 PE=1 SV=2	P60891		35 kDa		unknown	0	1	0	5	0	0	0	0	0	0	0	0	0	0	0
373	TRUE	Empty	Phosphoglycerate mutase 1 OS=Homo sapiens GN=PGAM1 PE=1 SV=2	P18669		29 kDa		unknown	1	0	0	3	0	0	0	0	0	0	0	0	0	0	0
374	TRUE	Empty	D-3-phosphoglycerate dehydrogenase OS=Homo sapiens GN=PHGDH PE=1 SV=4	O43175		57 kDa		unknown	0	0	1	4	0	0	0	0	0	0	0	0	0	0	0
375	TRUE	Empty	Cyclin-dependent kinase inhibitor 2A OS=Homo sapiens GN=CDKN2A PE=1 SV=2	P42771 (+1)		17 kDa		unknown	3	0	2	0	0	0	0	0	0	0	0	0	0	0	0
376	TRUE	Empty	60S ribosomal protein L5 OS=Homo sapiens GN=RPL5 PE=1 SV=3	P46777		34 kDa		unknown	1	0	0	4	0	0	0	0	0	0	0	0	0	0	0
377	TRUE	Empty	DNA replication licensing factor MCM2 OS=Homo sapiens GN=MCM2 PE=1 SV=4	P49736		102 kDa		unknown	0	0	0	6	0	0	0	0	0	0	0	0	0	0	0
378	TRUE	Empty	Regulator of nonsense transcripts 1 OS=Homo sapiens GN=UPF1 PE=1 SV=2	Q92900		124 kDa		unknown	0	0	0	6	0	0	0	0	0	0	0	0	0	0	0
379	TRUE	Empty	Adenylosuccinate lyase OS=Homo sapiens GN=ADSL PE=1 SV=2	P30566		55 kDa		unknown	0	0	0	5	0	0	0	0	0	0	0	0	0	0	0
380	TRUE	Empty	Isoform 2 of Heterogeneous nuclear ribonucleoprotein U OS=Homo sapiens GN=HNRNPU	Q00839-2		89 kDa		unknown	0	0	0	4	0	0	0	0	0	0	0	0	0	0	0
381	TRUE	Empty	Importin-5 OS=Homo sapiens GN=IPO5 PE=1 SV=4	O00410 (+1)		124 kDa		unknown	0	0	0	3	0	0	0	0	0	0	0	0	0	0	0
382	TRUE	Empty	Isoform 9 of Collectin-11 OS=Homo sapiens GN=COLEC11	Q9BWP8-9		29 kDa		unknown	2	1	0	1	0	0	0	0	0	0	0	0	1	0	0
383	TRUE	Empty	14-3-3 protein epsilon OS=Homo sapiens GN=YWHAE PE=1 SV=1	P62258		29 kDa		unknown	1	1	1	2	0	0	0	0	0	0	0	0	0	0	0
384	TRUE	Empty	High mobility group protein B1 OS=Homo sapiens GN=HMGB1 PE=1 SV=3	P09429		25 kDa		unknown	2	1	1	0	0	0	0	0	0	0	0	0	0	0	0
385	TRUE	Empty	Protein transport protein Sec24C OS=Homo sapiens GN=SEC24C PE=1 SV=3	P53992		118 kDa		unknown	2	0	1	2	0	0	0	0	0	0	0	0	0	0	0
386	TRUE	Empty	Thyroid receptor-interacting protein 6 OS=Homo sapiens GN=TRIP6 PE=1 SV=3	Q15654		50 kDa		unknown	1	2	0	2	0	0	0	0	0	0	0	0	0	0	0
387	TRUE	Empty	40S ribosomal protein S19 OS=Homo sapiens GN=RPS19 PE=1 SV=2	P39019		16 kDa		unknown	0	0	1	2	0	0	0	0	0	0	0	0	0	0	0
388	TRUE	Empty	Peptidyl-prolyl cis-trans isomerase A OS=Homo sapiens GN=PPIA PE=1 SV=2	P62937		18 kDa		unknown	2	1	1	0	0	0	0	0	0	0	0	0	0	0	0
389	TRUE	Empty	PDZ and LIM domain protein 1 OS=Homo sapiens GN=PDLIM1 PE=1 SV=4	O00151		36 kDa		unknown	3	1	1	0	0	0	0	0	0	0	0	0	0	0	0
390	TRUE	Empty	L-aminoadipate-semialdehyde dehydrogenase-phosphopantetheinyl transferase OS=Homo sapiens GN=AASDHPPT PE=1 SV=2	Q9NRN7		36 kDa		unknown	0	2	0	2	0	0	0	0	0	0	0	0	0	0	0
391	TRUE	Empty	Cathepsin B OS=Homo sapiens GN=CTSB PE=1 SV=3	P07858		38 kDa		unknown	2	1	0	2	0	0	0	0	0	0	0	0	0	0	0
392	TRUE	Empty	Histone-arginine methyltransferase CARM1 OS=Homo sapiens GN=CARM1 PE=1 SV=3	Q86X55 (+1)		66 kDa		unknown	2	0	0	1	0	0	0	0	0	0	0	0	0	0	0
393	TRUE	Empty	Isoform 4 of Serine hydroxymethyltransferase, cytosolic OS=Homo sapiens GN=SHMT1	P34896-4		38 kDa		unknown	0	1	0	2	0	0	0	0	0	0	0	0	0	0	0
394	TRUE	Empty	Poly(rC)-binding protein 2 OS=Homo sapiens GN=PCBP2 PE=1 SV=1	Q15366 (+7)		39 kDa		unknown	0	1	0	3	0	0	0	0	0	0	0	0	0	0	0
395	TRUE	Empty	Serine/threonine-protein phosphatase 5 OS=Homo sapiens GN=PPP5C PE=1 SV=1	P53041		57 kDa		unknown	0	1	0	2	0	0	0	0	0	0	0	0	0	0	0
396	TRUE	Empty	Macrophage receptor MARCO OS=Homo sapiens GN=MARCO PE=1 SV=1	Q9UEW3 (+1)		53 kDa		unknown	0	0	0	2	0	0	0	0	0	0	0	0	0	0	0
397	TRUE	Empty	Splicing factor 3B subunit 2 OS=Homo sapiens GN=SF3B2 PE=1 SV=2	Q13435		100 kDa		unknown	0	0	0	2	0	0	0	0	0	0	0	0	0	0	0
398	TRUE	Empty	Cleavage and polyadenylation specificity factor subunit 7 OS=Homo sapiens GN=CPSF7 PE=1 SV=1	Q8N684 (+2)		52 kDa		unknown	1	0	0	4	0	0	0	0	0	0	0	0	0	0	0
399	TRUE	Empty	Heterogeneous nuclear ribonucleoprotein Q OS=Homo sapiens GN=SYNCRIP PE=1 SV=2	O60506 (+3)		70 kDa		unknown	0	1	0	4	0	0	0	0	0	0	0	0	0	0	0
400	TRUE	Empty	Isoform 2 of Drebrin-like protein OS=Homo sapiens GN=DBNL	Q9UJU6-2 (+1)		48 kDa		unknown	0	3	2	0	0	0	0	0	0	0	0	0	0	0	0
401	TRUE	Empty	NHL repeat-containing protein 2 OS=Homo sapiens GN=NHLRC2 PE=1 SV=1	Q8NBF2		79 kDa		unknown	0	1	0	3	0	0	0	0	0	0	0	0	0	0	0
402	TRUE	Empty	Tubulin-folding cofactor B OS=Homo sapiens GN=TBCB PE=1 SV=2	Q99426 (+1)		27 kDa		unknown	1	0	0	4	0	0	0	0	0	0	0	0	0	0	0
403	TRUE	Empty	DNA replication licensing factor MCM3 OS=Homo sapiens GN=MCM3 PE=1 SV=3	P25205		91 kDa		unknown	0	0	0	3	0	0	0	0	0	0	0	0	0	0	0
404	TRUE	Empty	Glycogen phosphorylase, liver form OS=Homo sapiens GN=PYGL PE=1 SV=4	P06737 (+1)		97 kDa	TRUE	unknown	0	0	0	5	0	0	0	0	0	0	0	0	0	0	0
405	TRUE	Empty	V-type proton ATPase catalytic subunit A OS=Homo sapiens GN=ATP6V1A PE=1 SV=2	P38606		68 kDa		unknown	0	0	0	4	0	0	0	0	0	0	0	0	0	0	0
406	TRUE	Empty	Isoform 2 of Tubulin-specific chaperone E OS=Homo sapiens GN=TBCE	Q15813-2		65 kDa		unknown	0	0	0	3	0	0	0	0	0	0	0	0	0	0	0
407	TRUE	Empty	Protein transport protein Sec31A OS=Homo sapiens GN=SEC31A PE=1 SV=3	O94979 (+7)		133 kDa		unknown	0	0	0	4	0	0	0	0	0	0	0	0	0	0	0
408	TRUE	Empty	Keratin-associated protein 3-1 OS=Homo sapiens GN=KRTAP3-1 PE=1 SV=1	Q9BYR8		11 kDa		unknown	0	0	0	0	0	0	0	0	0	0	0	0	3	0	0
409	TRUE	Empty	Protein jagged-1 OS=Homo sapiens GN=JAG1 PE=1 SV=3	P78504		134 kDa		unknown	0	0	0	2	0	0	0	0	0	0	0	0	0	0	0
410	TRUE	Empty	Nucleobindin-1 OS=Homo sapiens GN=NUCB1 PE=1 SV=4	Q02818		54 kDa		unknown	1	0	1	2	0	0	0	0	0	0	0	0	0	0	0
411	TRUE	Empty	NADP-dependent malic enzyme OS=Homo sapiens GN=ME1 PE=1 SV=1	P48163		64 kDa		unknown	2	1	0	1	0	0	0	0	0	0	0	0	0	0	0
412	TRUE	Empty	Adenine phosphoribosyltransferase OS=Homo sapiens GN=APRT PE=1 SV=2	P07741 (+1)		20 kDa		unknown	0	1	1	2	0	0	0	0	0	0	0	0	0	0	0
413	TRUE	Empty	Complement C5 OS=Homo sapiens GN=C5 PE=1 SV=4	P01031		188 kDa		unknown	0	0	0	0	0	0	0	0	0	0	0	2	0	0	0
414	TRUE	Empty	Isoform 3 of Adhesion G protein-coupled receptor A3 OS=Homo sapiens GN=ADGRA3	Q8IWK6-3		132 kDa		unknown	0	0	0	2	0	0	0	0	0	1	0	0	0	0	0
415	TRUE	Empty	High mobility group protein B2 OS=Homo sapiens GN=HMGB2 PE=1 SV=2	P26583		24 kDa		unknown	1	0	2	0	0	0	0	0	0	0	0	0	0	0	0
416	TRUE	Empty	Bifunctional glutamate/proline--tRNA ligase OS=Homo sapiens GN=EPRS PE=1 SV=5	P07814		171 kDa		unknown	1	0	0	3	0	0	0	0	0	0	0	0	0	0	0
417	TRUE	Empty	DNA replication complex GINS protein PSF3 OS=Homo sapiens GN=GINS3 PE=1 SV=1	Q9BRX5 (+1)		25 kDa		unknown	0	2	2	0	0	0	0	0	0	0	0	0	0	0	0
418	TRUE	Empty	Isoform 2 of Alanine--tRNA ligase, cytoplasmic OS=Homo sapiens GN=AARS	P49588-2		109 kDa		unknown	0	0	1	3	0	0	0	0	0	0	0	0	0	0	0
419	TRUE	Empty	RuvB-like 1 OS=Homo sapiens GN=RUVBL1 PE=1 SV=1	Q9Y265		50 kDa		unknown	1	0	0	2	0	0	0	0	0	0	0	0	0	0	0
420	TRUE	Empty	Ribonuclease H2 subunit C OS=Homo sapiens GN=RNASEH2C PE=1 SV=1	Q8TDP1		18 kDa		unknown	2	0	1	0	0	0	0	0	0	0	0	0	0	0	0
421	TRUE	Empty	Protein SEC13 homolog OS=Homo sapiens GN=SEC13 PE=1 SV=3	P55735		36 kDa		unknown	1	0	0	3	0	0	0	0	0	0	0	0	0	0	0
422	TRUE	Empty	Isoform 2 of Thioredoxin-dependent peroxide reductase, mitochondrial OS=Homo sapiens GN=PRDX3	P30048-2		26 kDa		unknown	3	1	0	0	0	0	0	0	0	0	0	0	0	0	0
423	TRUE	Empty	Splicing factor 3B subunit 1 OS=Homo sapiens GN=SF3B1 PE=1 SV=3	O75533		146 kDa		unknown	0	0	0	3	0	0	0	0	0	0	0	0	0	0	0
424	TRUE	Empty	Protein transport protein Sec23A OS=Homo sapiens GN=SEC23A PE=1 SV=2	Q15436		86 kDa	TRUE	unknown	0	0	0	3	0	0	0	0	0	0	0	0	0	0	0
425	TRUE	Empty	4-trimethylaminobutyraldehyde dehydrogenase OS=Homo sapiens GN=ALDH9A1 PE=1 SV=3	P49189		54 kDa		unknown	0	0	0	2	0	0	0	0	0	0	0	0	0	0	0
426	TRUE	Empty	Serine/threonine-protein phosphatase 2A 55 kDa regulatory subunit B alpha isoform OS=Homo sapiens GN=PPP2R2A PE=1 SV=1	P63151		52 kDa		unknown	0	0	0	2	0	0	0	0	0	0	0	0	0	0	0
427	TRUE	Empty	Xaa-Pro aminopeptidase 1 OS=Homo sapiens GN=XPNPEP1 PE=1 SV=3	Q9NQW7 (+1)		70 kDa		unknown	0	0	0	3	0	0	0	0	0	0	0	0	0	0	0
428	TRUE	Empty	Probable tRNA N6-adenosine threonylcarbamoyltransferase OS=Homo sapiens GN=OSGEP PE=1 SV=1	Q9NPF4		36 kDa		unknown	0	0	0	3	0	0	0	0	0	0	0	0	0	0	0
429	TRUE	Empty	60S acidic ribosomal protein P0-like OS=Homo sapiens GN=RPLP0P6 PE=5 SV=1	Q8NHW5		34 kDa		unknown	0	0	0	4	0	0	0	0	0	0	0	0	0	0	0
430	TRUE	Empty	TAR DNA-binding protein 43 OS=Homo sapiens GN=TARDBP PE=1 SV=1	Q13148		45 kDa		unknown	0	0	0	2	0	0	0	0	0	0	0	0	0	0	0
431	TRUE	Empty	ATP-dependent RNA helicase DDX3X OS=Homo sapiens GN=DDX3X PE=1 SV=3	O00571 (+1)		73 kDa		unknown	0	0	0	3	0	0	0	0	0	0	0	0	0	0	0
432	TRUE	Empty	T-complex protein 1 subunit delta OS=Homo sapiens GN=CCT4 PE=1 SV=4	P50991		58 kDa		unknown	0	0	0	2	0	0	0	0	0	0	0	0	0	0	0
433	TRUE	Empty	60S ribosomal protein L11 OS=Homo sapiens GN=RPL11 PE=1 SV=2	P62913		20 kDa		unknown	0	0	0	4	0	0	0	0	0	0	0	0	0	0	0
434	TRUE	Empty	Pre-mRNA-processing factor 19 OS=Homo sapiens GN=PRPF19 PE=1 SV=1	Q9UMS4		55 kDa		unknown	0	0	0	3	0	0	0	0	0	0	0	0	0	0	0
435	TRUE	Empty	ADAM DEC1 OS=Homo sapiens GN=ADAMDEC1 PE=1 SV=2	O15204		53 kDa		unknown	0	0	0	0	0	2	0	1	0	0	0	0	0	0	0
436	TRUE	Empty	Filaggrin-2 OS=Homo sapiens GN=FLG2 PE=1 SV=1	Q5D862		248 kDa		unknown	0	0	0	0	0	0	0	0	0	0	0	2	0	0	0
437	TRUE	Empty	Isoform 2 of Protein FAM98B OS=Homo sapiens GN=FAM98B	Q52LJ0-2		46 kDa		unknown	0	1	0	2	0	0	0	0	0	0	0	0	0	0	0
438	TRUE	Empty	Methylosome protein 50 OS=Homo sapiens GN=WDR77 PE=1 SV=1	Q9BQA1 (+1)		37 kDa		unknown	1	0	0	2	0	0	0	0	0	0	0	0	0	0	0
439	TRUE	Empty	Platelet-activating factor acetylhydrolase IB subunit gamma OS=Homo sapiens GN=PAFAH1B3 PE=1 SV=1	Q15102		26 kDa		unknown	0	0	2	0	0	0	0	0	0	0	0	0	0	0	0
440	TRUE	Empty	DNA replication licensing factor MCM5 OS=Homo sapiens GN=MCM5 PE=1 SV=5	P33992		82 kDa		unknown	0	0	0	2	0	0	0	0	0	0	0	0	0	0	0
441	TRUE	Empty	Leukotriene A-4 hydrolase OS=Homo sapiens GN=LTA4H PE=1 SV=2	P09960		69 kDa		unknown	0	0	0	2	0	0	0	0	0	0	0	0	0	0	0
442	TRUE	Empty	Histone acetyltransferase type B catalytic subunit OS=Homo sapiens GN=HAT1 PE=1 SV=1	O14929		50 kDa		unknown	0	0	0	3	0	0	0	0	0	0	0	0	0	0	0
443	TRUE	Empty	PDZ and LIM domain protein 5 OS=Homo sapiens GN=PDLIM5 PE=1 SV=5	Q96HC4		64 kDa		unknown	0	0	0	3	0	0	0	0	0	0	0	0	0	0	0
444	TRUE	Empty	C-terminal-binding protein 1 OS=Homo sapiens GN=CTBP1 PE=1 SV=2	Q13363 (+1)		48 kDa	TRUE	unknown	0	0	0	3	0	0	0	0	0	0	0	0	0	0	0
445	TRUE	Empty	ATP-dependent 6-phosphofructokinase, muscle type OS=Homo sapiens GN=PFKM PE=1 SV=2	P08237 (+1)		85 kDa	TRUE	unknown	0	0	0	3	0	0	0	0	0	0	0	0	0	0	0
446	TRUE	Empty	60S ribosomal protein L6 OS=Homo sapiens GN=RPL6 PE=1 SV=3	Q02878		33 kDa		unknown	0	0	0	3	0	0	0	0	0	0	0	0	0	0	0
447	TRUE	Empty	Isoform 3 of C-terminal-binding protein 2 OS=Homo sapiens GN=CTBP2	P56545-3		56 kDa	TRUE	unknown	0	0	0	3	0	0	0	0	0	0	0	0	0	0	0
448	TRUE	Empty	Dipeptidyl peptidase 9 OS=Homo sapiens GN=DPP9 PE=1 SV=3	Q86TI2 (+2)		98 kDa		unknown	0	0	0	3	0	0	0	0	0	0	0	0	0	0	0
449	TRUE	Empty	Vacuolar protein sorting-associated protein 35 OS=Homo sapiens GN=VPS35 PE=1 SV=2	Q96QK1		92 kDa		unknown	0	0	0	2	0	0	0	0	0	0	0	0	0	0	0
450	TRUE	Empty	SUMO-activating enzyme subunit 2 OS=Homo sapiens GN=UBA2 PE=1 SV=2	Q9UBT2		71 kDa		unknown	0	0	0	2	0	0	0	0	0	0	0	0	0	0	0
451	TRUE	Empty	H/ACA ribonucleoprotein complex subunit 4 OS=Homo sapiens GN=DKC1 PE=1 SV=3	O60832 (+1)		58 kDa		unknown	0	0	0	3	0	0	0	0	0	0	0	0	0	0	0
452	TRUE	Empty	N-alpha-acetyltransferase 15, NatA auxiliary subunit OS=Homo sapiens GN=NAA15 PE=1 SV=1	Q9BXJ9		101 kDa		unknown	0	0	0	2	0	0	0	0	0	0	0	0	0	0	0
453	TRUE	Empty	Mini-chromosome maintenance complex-binding protein OS=Homo sapiens GN=MCMBP PE=1 SV=2	Q9BTE3 (+1)		73 kDa		unknown	0	0	0	2	0	0	0	0	0	0	0	0	0	0	0
454	TRUE	Empty	Dynamin-1-like protein OS=Homo sapiens GN=DNM1L PE=1 SV=2	O00429 (+6)		82 kDa		unknown	0	0	0	2	0	0	0	0	0	0	0	0	0	0	0
455	TRUE	Empty	Isoform 4 of Unconventional myosin-XVIIIa OS=Homo sapiens GN=MYO18A	Q92614-4-DECOY (+1)		?		unknown	0	0	0	0	2	0	0	0	0	0	0	0	0	0	0
456	TRUE	Empty	Isoform 2 of Septin-7 OS=Homo sapiens GN=SEPT7	Q16181-2		51 kDa		unknown	0	0	0	2	0	0	0	0	0	0	0	0	0	0	0
457	TRUE	Empty	Protein disulfide-isomerase OS=Homo sapiens GN=P4HB PE=1 SV=3	P07237		57 kDa		unknown	0	2	0	0	0	0	0	0	0	0	0	0	0	0	0
458	TRUE	Empty	Exosome complex exonuclease RRP44 OS=Homo sapiens GN=DIS3 PE=1 SV=2	Q9Y2L1 (+1)		109 kDa		unknown	0	0	0	2	0	0	0	0	0	0	0	0	0	0	0
459	TRUE	Empty	Ubiquitin-like modifier-activating enzyme 6 OS=Homo sapiens GN=UBA6 PE=1 SV=1	A0AVT1		118 kDa		unknown	0	0	0	2	0	0	0	0	0	0	0	0	0	0	0
460	TRUE	Empty	60S ribosomal protein L22 OS=Homo sapiens GN=RPL22 PE=1 SV=2	P35268		15 kDa		unknown	0	0	0	2	0	0	0	0	0	0	0	0	0	0	0
461	TRUE	Empty	Alpha-centractin OS=Homo sapiens GN=ACTR1A PE=1 SV=1	P61163		43 kDa		unknown	0	0	0	2	0	0	0	0	0	0	0	0	0	0	0
462	TRUE	Empty	Splicing factor 3B subunit 3 OS=Homo sapiens GN=SF3B3 PE=1 SV=4	Q15393		136 kDa		unknown	0	0	0	2	0	0	0	0	0	0	0	0	0	0	0
463	TRUE	Empty	Phosphatidylinositol-glycan-specific phospholipase D OS=Homo sapiens GN=GPLD1 PE=1 SV=3	P80108		92 kDa		unknown	0	0	0	0	0	0	0	0	0	0	0	2	0	0	0
464	TRUE	Empty	26S proteasome regulatory subunit 10B OS=Homo sapiens GN=PSMC6 PE=1 SV=1	P62333		44 kDa		unknown	0	0	0	2	0	0	0	0	0	0	0	0	0	0	0
465	TRUE	Empty	Dual specificity mitogen-activated protein kinase kinase 1 OS=Homo sapiens GN=MAP2K1 PE=1 SV=2	Q02750 (+1)		43 kDa		unknown	0	0	0	2	0	0	0	0	0	0	0	0	0	0	0
466	TRUE	Empty	Ribosomal protein S6 kinase alpha-3 OS=Homo sapiens GN=RPS6KA3 PE=1 SV=1	P51812		84 kDa		unknown	0	0	0	2	0	0	0	0	0	0	0	0	0	0	0
467	TRUE	Empty	Nucleoplasmin-3 OS=Homo sapiens GN=NPM3 PE=1 SV=3	O75607		19 kDa		unknown	2	0	0	0	0	0	0	0	0	0	0	0	0	0	0
468	TRUE	Empty	Bifunctional coenzyme A synthase OS=Homo sapiens GN=COASY PE=1 SV=4	Q13057 (+1)		62 kDa		unknown	0	0	0	2	0	0	0	0	0	0	0	0	0	0	0
469	TRUE	Empty	5'-AMP-activated protein kinase catalytic subunit alpha-1 OS=Homo sapiens GN=PRKAA1 PE=1 SV=4	Q13131 (+1)		64 kDa	TRUE	unknown	0	0	0	2	0	0	0	0	0	0	0	0	0	0	0
470	TRUE	Empty	Carboxypeptidase B2 OS=Homo sapiens GN=CPB2 PE=1 SV=2	Q96IY4 (+1)		48 kDa		unknown	0	0	0	2	0	0	0	0	0	0	0	0	0	0	0
471	TRUE	Empty	DNA replication licensing factor MCM7 OS=Homo sapiens GN=MCM7 PE=1 SV=4	P33993		81 kDa		unknown	0	0	0	2	0	0	0	0	0	0	0	0	0	0	0
472	TRUE	Empty	Notchless protein homolog 1 OS=Homo sapiens GN=NLE1 PE=1 SV=4	Q9NVX2		53 kDa		unknown	0	0	0	2	0	0	0	0	0	0	0	0	0	0	0
473	TRUE	Empty	Protein S100-A8 OS=Homo sapiens GN=S100A8 PE=1 SV=1	P05109		11 kDa		unknown	0	0	0	0	0	0	0	0	0	0	2	0	0	0	0
474	TRUE	Empty	Protein S100-A9 OS=Homo sapiens GN=S100A9 PE=1 SV=1	P06702		13 kDa		unknown	0	0	0	0	0	0	0	0	0	0	2	0	0	0	0
END OF FILE

## Sheet: Unique Spectrum Count
#March and Sept 2020 data merged-roughly edited, Samples Report created on 04/03/2021
									Exclusive Unique Spectrum Count	Exclusive Unique Spectrum Count	Exclusive Unique Spectrum Count	Exclusive Unique Spectrum Count	Exclusive Unique Spectrum Count	Exclusive Unique Spectrum Count	Exclusive Unique Spectrum Count	Exclusive Unique Spectrum Count	Exclusive Unique Spectrum Count	Exclusive Unique Spectrum Count	Exclusive Unique Spectrum Count	Exclusive Unique Spectrum Count	Exclusive Unique Spectrum Count	Exclusive Unique Spectrum Count	Exclusive Unique Spectrum Count
March and Sept 2020 data merged-roughly edited									ADAMTS13-BirA	ADAMTS13-BirA	ADAMTS13-BirA	ADAMTS13-BirA	ADAMTS13-BirA	BirA	BirA	BirA	BirA	BirA	Blank	Blank	Blank	Blank	Blank
#	Visible?	Starred?	Identified Proteins (474)	Accession Number	Alternate ID	Molecular Weight	Protein Grouping Ambiguity	Taxonomy	ADAMTS13-BirA C1	ADAMTS13-BirA C2	ADAMTS13-BirA C3	Fusion_C1	Fusion_C2	Ctrl BirA B1	Ctrl BirA B2	Ctrl BirA B3	BirA_B1	BirA_B2	Blank A1	Blank A2	Blank A3	Blank_A1	Blank_A2
1	TRUE	Empty	Fibronectin OS=Homo sapiens GN=FN1 PE=1 SV=4	P02751		263 kDa	FALSE	unknown	726	761	728	160	139	665	662	666	153	159	790	752	621	128	144
2	TRUE	Empty	Isoform 17 of Fibronectin OS=Homo sapiens GN=FN1	P02751-17		256 kDa	FALSE	unknown	3	3	4	0	0	1	3	1	0	0	5	3	3	0	0
3	TRUE	Empty	Synthetic Construct OS=Synthetic	Sterptavidin_Synthetic		17 kDa		unknown	155	183	192	0	0	145	154	135	0	0	208	161	149	0	0
4	TRUE	Empty	Fibrinogen alpha chain OS=Homo sapiens GN=FGA PE=1 SV=2	P02671		95 kDa		unknown	327	346	360	168	52	316	288	305	57	106	360	347	288	61	58
5	TRUE	Empty	Fibrinogen beta chain OS=Homo sapiens GN=FGB PE=1 SV=2	P02675		56 kDa		unknown	220	213	229	131	54	202	215	192	54	92	250	225	178	38	50
6	TRUE	Empty	Isoform 5 of Clusterin OS=Homo sapiens GN=CLU	P10909-5		54 kDa	TRUE	unknown	142	137	134	84	40	135	129	133	40	51	147	148	108	51	45
7	TRUE	Empty	Isoform Gamma-A of Fibrinogen gamma chain OS=Homo sapiens GN=FGG	P02679-2		49 kDa		unknown	140	159	153	82	36	134	130	125	40	63	171	144	114	28	42
8	TRUE	Empty	Serum albumin OS=Homo sapiens GN=ALB PE=1 SV=2	P02768		69 kDa		unknown	121	134	145	194	62	114	116	105	66	131	151	153	89	53	56
9	TRUE	Empty	Immunoglobulin heavy constant mu OS=Homo sapiens GN=IGHM PE=1 SV=4	P01871		49 kDa	TRUE	unknown	75	81	82	52	52	92	80	81	62	61	85	93	63	50	51
10	TRUE	Empty	A disintegrin and metalloproteinase with thrombospondin motifs 13 OS=Homo sapiens GN=ADAMTS13 PE=1 SV=1	Q76LX8		154 kDa		unknown	216	222	193	284	89	0	0	0	0	0	0	0	0	0	0
11	TRUE	Empty	Immunoglobulin mu heavy chain OS=Homo sapiens PE=1 SV=1	P0DOX6		63 kDa	TRUE	unknown	6	4	8	6	1	7	5	5	4	7	7	7	2	1	1
12	TRUE	Empty	Immunoglobulin heavy constant gamma 2 OS=Homo sapiens GN=IGHG2 PE=1 SV=2	P01859		36 kDa	TRUE	unknown	54	60	61	38	37	45	48	43	41	34	64	61	46	31	41
13	TRUE	Empty	Immunoglobulin gamma-1 heavy chain OS=Homo sapiens PE=1 SV=1	P0DOX5		49 kDa	TRUE	unknown	19	19	17	12	10	17	14	18	12	10	18	22	12	9	13
14	TRUE	Empty	Immunoglobulin heavy constant gamma 3 OS=Homo sapiens GN=IGHG3 PE=1 SV=2	P01860		41 kDa	TRUE	unknown	32	36	37	23	14	29	27	32	14	22	39	35	25	16	13
15	TRUE	Empty	Immunoglobulin kappa constant OS=Homo sapiens GN=IGKC PE=1 SV=2	P01834		12 kDa	TRUE	unknown	2	4	3	1	1	1	1	1	1	1	2	1	1	1	1
16	TRUE	Empty	Apolipoprotein A-I OS=Homo sapiens GN=APOA1 PE=1 SV=1	P02647		31 kDa		unknown	74	67	68	38	28	64	56	64	32	29	58	67	53	21	31
17	TRUE	Empty	Immunoglobulin kappa light chain OS=Homo sapiens PE=1 SV=1	P0DOX7		23 kDa	TRUE	unknown	37	37	38	24	24	38	33	34	25	25	41	43	28	19	23
18	TRUE	Empty	Immunoglobulin heavy constant gamma 4 OS=Homo sapiens GN=IGHG4 PE=1 SV=1	P01861		36 kDa	TRUE	unknown	6	9	10	3	2	3	10	3	3	3	12	9	5	2	4
19	TRUE	Empty	Immunoglobulin lambda constant 3 OS=Homo sapiens GN=IGLC3 PE=1 SV=1	P0DOY3		11 kDa	TRUE	unknown	5	5	5	3	0	3	5	3	2	3	6	5	4	3	0
20	TRUE	Empty	Immunoglobulin lambda constant 2 OS=Homo sapiens GN=IGLC2 PE=1 SV=1	P0DOY2		11 kDa	TRUE	unknown	36	37	38	18	15	37	33	31	19	15	35	40	23	16	14
21	TRUE	Empty	Immunoglobulin heavy constant alpha 1 OS=Homo sapiens GN=IGHA1 PE=1 SV=2	P01876		38 kDa	TRUE	unknown	37	34	34	25	19	30	31	30	20	22	35	34	23	19	18
22	TRUE	Empty	Apolipoprotein A-IV OS=Homo sapiens GN=APOA4 PE=1 SV=3	P06727		45 kDa		unknown	53	45	42	34	35	42	33	37	37	32	38	51	31	30	37
23	TRUE	Empty	Immunoglobulin lambda-1 light chain OS=Homo sapiens PE=1 SV=1	P0DOX8		23 kDa	TRUE	unknown	8	6	4	5	5	6	4	6	6	4	5	7	3	3	6
24	TRUE	Empty	Alpha-2-HS-glycoprotein OS=Homo sapiens GN=AHSG PE=1 SV=1	P02765		39 kDa		unknown	50	43	39	8	7	50	40	46	6	6	44	49	39	7	5
25	TRUE	Empty	CD5 antigen-like OS=Homo sapiens GN=CD5L PE=1 SV=1	O43866		38 kDa		unknown	28	32	30	16	18	36	27	28	16	14	32	34	23	18	17
26	TRUE	Empty	Vitronectin OS=Homo sapiens GN=VTN PE=1 SV=1	P04004		54 kDa		unknown	55	42	38	50	16	17	17	15	18	21	16	15	17	18	15
27	TRUE	Empty	Complement C3 OS=Homo sapiens GN=C3 PE=1 SV=2	P01024		187 kDa		unknown	50	43	37	36	21	54	32	46	26	28	34	56	25	10	28
28	TRUE	Empty	Apolipoprotein B-100 OS=Homo sapiens GN=APOB PE=1 SV=2	P04114		516 kDa		unknown	67	39	43	13	3	64	38	60	5	7	44	112	40	3	6
29	TRUE	Empty	Inter-alpha-trypsin inhibitor heavy chain H4 OS=Homo sapiens GN=ITIH4 PE=1 SV=4	Q14624		103 kDa		unknown	50	43	45	17	7	51	37	46	5	10	41	55	36	2	4
30	TRUE	Empty	Immunoglobulin J chain OS=Homo sapiens GN=JCHAIN PE=1 SV=4	P01591		18 kDa		unknown	27	26	29	14	11	34	30	31	14	13	29	30	24	17	15
31	TRUE	Empty	Serotransferrin OS=Homo sapiens GN=TF PE=1 SV=3	P02787		77 kDa		unknown	35	37	38	34	15	36	27	29	19	28	50	37	22	7	16
32	TRUE	Empty	Haptoglobin OS=Homo sapiens GN=HP PE=1 SV=1	P00738		45 kDa	TRUE	unknown	33	29	35	29	17	38	27	33	17	16	26	36	19	9	13
33	TRUE	Empty	Immunoglobulin alpha-2 heavy chain OS=Homo sapiens PE=1 SV=1	P0DOX2		49 kDa	TRUE	unknown	8	9	6	5	8	9	6	8	11	5	9	10	6	5	10
34	TRUE	Empty	Actin, cytoplasmic 2 OS=Homo sapiens GN=ACTG1 PE=1 SV=1	P63261		42 kDa	TRUE	unknown	6	6	6	4	0	0	0	0	0	0	0	0	0	0	0
35	TRUE	Empty	Haptoglobin-related protein OS=Homo sapiens GN=HPR PE=2 SV=2	P00739 (+1)		39 kDa	TRUE	unknown	11	11	8	5	4	12	8	9	6	5	13	13	8	6	3
36	TRUE	Empty	Actin, cytoplasmic 1 OS=Homo sapiens GN=ACTB PE=1 SV=1	P60709		42 kDa	TRUE	unknown	47	49	44	59	18	3	4	3	3	8	1	3	2	2	2
37	TRUE	Empty	Apolipoprotein E OS=Homo sapiens GN=APOE PE=1 SV=1	P02649		36 kDa		unknown	20	14	17	27	18	24	13	19	28	25	19	22	14	24	26
38	TRUE	Empty	Ceruloplasmin OS=Homo sapiens GN=CP PE=1 SV=1	P00450		122 kDa		unknown	35	29	20	57	12	22	14	19	14	52	1	1	2	0	0
39	TRUE	Empty	Keratin, type II cytoskeletal 1 OS=Homo sapiens GN=KRT1 PE=1 SV=6	P04264		66 kDa	TRUE	unknown	26	21	11	28	1	20	8	30	8	3	30	40	13	7	26
40	TRUE	Empty	Keratin, type I cytoskeletal 9 OS=Homo sapiens GN=KRT9 PE=1 SV=3	P35527		62 kDa	TRUE	unknown	20	20	6	15	2	15	13	20	11	3	15	35	21	9	11
41	TRUE	Empty	Complement factor H OS=Homo sapiens GN=CFH PE=1 SV=4	P08603		139 kDa	TRUE	unknown	24	27	20	57	7	19	14	20	5	16	17	21	11	0	1
42	TRUE	Empty	Complement C4-A OS=Homo sapiens GN=C4A PE=1 SV=2	P0C0L4		193 kDa		unknown	22	22	18	20	4	27	14	22	9	14	15	24	8	4	8
43	TRUE	Empty	Actin, alpha cardiac muscle 1 OS=Homo sapiens GN=ACTC1 PE=1 SV=1	P68032		42 kDa	TRUE	unknown	2	1	1	3	0	0	0	0	0	0	0	0	0	0	0
44	TRUE	Empty	Isoform LMW of Kininogen-1 OS=Homo sapiens GN=KNG1	P01042-2		48 kDa	TRUE	unknown	21	18	15	13	3	20	15	18	4	11	15	25	15	2	6
45	TRUE	Empty	Immunoglobulin kappa variable 3-11 OS=Homo sapiens GN=IGKV3-11 PE=1 SV=1	P04433		13 kDa	TRUE	unknown	11	12	15	6	5	10	9	11	4	3	12	13	9	6	4
46	TRUE	Empty	Apolipoprotein A-II OS=Homo sapiens GN=APOA2 PE=1 SV=1	P02652		11 kDa		unknown	15	14	9	7	5	17	9	13	5	5	12	15	9	4	5
47	TRUE	Empty	Ficolin-2 OS=Homo sapiens GN=FCN2 PE=1 SV=2	Q15485		34 kDa		unknown	13	13	13	2	3	15	10	11	6	4	15	19	12	3	3
48	TRUE	Empty	Serum paraoxonase/arylesterase 1 OS=Homo sapiens GN=PON1 PE=1 SV=3	P27169		40 kDa		unknown	18	15	15	15	5	15	10	10	3	5	10	15	10	4	3
49	TRUE	Empty	Immunoglobulin heavy variable 3-7 OS=Homo sapiens GN=IGHV3-7 PE=1 SV=2	P01780		13 kDa	TRUE	unknown	8	7	6	5	6	8	7	7	6	5	8	7	4	3	5
50	TRUE	Empty	Immunoglobulin heavy variable 3-74 OS=Homo sapiens GN=IGHV3-74 PE=3 SV=1	A0A0B4J1X5		13 kDa	TRUE	unknown	1	1	1	2	2	3	1	3	2	1	1	4	1	1	3
51	TRUE	Empty	Keratin, type I cytoskeletal 10 OS=Homo sapiens GN=KRT10 PE=1 SV=6	P13645		59 kDa	TRUE	unknown	13	16	7	11	1	11	4	21	7	1	9	26	12	5	20
52	TRUE	Empty	Inter-alpha-trypsin inhibitor heavy chain H2 OS=Homo sapiens GN=ITIH2 PE=1 SV=2	P19823		106 kDa		unknown	19	18	18	21	4	17	11	10	3	11	8	15	11	3	2
53	TRUE	Empty	Elongation factor 2 OS=Homo sapiens GN=EEF2 PE=1 SV=4	P13639		95 kDa	TRUE	unknown	38	35	22	55	5	1	0	1	0	0	0	0	0	0	0
54	TRUE	Empty	Immunoglobulin heavy variable 3-72 OS=Homo sapiens GN=IGHV3-72 PE=3 SV=1	A0A0B4J1Y9		13 kDa	TRUE	unknown	4	4	3	3	2	3	2	3	5	2	5	4	2	3	2
55	TRUE	Empty	Pregnancy zone protein OS=Homo sapiens GN=PZP PE=1 SV=4	P20742		164 kDa	TRUE	unknown	16	12	11	9	1	17	10	10	0	3	10	19	10	0	0
56	TRUE	Empty	EGF-containing fibulin-like extracellular matrix protein 1 OS=Homo sapiens GN=EFEMP1 PE=1 SV=2	Q12805 (+2)		55 kDa	TRUE	unknown	14	13	12	0	1	15	16	16	1	0	17	23	17	2	2
57	TRUE	Empty	Alpha-2-macroglobulin OS=Homo sapiens GN=A2M PE=1 SV=3	P01023		163 kDa	TRUE	unknown	17	14	8	24	5	20	6	12	3	13	7	26	8	2	3
58	TRUE	Empty	Tubulin beta chain OS=Homo sapiens GN=TUBB PE=1 SV=2	P07437		50 kDa	TRUE	unknown	6	4	5	12	4	0	1	1	0	0	0	0	0	0	0
59	TRUE	Empty	Plasminogen OS=Homo sapiens GN=PLG PE=1 SV=2	P00747		91 kDa	TRUE	unknown	31	24	9	53	7	3	3	6	0	1	2	4	1	0	0
60	TRUE	Empty	Transthyretin OS=Homo sapiens GN=TTR PE=1 SV=1	P02766		16 kDa		unknown	15	15	15	3	2	18	10	15	1	1	10	18	9	2	2
61	TRUE	Empty	Alpha-1-antitrypsin OS=Homo sapiens GN=SERPINA1 PE=1 SV=3	P01009		47 kDa		unknown	14	13	14	9	1	18	11	15	0	4	7	17	8	0	0
62	TRUE	Empty	Tubulin beta-4B chain OS=Homo sapiens GN=TUBB4B PE=1 SV=1	P68371		50 kDa	TRUE	unknown	25	23	14	42	7	1	0	1	0	0	0	0	0	0	0
63	TRUE	Empty	Extracellular matrix protein 1 OS=Homo sapiens GN=ECM1 PE=1 SV=2	Q16610		61 kDa		unknown	15	13	12	0	0	19	13	17	0	0	15	16	17	0	0
64	TRUE	Empty	Beta-2-glycoprotein 1 OS=Homo sapiens GN=APOH PE=1 SV=3	P02749		38 kDa		unknown	12	12	8	5	3	14	8	11	3	3	9	14	11	3	2
65	TRUE	Empty	Immunoglobulin kappa variable 3-20 OS=Homo sapiens GN=IGKV3-20 PE=1 SV=2	P01619		13 kDa	TRUE	unknown	6	5	8	3	4	6	5	6	3	6	6	8	3	3	4
66	TRUE	Empty	Apolipoprotein D OS=Homo sapiens GN=APOD PE=1 SV=1	P05090		21 kDa		unknown	13	10	8	8	1	11	10	10	4	3	6	12	9	4	3
67	TRUE	Empty	Cadherin-5 OS=Homo sapiens GN=CDH5 PE=1 SV=5	P33151		88 kDa		unknown	15	12	9	4	1	14	11	15	1	1	8	15	12	0	1
68	TRUE	Empty	Tubulin beta-2B chain OS=Homo sapiens GN=TUBB2B PE=1 SV=1	Q9BVA1		50 kDa	TRUE	unknown	0	1	1	2	0	0	0	0	0	0	0	0	0	0	0
69	TRUE	Empty	Hemopexin OS=Homo sapiens GN=HPX PE=1 SV=2	P02790		52 kDa		unknown	8	6	7	7	2	9	7	9	3	9	7	11	5	0	2
70	TRUE	Empty	Tubulin alpha-1B chain OS=Homo sapiens GN=TUBA1B PE=1 SV=1	P68363		50 kDa	TRUE	unknown	21	16	15	35	4	0	0	0	0	2	0	0	0	0	0
71	TRUE	Empty	Tubulin beta-4A chain OS=Homo sapiens GN=TUBB4A PE=1 SV=2	P04350		50 kDa	TRUE	unknown	0	0	0	2	0	0	0	0	0	0	0	0	0	0	0
72	TRUE	Empty	Histidine-rich glycoprotein OS=Homo sapiens GN=HRG PE=1 SV=1	P04196		60 kDa		unknown	12	11	5	4	1	16	4	12	1	4	9	12	6	1	1
73	TRUE	Empty	Complement factor B OS=Homo sapiens GN=CFB PE=1 SV=2	P00751		86 kDa		unknown	14	12	10	10	2	8	8	6	4	5	10	9	4	3	3
74	TRUE	Empty	Staphylococcal nuclease domain-containing protein 1 OS=Homo sapiens GN=SND1 PE=1 SV=1	Q7KZF4		102 kDa		unknown	23	12	6	53	2	0	0	0	0	0	0	0	0	0	0
75	TRUE	Empty	Complement C1r subcomponent OS=Homo sapiens GN=C1R PE=1 SV=2	P00736		80 kDa		unknown	16	10	11	10	0	16	5	5	0	1	9	8	6	0	0
76	TRUE	Empty	Coagulation factor V OS=Homo sapiens GN=F5 PE=1 SV=4	P12259		252 kDa		unknown	5	5	2	18	3	1	0	0	18	16	1	1	0	7	19
77	TRUE	Empty	Immunoglobulin heavy variable 3-30-3 OS=Homo sapiens GN=IGHV3-30-3 PE=3 SV=1	P0DP02		13 kDa	TRUE	unknown	2	4	3	1	1	5	2	5	2	3	4	3	2	1	3
78	TRUE	Empty	Immunoglobulin kappa variable 3-15 OS=Homo sapiens GN=IGKV3-15 PE=1 SV=2	P01624		12 kDa	TRUE	unknown	5	6	5	0	1	5	6	4	2	2	5	6	4	2	1
79	TRUE	Empty	Fibulin-1 OS=Homo sapiens GN=FBLN1 PE=1 SV=4	P23142		77 kDa	TRUE	unknown	11	8	8	4	0	13	8	8	0	0	12	14	12	0	0
80	TRUE	Empty	Heat shock protein HSP 90-alpha OS=Homo sapiens GN=HSP90AA1 PE=1 SV=5	P07900		85 kDa	TRUE	unknown	17	14	15	34	4	0	0	0	0	1	0	0	0	0	0
81	TRUE	Empty	Keratin, type II cytoskeletal 2 epidermal OS=Homo sapiens GN=KRT2 PE=1 SV=2	P35908		65 kDa	TRUE	unknown	6	5	6	4	0	4	2	11	2	0	3	12	3	1	7
82	TRUE	Empty	Cartilage acidic protein 1 OS=Homo sapiens GN=CRTAC1 PE=1 SV=2	Q9NQ79 (+1)		71 kDa		unknown	12	10	10	10	2	8	5	9	4	2	11	11	7	2	3
83	TRUE	Empty	C4b-binding protein alpha chain OS=Homo sapiens GN=C4BPA PE=1 SV=2	P04003		67 kDa		unknown	10	8	11	13	2	5	4	8	2	5	6	9	6	1	2
84	TRUE	Empty	Adenosylhomocysteinase OS=Homo sapiens GN=AHCY PE=1 SV=4	P23526		48 kDa		unknown	15	17	19	29	1	0	0	0	0	0	0	0	0	0	0
85	TRUE	Empty	Phosphoribosylformylglycinamidine synthase OS=Homo sapiens GN=PFAS PE=1 SV=4	O15067		145 kDa		unknown	14	17	15	37	1	0	0	0	0	0	0	0	0	0	0
86	TRUE	Empty	Apolipoprotein C-III OS=Homo sapiens GN=APOC3 PE=1 SV=1	P02656		11 kDa		unknown	5	6	6	4	3	7	5	6	3	2	5	9	5	3	4
87	TRUE	Empty	Complement C1s subcomponent OS=Homo sapiens GN=C1S PE=1 SV=1	P09871		77 kDa	TRUE	unknown	14	9	9	6	0	13	3	6	0	2	5	12	7	0	0
88	TRUE	Empty	Vitamin K-dependent protein S OS=Homo sapiens GN=PROS1 PE=1 SV=1	P07225		75 kDa		unknown	6	5	5	3	0	10	6	6	0	0	6	15	4	0	0
89	TRUE	Empty	Heat shock protein HSP 90-beta OS=Homo sapiens GN=HSP90AB1 PE=1 SV=4	P08238		83 kDa	TRUE	unknown	5	6	5	16	0	0	0	0	0	0	0	0	0	0	0
90	TRUE	Empty	BioID2 R40G	BirA_BioID2_R40G		27 kDa		unknown	15	14	12	0	0	8	5	7	0	0	0	0	0	0	0
91	TRUE	Empty	Mannan-binding lectin serine protease 1 OS=Homo sapiens GN=MASP1 PE=1 SV=3	P48740		79 kDa	TRUE	unknown	7	6	4	2	1	9	5	6	1	1	4	10	6	1	1
92	TRUE	Empty	Apolipoprotein C-II OS=Homo sapiens GN=APOC2 PE=1 SV=1	P02655		11 kDa		unknown	7	4	4	3	3	7	4	6	3	3	6	7	4	4	3
93	TRUE	Empty	Apolipoprotein L1 OS=Homo sapiens GN=APOL1 PE=1 SV=5	O14791 (+1)		44 kDa		unknown	5	3	4	4	5	5	4	3	3	3	3	6	2	3	3
94	TRUE	Empty	Heat shock 70 kDa protein 1B OS=Homo sapiens GN=HSPA1B PE=1 SV=1	P0DMV9		70 kDa	TRUE	unknown	10	12	12	27	2	0	0	0	1	1	0	0	0	1	1
95	TRUE	Empty	Creatine kinase B-type OS=Homo sapiens GN=CKB PE=1 SV=1	P12277		43 kDa		unknown	13	13	14	15	1	0	0	0	0	0	0	0	0	0	0
96	TRUE	Empty	Immunoglobulin kappa variable 2-30 OS=Homo sapiens GN=IGKV2-30 PE=3 SV=2	P06310		13 kDa	TRUE	unknown	6	5	5	2	2	4	5	4	3	4	7	6	1	3	3
97	TRUE	Empty	Immunoglobulin kappa variable 2-28 OS=Homo sapiens GN=IGKV2-28 PE=3 SV=1	A0A075B6P5		13 kDa	TRUE	unknown	4	4	3	0	1	4	4	4	1	1	4	4	3	1	2
98	TRUE	Empty	Heterogeneous nuclear ribonucleoprotein L OS=Homo sapiens GN=HNRNPL PE=1 SV=2	P14866		64 kDa		unknown	13	9	5	24	1	0	0	0	0	0	0	0	0	0	0
99	TRUE	Empty	Neutral alpha-glucosidase AB OS=Homo sapiens GN=GANAB PE=1 SV=3	Q14697		107 kDa		unknown	13	9	9	28	0	0	0	0	0	0	0	0	0	0	0
100	TRUE	Empty	Isoform 2 of Ubiquitin-like modifier-activating enzyme 1 OS=Homo sapiens GN=UBA1	P22314-2		114 kDa		unknown	10	10	10	28	2	0	0	0	0	0	0	0	0	0	0
101	TRUE	Empty	Immunoglobulin heavy variable 3-9 OS=Homo sapiens GN=IGHV3-9 PE=1 SV=2	P01782		13 kDa	TRUE	unknown	1	2	1	0	1	2	3	1	0	0	2	3	3	0	0
102	TRUE	Empty	C-1-tetrahydrofolate synthase, cytoplasmic OS=Homo sapiens GN=MTHFD1 PE=1 SV=3	P11586		102 kDa		unknown	13	10	8	30	1	0	0	0	0	0	0	0	0	0	0
103	TRUE	Empty	Heterogeneous nuclear ribonucleoprotein H OS=Homo sapiens GN=HNRNPH1 PE=1 SV=4	P31943		49 kDa	TRUE	unknown	14	10	9	18	1	3	0	3	0	0	0	0	0	0	0
104	TRUE	Empty	Serum amyloid A-4 protein OS=Homo sapiens GN=SAA4 PE=1 SV=2	P35542		15 kDa		unknown	6	7	4	1	2	4	5	6	1	1	3	6	5	0	0
105	TRUE	Empty	Immunoglobulin lambda variable 8-61 OS=Homo sapiens GN=IGLV8-61 PE=3 SV=7	A0A075B6I0		13 kDa		unknown	4	5	3	2	4	2	4	2	2	2	4	5	3	2	3
106	TRUE	Empty	Nucleophosmin OS=Homo sapiens GN=NPM1 PE=1 SV=2	P06748		33 kDa		unknown	21	17	5	5	1	1	0	0	0	0	0	0	0	0	0
107	TRUE	Empty	78 kDa glucose-regulated protein OS=Homo sapiens GN=HSPA5 PE=1 SV=2	P11021		72 kDa	TRUE	unknown	14	7	8	7	0	6	2	4	0	0	2	2	5	0	0
108	TRUE	Empty	Elongation factor 1-gamma OS=Homo sapiens GN=EEF1G PE=1 SV=3	P26641		50 kDa		unknown	11	9	8	20	3	0	0	0	0	0	0	0	0	0	0
109	TRUE	Empty	Immunoglobulin lambda variable 2-8 OS=Homo sapiens GN=IGLV2-8 PE=1 SV=2	P01709		12 kDa	TRUE	unknown	2	1	1	1	1	1	1	1	0	0	2	2	1	1	1
110	TRUE	Empty	Immunoglobulin lambda variable 2-11 OS=Homo sapiens GN=IGLV2-11 PE=1 SV=2	P01706		13 kDa	TRUE	unknown	1	1	2	0	0	1	2	1	0	1	2	2	1	1	0
111	TRUE	Empty	Isoform 2 of Coronin-1C OS=Homo sapiens GN=CORO1C	Q9ULV4-2		54 kDa	TRUE	unknown	12	8	4	19	2	0	0	0	0	0	0	0	0	0	0
112	TRUE	Empty	T-complex protein 1 subunit theta OS=Homo sapiens GN=CCT8 PE=1 SV=4	P50990		60 kDa		unknown	8	7	7	26	0	0	0	0	0	0	0	0	0	0	0
113	TRUE	Empty	Alpha-1-antichymotrypsin OS=Homo sapiens GN=SERPINA3 PE=1 SV=2	P01011		48 kDa		unknown	6	6	4	3	2	6	4	7	4	2	2	3	1	0	2
114	TRUE	Empty	Alpha-2-antiplasmin OS=Homo sapiens GN=SERPINF2 PE=1 SV=3	P08697		55 kDa		unknown	7	5	4	2	0	5	3	5	0	1	4	6	3	0	0
115	TRUE	Empty	Heat shock cognate 71 kDa protein OS=Homo sapiens GN=HSPA8 PE=1 SV=1	P11142		71 kDa	TRUE	unknown	5	5	4	19	2	0	0	0	2	2	0	0	0	2	2
116	TRUE	Empty	Secreted phosphoprotein 24 OS=Homo sapiens GN=SPP2 PE=1 SV=1	Q13103		24 kDa		unknown	1	0	0	5	2	0	0	0	6	8	1	1	1	9	7
117	TRUE	Empty	Pyruvate kinase PKM OS=Homo sapiens GN=PKM PE=1 SV=4	P14618		58 kDa	TRUE	unknown	9	4	7	28	2	0	0	0	0	0	0	0	0	0	0
118	TRUE	Empty	Serum amyloid A-1 protein OS=Homo sapiens GN=SAA1 PE=1 SV=1	P0DJI8		14 kDa	TRUE	unknown	3	3	4	0	0	7	7	6	0	0	4	6	6	0	0
119	TRUE	Empty	Inorganic pyrophosphatase OS=Homo sapiens GN=PPA1 PE=1 SV=2	Q15181		33 kDa		unknown	8	9	8	15	1	0	0	0	0	0	0	0	0	0	0
120	TRUE	Empty	Threonine--tRNA ligase, cytoplasmic OS=Homo sapiens GN=TARS PE=1 SV=3	P26639		83 kDa	TRUE	unknown	11	5	4	23	0	0	0	0	0	0	0	0	0	0	0
121	TRUE	Empty	Immunoglobulin lambda variable 1-47 OS=Homo sapiens GN=IGLV1-47 PE=1 SV=2	P01700		12 kDa	TRUE	unknown	3	2	0	1	1	3	2	2	1	0	2	3	2	0	0
122	TRUE	Empty	Hydroxymethylglutaryl-CoA synthase, cytoplasmic OS=Homo sapiens GN=HMGCS1 PE=1 SV=2	Q01581		57 kDa		unknown	9	6	3	17	0	0	0	0	0	0	0	0	0	0	0
123	TRUE	Empty	Serum amyloid P-component OS=Homo sapiens GN=APCS PE=1 SV=2	P02743		25 kDa		unknown	5	4	3	5	3	5	2	2	2	3	2	3	2	2	2
124	TRUE	Empty	Keratin, type I cytoskeletal 16 OS=Homo sapiens GN=KRT16 PE=1 SV=4	P08779		51 kDa	TRUE	unknown	0	2	0	0	0	0	0	0	0	0	0	0	0	0	0
125	TRUE	Empty	Antithrombin-III OS=Homo sapiens GN=SERPINC1 PE=1 SV=1	P01008		53 kDa		unknown	5	5	6	1	0	3	2	6	0	0	3	7	3	0	0
126	TRUE	Empty	Keratin, type I cytoskeletal 14 OS=Homo sapiens GN=KRT14 PE=1 SV=4	P02533		52 kDa	TRUE	unknown	1	2	0	1	0	1	0	1	0	0	1	2	2	0	0
127	TRUE	Empty	Splicing factor, proline- and glutamine-rich OS=Homo sapiens GN=SFPQ PE=1 SV=2	P23246		76 kDa	TRUE	unknown	5	7	5	6	2	0	0	0	0	0	0	0	0	0	0
128	TRUE	Empty	Tryptophan--tRNA ligase, cytoplasmic OS=Homo sapiens GN=WARS PE=1 SV=2	P23381		53 kDa		unknown	7	5	7	17	0	0	0	0	0	0	0	0	0	0	0
129	TRUE	Empty	Vitamin D-binding protein OS=Homo sapiens GN=GC PE=1 SV=1	P02774 (+1)		53 kDa		unknown	3	4	3	6	1	0	2	2	2	5	3	3	3	0	1
130	TRUE	Empty	Inter-alpha-trypsin inhibitor heavy chain H1 OS=Homo sapiens GN=ITIH1 PE=1 SV=3	P19827		101 kDa		unknown	5	2	2	10	0	3	0	1	0	1	3	7	3	0	0
131	TRUE	Empty	Alpha-1-acid glycoprotein 2 OS=Homo sapiens GN=ORM2 PE=1 SV=2	P19652		24 kDa	TRUE	unknown	5	4	4	0	0	6	4	5	0	0	2	6	4	0	0
132	TRUE	Empty	Alpha-1-acid glycoprotein 1 OS=Homo sapiens GN=ORM1 PE=1 SV=1	P02763		24 kDa	TRUE	unknown	3	3	3	2	0	3	2	4	0	1	1	4	2	0	0
133	TRUE	Empty	Protein AMBP OS=Homo sapiens GN=AMBP PE=1 SV=1	P02760		39 kDa		unknown	5	3	4	5	0	4	1	2	1	3	3	2	3	0	0
134	TRUE	Empty	Glyceraldehyde-3-phosphate dehydrogenase OS=Homo sapiens GN=GAPDH PE=1 SV=3	P04406		36 kDa		unknown	5	8	5	18	1	0	0	0	0	0	0	0	0	0	0
135	TRUE	Empty	Complement factor H-related protein 1 OS=Homo sapiens GN=CFHR1 PE=1 SV=2	Q03591		38 kDa	TRUE	unknown	1	3	1	6	3	0	0	0	3	3	0	0	0	0	0
136	TRUE	Empty	S-formylglutathione hydrolase OS=Homo sapiens GN=ESD PE=1 SV=2	P10768		31 kDa		unknown	10	7	3	12	1	0	0	0	0	0	0	0	0	0	0
137	TRUE	Empty	Protein RCC2 OS=Homo sapiens GN=RCC2 PE=1 SV=2	Q9P258		56 kDa		unknown	8	8	3	16	0	0	0	0	0	0	0	0	0	0	0
138	TRUE	Empty	Mannan-binding lectin serine protease 2 OS=Homo sapiens GN=MASP2 PE=1 SV=4	O00187		76 kDa		unknown	4	3	4	1	0	4	3	3	0	1	3	4	4	0	1
139	TRUE	Empty	Alpha-1B-glycoprotein OS=Homo sapiens GN=A1BG PE=1 SV=4	P04217		54 kDa		unknown	4	5	5	1	0	5	2	4	0	0	4	7	2	0	0
140	TRUE	Empty	Trifunctional purine biosynthetic protein adenosine-3 OS=Homo sapiens GN=GART PE=1 SV=1	P22102		108 kDa		unknown	7	10	3	21	0	0	0	0	0	0	0	0	0	0	0
141	TRUE	Empty	Immunoglobulin lambda variable 7-43 OS=Homo sapiens GN=IGLV7-43 PE=3 SV=2	P04211		12 kDa		unknown	2	2	2	2	2	2	2	2	1	2	2	2	2	2	1
142	TRUE	Empty	Selenoprotein P OS=Homo sapiens GN=SELENOP PE=1 SV=3	P49908		43 kDa		unknown	5	4	3	2	1	5	3	2	1	1	3	4	2	1	2
143	TRUE	Empty	Isoform 2 of Granulins OS=Homo sapiens GN=GRN	P28799-2		47 kDa		unknown	3	3	3	0	0	2	2	4	0	0	2	3	1	0	0
144	TRUE	Empty	Heterogeneous nuclear ribonucleoprotein F OS=Homo sapiens GN=HNRNPF PE=1 SV=3	P52597		46 kDa	TRUE	unknown	5	3	4	7	0	0	0	0	0	0	0	0	0	0	0
145	TRUE	Empty	Keratin, type II cytoskeletal 5 OS=Homo sapiens GN=KRT5 PE=1 SV=3	P13647		62 kDa	TRUE	unknown	2	1	0	2	0	2	0	4	0	0	1	8	1	0	0
146	TRUE	Empty	Immunoglobulin kappa variable 4-1 OS=Homo sapiens GN=IGKV4-1 PE=1 SV=1	P06312		13 kDa		unknown	3	3	2	0	0	3	3	3	0	0	4	2	3	0	1
147	TRUE	Empty	Insulin-like growth factor-binding protein 3 OS=Homo sapiens GN=IGFBP3 PE=1 SV=2	P17936 (+1)		32 kDa		unknown	3	4	3	2	0	4	4	4	0	2	2	3	3	0	0
148	TRUE	Empty	Unconventional myosin-IXb OS=Homo sapiens GN=MYO9B PE=1 SV=3	Q13459		243 kDa	TRUE	unknown	1	1	1	0	0	0	0	0	0	0	0	1	2	0	0
149	TRUE	Empty	ATP-citrate synthase OS=Homo sapiens GN=ACLY PE=1 SV=3	P53396		121 kDa		unknown	11	6	1	17	0	0	0	0	0	0	0	0	0	0	0
150	TRUE	Empty	Asparagine synthetase [glutamine-hydrolyzing] OS=Homo sapiens GN=ASNS PE=1 SV=4	P08243 (+1)		64 kDa		unknown	5	2	2	20	0	0	0	0	0	0	0	0	0	0	0
151	TRUE	Empty	Eukaryotic translation initiation factor 5A-1 OS=Homo sapiens GN=EIF5A PE=1 SV=2	P63241		17 kDa		unknown	6	8	12	2	0	0	0	0	0	0	0	0	0	0	0
152	TRUE	Empty	GTP-binding nuclear protein Ran OS=Homo sapiens GN=RAN PE=1 SV=3	P62826		24 kDa		unknown	6	5	4	13	1	0	0	0	0	0	0	0	0	0	0
153	TRUE	Empty	S-adenosylmethionine synthase isoform type-2 OS=Homo sapiens GN=MAT2A PE=1 SV=1	P31153		44 kDa		unknown	6	7	10	9	0	0	0	0	0	0	0	0	0	0	0
154	TRUE	Empty	Keratin, type II cytoskeletal 6C OS=Homo sapiens GN=KRT6C PE=1 SV=3	P48668		60 kDa	TRUE	unknown	0	2	0	0	0	0	0	0	0	0	0	3	1	0	0
155	TRUE	Empty	Insulin-like growth factor-binding protein complex acid labile subunit OS=Homo sapiens GN=IGFALS PE=1 SV=1	P35858		66 kDa		unknown	5	5	3	0	0	6	1	3	0	0	3	4	2	0	0
156	TRUE	Empty	Immunoglobulin heavy variable 1-18 OS=Homo sapiens GN=IGHV1-18 PE=3 SV=1	A0A0C4DH31		13 kDa	TRUE	unknown	5	1	0	0	0	4	4	4	0	0	0	4	3	0	0
157	TRUE	Empty	Immunoglobulin lambda variable 1-51 OS=Homo sapiens GN=IGLV1-51 PE=1 SV=2	P01701		12 kDa		unknown	3	0	1	1	1	6	4	3	2	0	1	5	2	1	1
158	TRUE	Empty	Leucine-rich alpha-2-glycoprotein OS=Homo sapiens GN=LRG1 PE=1 SV=2	P02750		38 kDa		unknown	5	4	2	0	0	3	2	5	0	0	1	5	3	0	0
159	TRUE	Empty	Non-POU domain-containing octamer-binding protein OS=Homo sapiens GN=NONO PE=1 SV=4	Q15233		54 kDa	TRUE	unknown	6	6	4	13	2	0	0	0	0	0	0	0	0	0	0
160	TRUE	Empty	Immunoglobulin kappa variable 1D-16 (Fragment) OS=Homo sapiens GN=IGKV1D-16 PE=3 SV=2	P01601		13 kDa	TRUE	unknown	3	4	4	0	1	4	3	3	1	2	4	3	0	0	1
161	TRUE	Empty	T-complex protein 1 subunit beta OS=Homo sapiens GN=CCT2 PE=1 SV=4	P78371		57 kDa		unknown	4	4	3	14	0	0	0	0	0	0	0	0	0	0	0
162	TRUE	Empty	WD repeat-containing protein 1 OS=Homo sapiens GN=WDR1 PE=1 SV=4	O75083		66 kDa		unknown	4	5	3	14	0	0	0	0	0	0	0	0	0	0	0
163	TRUE	Empty	T-complex protein 1 subunit gamma OS=Homo sapiens GN=CCT3 PE=1 SV=4	P49368		61 kDa		unknown	4	3	2	14	0	0	0	0	0	0	0	0	0	0	0
164	TRUE	Empty	Immunoglobulin kappa variable 2-24 OS=Homo sapiens GN=IGKV2-24 PE=3 SV=1	A0A0C4DH68		13 kDa		unknown	2	1	1	0	0	1	1	1	1	0	1	2	1	0	2
165	TRUE	Empty	Apolipoprotein(a) OS=Homo sapiens GN=LPA PE=1 SV=1	P08519		501 kDa	TRUE	unknown	3	3	2	2	0	3	2	3	0	0	2	3	3	0	0
166	TRUE	Empty	Immunoglobulin kappa variable 1-13 OS=Homo sapiens GN=IGKV1-13 PE=3 SV=1	P0DP09		13 kDa	TRUE	unknown	2	2	1	0	0	3	1	3	0	0	1	3	1	0	0
167	TRUE	Empty	Heterogeneous nuclear ribonucleoprotein K OS=Homo sapiens GN=HNRNPK PE=1 SV=1	P61978 (+1)		51 kDa		unknown	5	6	5	13	0	0	0	0	0	0	0	0	0	0	0
168	TRUE	Empty	Aflatoxin B1 aldehyde reductase member 2 OS=Homo sapiens GN=AKR7A2 PE=1 SV=3	O43488		40 kDa		unknown	6	4	8	11	0	0	0	0	0	0	0	0	0	0	0
169	TRUE	Empty	Eukaryotic initiation factor 4A-I OS=Homo sapiens GN=EIF4A1 PE=1 SV=1	P60842		46 kDa	TRUE	unknown	5	4	5	13	0	0	0	0	0	0	0	0	0	0	0
170	TRUE	Empty	Peroxiredoxin-4 OS=Homo sapiens GN=PRDX4 PE=1 SV=1	Q13162		31 kDa	TRUE	unknown	8	5	4	7	1	0	0	0	0	1	0	0	0	0	0
171	TRUE	Empty	Histone H2B type 1-D OS=Homo sapiens GN=HIST1H2BD PE=1 SV=2	P58876 (+7)		14 kDa	TRUE	unknown	4	5	3	6	1	0	0	0	0	0	0	0	0	0	0
172	TRUE	Empty	Immunoglobulin heavy variable 4-61 OS=Homo sapiens GN=IGHV4-61 PE=3 SV=1	A0A0C4DH41 (+6)		13 kDa		unknown	2	0	0	1	1	3	4	3	1	2	2	4	2	1	2
173	TRUE	Empty	Histidine triad nucleotide-binding protein 1 OS=Homo sapiens GN=HINT1 PE=1 SV=2	P49773		14 kDa		unknown	8	6	8	4	0	0	0	0	0	0	0	0	0	0	0
174	TRUE	Empty	Interleukin enhancer-binding factor 3 OS=Homo sapiens GN=ILF3 PE=1 SV=3	Q12906 (+1)		95 kDa	TRUE	unknown	6	6	3	13	0	0	0	0	0	0	0	0	0	0	0
175	TRUE	Empty	Mitogen-activated protein kinase 1 OS=Homo sapiens GN=MAPK1 PE=1 SV=3	P28482		41 kDa	TRUE	unknown	5	7	6	10	0	0	0	0	0	0	0	0	0	0	0
176	TRUE	Empty	Filamin-A OS=Homo sapiens GN=FLNA PE=1 SV=4	P21333 (+1)		281 kDa	TRUE	unknown	4	4	1	15	0	0	0	0	0	0	0	0	0	0	0
177	TRUE	Empty	Spliceosome RNA helicase DDX39B OS=Homo sapiens GN=DDX39B PE=1 SV=1	Q13838 (+1)		49 kDa		unknown	6	4	6	8	0	0	0	0	0	0	0	0	0	0	0
178	TRUE	Empty	Tripeptidyl-peptidase 2 OS=Homo sapiens GN=TPP2 PE=1 SV=4	P29144		138 kDa		unknown	4	1	0	18	0	0	0	0	0	0	0	0	0	0	0
179	TRUE	Empty	Immunoglobulin lambda variable 3-21 OS=Homo sapiens GN=IGLV3-21 PE=1 SV=2	P80748		12 kDa		unknown	0	3	3	1	1	3	1	2	1	1	2	2	3	1	1
180	TRUE	Empty	Pulmonary surfactant-associated protein D OS=Homo sapiens GN=SFTPD PE=1 SV=3	P35247		38 kDa		unknown	4	1	1	0	0	3	4	5	0	0	2	5	1	0	0
181	TRUE	Empty	Neutrophil defensin 3 OS=Homo sapiens GN=DEFA3 PE=1 SV=1	P59666		10 kDa	TRUE	unknown	2	1	2	1	0	2	2	1	0	0	4	2	1	1	1
182	TRUE	Empty	Immunoglobulin lambda variable 3-25 OS=Homo sapiens GN=IGLV3-25 PE=1 SV=2	P01717		12 kDa		unknown	4	3	0	1	0	1	3	0	0	0	2	4	0	0	0
183	TRUE	Empty	GMP synthase [glutamine-hydrolyzing] OS=Homo sapiens GN=GMPS PE=1 SV=1	P49915		77 kDa		unknown	2	2	2	15	0	0	0	0	0	0	0	0	0	0	0
184	TRUE	Empty	CTP synthase 1 OS=Homo sapiens GN=CTPS1 PE=1 SV=2	P17812		67 kDa		unknown	2	2	3	16	0	0	0	0	0	0	0	0	0	0	0
185	TRUE	Empty	Apolipoprotein M OS=Homo sapiens GN=APOM PE=1 SV=2	O95445 (+1)		21 kDa		unknown	2	2	2	2	1	1	1	2	1	0	1	2	1	1	0
186	TRUE	Empty	Gelsolin OS=Homo sapiens GN=GSN PE=1 SV=1	P06396		86 kDa		unknown	2	2	4	1	0	2	1	3	0	0	1	6	3	0	0
187	TRUE	Empty	Prothrombin OS=Homo sapiens GN=F2 PE=1 SV=2	P00734		70 kDa		unknown	2	2	3	1	0	2	2	1	0	0	3	4	2	0	0
188	TRUE	Empty	Cytosolic non-specific dipeptidase OS=Homo sapiens GN=CNDP2 PE=1 SV=2	Q96KP4		53 kDa		unknown	3	5	6	7	0	0	0	0	0	0	0	0	0	0	0
189	TRUE	Empty	Multifunctional protein ADE2 OS=Homo sapiens GN=PAICS PE=1 SV=3	P22234 (+1)		47 kDa		unknown	10	6	2	6	0	0	0	0	0	0	0	0	0	0	0
190	TRUE	Empty	von Willebrand factor OS=Homo sapiens GN=VWF PE=1 SV=4	P04275		309 kDa		unknown	2	2	3	2	0	0	1	0	0	0	1	1	0	0	0
191	TRUE	Empty	Isoform 2 of F-actin-capping protein subunit beta OS=Homo sapiens GN=CAPZB	P47756-2		31 kDa		unknown	5	3	4	7	0	0	0	0	0	0	0	0	0	0	0
192	TRUE	Empty	ADP-sugar pyrophosphatase OS=Homo sapiens GN=NUDT5 PE=1 SV=1	Q9UKK9		24 kDa		unknown	7	5	5	7	0	0	0	0	0	0	0	0	0	0	0
193	TRUE	Empty	tRNA-splicing ligase RtcB homolog OS=Homo sapiens GN=RTCB PE=1 SV=1	Q9Y3I0		55 kDa		unknown	4	3	5	8	0	0	0	0	0	0	0	0	0	0	0
194	TRUE	Empty	Immunoglobulin heavy variable 6-1 OS=Homo sapiens GN=IGHV6-1 PE=3 SV=1	A0A0B4J1U7		13 kDa	TRUE	unknown	2	1	1	0	0	0	1	0	0	0	1	1	0	0	0
195	TRUE	Empty	Isoform 3 of Nucleoside diphosphate kinase B OS=Homo sapiens GN=NME2	P22392-2		30 kDa	TRUE	unknown	6	3	2	3	2	1	0	0	0	2	0	0	0	0	0
196	TRUE	Empty	Proliferation-associated protein 2G4 OS=Homo sapiens GN=PA2G4 PE=1 SV=3	Q9UQ80		44 kDa		unknown	2	3	4	9	0	0	0	0	0	0	0	0	0	0	0
197	TRUE	Empty	T-complex protein 1 subunit epsilon OS=Homo sapiens GN=CCT5 PE=1 SV=1	P48643		60 kDa		unknown	2	0	0	13	0	0	0	0	0	0	0	0	0	0	0
198	TRUE	Empty	Serine hydroxymethyltransferase, mitochondrial OS=Homo sapiens GN=SHMT2 PE=1 SV=3	P34897 (+1)		56 kDa		unknown	3	1	1	12	0	0	0	0	0	0	0	0	0	0	0
199	TRUE	Empty	Hyaluronan-binding protein 2 OS=Homo sapiens GN=HABP2 PE=1 SV=1	Q14520 (+1)		63 kDa		unknown	12	2	1	0	0	0	0	0	0	0	0	0	0	0	0
200	TRUE	Empty	Transmembrane protein 132B OS=Homo sapiens GN=TMEM132B PE=2 SV=2	Q14DG7-DECOY		?		unknown	0	0	1	3	1	0	1	0	0	0	0	0	0	0	0
201	TRUE	Empty	Dermcidin OS=Homo sapiens GN=DCD PE=1 SV=2	P81605		11 kDa		unknown	4	1	0	0	0	0	0	3	0	0	3	5	2	0	0
202	TRUE	Empty	Histone-binding protein RBBP7 OS=Homo sapiens GN=RBBP7 PE=1 SV=1	Q16576		48 kDa	TRUE	unknown	4	4	3	7	0	0	0	0	0	0	0	0	0	0	0
203	TRUE	Empty	L-lactate dehydrogenase B chain OS=Homo sapiens GN=LDHB PE=1 SV=2	P07195		37 kDa	TRUE	unknown	3	5	4	5	0	0	0	0	0	0	0	0	0	0	0
204	TRUE	Empty	Protein NDRG1 OS=Homo sapiens GN=NDRG1 PE=1 SV=1	Q92597		43 kDa		unknown	4	3	4	8	0	0	0	0	0	0	0	0	0	0	0
205	TRUE	Empty	Proliferating cell nuclear antigen OS=Homo sapiens GN=PCNA PE=1 SV=1	P12004		29 kDa		unknown	0	3	4	8	0	0	0	0	0	0	0	0	0	0	0
206	TRUE	Empty	Methionine adenosyltransferase 2 subunit beta OS=Homo sapiens GN=MAT2B PE=1 SV=1	Q9NZL9		38 kDa		unknown	1	5	6	5	0	0	0	0	0	0	0	0	0	0	0
207	TRUE	Empty	Aminopeptidase B OS=Homo sapiens GN=RNPEP PE=1 SV=2	Q9H4A4		73 kDa		unknown	1	3	3	11	0	0	0	0	0	0	0	0	0	0	0
208	TRUE	Empty	Fatty acid synthase OS=Homo sapiens GN=FASN PE=1 SV=3	P49327		273 kDa		unknown	0	0	0	13	0	0	0	0	0	0	0	0	0	0	0
209	TRUE	Empty	C4b-binding protein beta chain OS=Homo sapiens GN=C4BPB PE=1 SV=1	P20851 (+1)		28 kDa		unknown	3	2	2	0	0	1	1	3	0	0	1	3	0	0	0
210	TRUE	Empty	Plexin domain-containing protein 2 OS=Homo sapiens GN=PLXDC2 PE=1 SV=1	Q6UX71		60 kDa		unknown	2	1	0	0	0	3	1	1	0	0	1	4	1	0	0
211	TRUE	Empty	Fructose-bisphosphate aldolase A OS=Homo sapiens GN=ALDOA PE=1 SV=2	P04075 (+1)		39 kDa		unknown	3	2	2	7	2	0	0	0	0	0	0	0	0	0	0
212	TRUE	Empty	Oxygen-dependent coproporphyrinogen-III oxidase, mitochondrial OS=Homo sapiens GN=CPOX PE=1 SV=3	P36551		50 kDa		unknown	1	2	4	8	0	0	0	0	0	0	0	0	0	0	0
213	TRUE	Empty	Transitional endoplasmic reticulum ATPase OS=Homo sapiens GN=VCP PE=1 SV=4	P55072		89 kDa		unknown	3	3	3	9	0	0	0	0	0	0	0	0	0	0	0
214	TRUE	Empty	T-complex protein 1 subunit zeta OS=Homo sapiens GN=CCT6A PE=1 SV=3	P40227		58 kDa		unknown	1	1	1	7	0	0	0	0	0	0	0	0	0	0	0
215	TRUE	Empty	Hypoxanthine-guanine phosphoribosyltransferase OS=Homo sapiens GN=HPRT1 PE=1 SV=2	P00492		25 kDa		unknown	3	4	2	7	0	0	0	0	0	0	0	0	0	0	0
216	TRUE	Empty	X-ray repair cross-complementing protein 6 OS=Homo sapiens GN=XRCC6 PE=1 SV=2	P12956		70 kDa		unknown	4	1	0	11	0	0	0	0	0	0	0	0	0	0	0
217	TRUE	Empty	Keratin, type I cuticular Ha1 OS=Homo sapiens GN=KRT31 PE=1 SV=3	Q15323		47 kDa	TRUE	unknown	0	0	0	0	0	0	0	0	0	0	0	0	8	0	0
218	TRUE	Empty	Fibulin-5 OS=Homo sapiens GN=FBLN5 PE=1 SV=1	Q9UBX5		50 kDa		unknown	3	0	0	0	0	3	0	2	0	0	2	4	2	0	0
219	TRUE	Empty	Ubiquitin carboxyl-terminal hydrolase isozyme L1 OS=Homo sapiens GN=UCHL1 PE=1 SV=2	P09936		25 kDa		unknown	4	3	3	3	0	1	0	1	0	0	0	0	0	0	0
220	TRUE	Empty	Hemoglobin subunit beta OS=Homo sapiens GN=HBB PE=1 SV=2	P68871		16 kDa		unknown	0	0	0	1	2	0	0	0	2	1	0	0	0	2	2
221	TRUE	Empty	Ran-specific GTPase-activating protein OS=Homo sapiens GN=RANBP1 PE=1 SV=1	P43487 (+1)		23 kDa		unknown	1	4	6	3	0	0	0	0	0	0	0	0	0	0	0
222	TRUE	Empty	Lysine--tRNA ligase OS=Homo sapiens GN=KARS PE=1 SV=3	Q15046 (+1)		68 kDa		unknown	3	3	2	8	0	0	0	0	0	0	0	0	0	0	0
223	TRUE	Empty	Peptidyl-prolyl cis-trans isomerase FKBP4 OS=Homo sapiens GN=FKBP4 PE=1 SV=3	Q02790		52 kDa		unknown	3	2	1	10	0	0	0	0	0	0	0	0	0	0	0
224	TRUE	Empty	T-complex protein 1 subunit alpha OS=Homo sapiens GN=TCP1 PE=1 SV=1	P17987		60 kDa		unknown	3	1	0	11	0	0	0	0	0	0	0	0	0	0	0
225	TRUE	Empty	Histone-binding protein RBBP4 OS=Homo sapiens GN=RBBP4 PE=1 SV=3	Q09028 (+1)		48 kDa	TRUE	unknown	2	2	0	4	0	0	0	0	0	0	0	0	0	0	0
226	TRUE	Empty	Apolipoprotein C-I OS=Homo sapiens GN=APOC1 PE=1 SV=1	P02654		9 kDa		unknown	1	1	1	1	1	2	1	1	0	1	1	3	1	0	1
227	TRUE	Empty	Isoform 2 of Matrix Gla protein OS=Homo sapiens GN=MGP	P08493-2		15 kDa		unknown	1	1	1	0	0	1	1	2	0	0	1	2	2	1	1
228	TRUE	Empty	Isoform 3 of Insulin-like growth factor II OS=Homo sapiens GN=IGF2	P01344-3		26 kDa		unknown	1	3	1	1	0	2	1	1	0	0	0	2	1	0	0
229	TRUE	Empty	EGF-containing fibulin-like extracellular matrix protein 2 OS=Homo sapiens GN=EFEMP2 PE=1 SV=3	O95967		49 kDa		unknown	0	1	1	0	0	1	3	2	0	0	1	4	5	0	0
230	TRUE	Empty	Plasma protease C1 inhibitor OS=Homo sapiens GN=SERPING1 PE=1 SV=2	P05155		55 kDa		unknown	2	1	0	3	0	1	0	0	0	2	0	3	0	0	0
231	TRUE	Empty	Zinc finger protein 566 OS=Homo sapiens GN=ZNF566 PE=1 SV=1	Q969W8-DECOY		?		unknown	0	0	0	2	1	0	0	0	0	0	0	0	0	1	0
232	TRUE	Empty	F-actin-capping protein subunit alpha-1 OS=Homo sapiens GN=CAPZA1 PE=1 SV=3	P52907		33 kDa	TRUE	unknown	1	5	2	6	0	0	0	0	0	0	0	0	0	0	0
233	TRUE	Empty	Heterogeneous nuclear ribonucleoprotein D0 OS=Homo sapiens GN=HNRNPD PE=1 SV=1	Q14103 (+1)		38 kDa	TRUE	unknown	3	2	4	6	0	0	0	0	0	0	0	0	0	0	0
234	TRUE	Empty	Vimentin OS=Homo sapiens GN=VIM PE=1 SV=4	P08670		54 kDa	TRUE	unknown	5	2	1	6	0	0	0	0	0	0	0	0	0	0	0
235	TRUE	Empty	14 kDa phosphohistidine phosphatase OS=Homo sapiens GN=PHPT1 PE=1 SV=1	Q9NRX4		14 kDa		unknown	5	4	2	6	0	0	0	0	0	0	0	0	0	0	0
236	TRUE	Empty	Keratin, type II cuticular Hb6 OS=Homo sapiens GN=KRT86 PE=1 SV=1	O43790		53 kDa	TRUE	unknown	0	0	0	0	0	0	0	0	0	0	0	0	7	0	0
237	TRUE	Empty	Out at first protein homolog OS=Homo sapiens GN=OAF PE=2 SV=1	Q86UD1		31 kDa		unknown	2	2	1	1	0	2	1	1	0	0	1	1	1	0	0
238	TRUE	Empty	Galectin-3-binding protein OS=Homo sapiens GN=LGALS3BP PE=1 SV=1	Q08380		65 kDa		unknown	1	0	1	2	0	1	0	0	1	3	0	1	2	0	2
239	TRUE	Empty	Hornerin OS=Homo sapiens GN=HRNR PE=1 SV=2	Q86YZ3		282 kDa		unknown	3	1	0	0	0	0	0	2	0	0	2	3	1	0	0
240	TRUE	Empty	Histone H2A type 2-C OS=Homo sapiens GN=HIST2H2AC PE=1 SV=4	Q16777 (+1)		14 kDa		unknown	2	2	1	3	1	0	0	0	0	0	0	0	0	0	0
241	TRUE	Empty	Eukaryotic translation initiation factor 1A, X-chromosomal OS=Homo sapiens GN=EIF1AX PE=1 SV=2	P47813		16 kDa		unknown	3	4	3	1	2	0	0	0	0	0	0	0	0	0	0
242	TRUE	Empty	ATP-dependent RNA helicase DDX1 OS=Homo sapiens GN=DDX1 PE=1 SV=2	Q92499		82 kDa		unknown	2	1	2	8	0	0	0	0	0	0	0	0	0	0	0
243	TRUE	Empty	Stress-induced-phosphoprotein 1 OS=Homo sapiens GN=STIP1 PE=1 SV=1	P31948		63 kDa		unknown	4	3	5	4	0	0	0	0	0	0	0	0	0	0	0
244	TRUE	Empty	Asparagine--tRNA ligase, cytoplasmic OS=Homo sapiens GN=NARS PE=1 SV=1	O43776		63 kDa		unknown	2	2	2	8	0	0	0	0	0	0	0	0	0	0	0
245	TRUE	Empty	Elongation factor 1-alpha 1 OS=Homo sapiens GN=EEF1A1 PE=1 SV=1	P68104		50 kDa		unknown	1	2	2	7	0	0	0	0	0	0	0	0	0	0	0
246	TRUE	Empty	Keratin, type II cuticular Hb5 OS=Homo sapiens GN=KRT85 PE=1 SV=1	P78386		56 kDa	TRUE	unknown	0	1	0	0	0	0	0	0	0	0	0	0	9	0	0
247	TRUE	Empty	Disintegrin and metalloproteinase domain-containing protein 10 OS=Homo sapiens GN=ADAM10 PE=1 SV=1	O14672		84 kDa		unknown	3	2	1	1	0	2	2	2	0	0	0	2	1	0	0
248	TRUE	Empty	Endoplasmin OS=Homo sapiens GN=HSP90B1 PE=1 SV=1	P14625		92 kDa	TRUE	unknown	1	0	1	5	0	0	0	0	0	0	0	0	0	0	0
249	TRUE	Empty	Eukaryotic initiation factor 4A-III OS=Homo sapiens GN=EIF4A3 PE=1 SV=4	P38919		47 kDa	TRUE	unknown	2	1	1	4	0	0	0	0	0	0	0	0	0	0	0
250	TRUE	Empty	Cystathionine beta-synthase-like protein OS=Homo sapiens GN=CBSL PE=1 SV=1	P0DN79		61 kDa		unknown	2	4	1	9	0	0	0	0	0	0	0	0	0	0	0
251	TRUE	Empty	X-ray repair cross-complementing protein 5 OS=Homo sapiens GN=XRCC5 PE=1 SV=3	P13010		83 kDa		unknown	2	1	1	8	0	0	0	0	0	0	0	0	0	0	0
252	TRUE	Empty	Serine/threonine-protein phosphatase 2A catalytic subunit alpha isoform OS=Homo sapiens GN=PPP2CA PE=1 SV=1	P67775		36 kDa		unknown	0	1	1	9	0	0	0	0	0	0	0	0	0	0	0
253	TRUE	Empty	Isoform 2 of Serine-threonine kinase receptor-associated protein OS=Homo sapiens GN=STRAP	Q9Y3F4-2		40 kDa		unknown	1	2	0	9	0	0	0	0	0	0	0	0	0	0	0
254	TRUE	Empty	Ficolin-3 OS=Homo sapiens GN=FCN3 PE=1 SV=2	O75636		33 kDa		unknown	1	2	1	0	0	2	0	2	0	0	1	1	1	0	0
255	TRUE	Empty	Regulator of chromosome condensation OS=Homo sapiens GN=RCC1 PE=1 SV=1	P18754 (+1)		45 kDa		unknown	3	2	1	6	0	0	0	0	0	0	0	0	0	0	0
256	TRUE	Empty	Valine--tRNA ligase OS=Homo sapiens GN=VARS PE=1 SV=4	P26640		140 kDa		unknown	5	1	2	6	0	0	0	0	0	0	0	0	0	0	0
257	TRUE	Empty	Serine/threonine-protein phosphatase 2A 65 kDa regulatory subunit A alpha isoform OS=Homo sapiens GN=PPP2R1A PE=1 SV=4	P30153		65 kDa		unknown	3	2	2	5	0	0	0	0	0	0	0	0	0	0	0
258	TRUE	Empty	Sialic acid synthase OS=Homo sapiens GN=NANS PE=1 SV=2	Q9NR45		40 kDa		unknown	2	4	2	4	0	0	0	0	0	0	0	0	0	0	0
259	TRUE	Empty	Heparin cofactor 2 OS=Homo sapiens GN=SERPIND1 PE=1 SV=3	P05546		57 kDa		unknown	1	1	1	1	1	1	0	1	1	1	1	2	1	0	0
260	TRUE	Empty	Putative RNA-binding protein Luc7-like 2 OS=Homo sapiens GN=LUC7L2 PE=1 SV=2	Q9Y383		47 kDa		unknown	2	2	1	4	0	0	0	0	0	0	0	0	0	0	0
261	TRUE	Empty	F-actin-capping protein subunit alpha-2 OS=Homo sapiens GN=CAPZA2 PE=1 SV=3	P47755		33 kDa	TRUE	unknown	0	1	1	3	0	0	0	0	0	0	0	0	0	0	0
262	TRUE	Empty	Dihydropyrimidinase-related protein 2 OS=Homo sapiens GN=DPYSL2 PE=1 SV=1	Q16555 (+1)		62 kDa	TRUE	unknown	2	3	2	4	0	0	0	0	0	0	0	0	0	0	0
263	TRUE	Empty	Nucleoporin Nup43 OS=Homo sapiens GN=NUP43 PE=1 SV=1	Q8NFH3		42 kDa		unknown	2	2	3	3	0	0	0	0	0	0	0	0	0	0	0
264	TRUE	Empty	Isoform 2 of U1 small nuclear ribonucleoprotein 70 kDa OS=Homo sapiens GN=SNRNP70	P08621-2		51 kDa		unknown	0	0	0	6	2	0	0	0	1	0	0	0	0	0	0
265	TRUE	Empty	Platelet-activating factor acetylhydrolase IB subunit alpha OS=Homo sapiens GN=PAFAH1B1 PE=1 SV=2	P43034		47 kDa		unknown	2	0	0	8	0	0	0	0	0	0	0	0	0	0	0
266	TRUE	Empty	Isoform 2 of Fibulin-2 OS=Homo sapiens GN=FBLN2	P98095-2		132 kDa		unknown	1	1	0	0	0	2	1	2	0	0	1	2	0	0	0
267	TRUE	Empty	Isoform 3 of Prostaglandin E synthase 3 OS=Homo sapiens GN=PTGES3	Q15185-3		15 kDa		unknown	1	1	2	4	1	0	0	0	0	0	0	0	0	0	0
268	TRUE	Empty	Tsukushin OS=Homo sapiens GN=TSKU PE=2 SV=3	Q8WUA8		38 kDa		unknown	0	1	0	0	0	0	0	0	1	0	3	1	0	0	4
269	TRUE	Empty	Isoform 2B of Cytoplasmic dynein 1 intermediate chain 2 OS=Homo sapiens GN=DYNC1I2	Q13409-2 (+2)		71 kDa		unknown	3	2	1	5	0	0	0	0	0	0	0	0	0	0	0
270	TRUE	Empty	Isoform 2 of Heterogeneous nuclear ribonucleoprotein A/B OS=Homo sapiens GN=HNRNPAB	Q99729-2 (+1)		36 kDa	TRUE	unknown	2	1	1	6	0	0	0	0	0	0	0	0	0	0	0
271	TRUE	Empty	T-complex protein 1 subunit eta OS=Homo sapiens GN=CCT7 PE=1 SV=2	Q99832		59 kDa		unknown	1	0	0	7	0	0	0	0	0	0	0	0	0	0	0
272	TRUE	Empty	Nidogen-1 OS=Homo sapiens GN=NID1 PE=1 SV=3	P14543		136 kDa	TRUE	unknown	3	4	0	3	0	0	0	0	0	0	0	0	0	0	0
273	TRUE	Empty	Pre-mRNA-splicing factor ATP-dependent RNA helicase DHX15 OS=Homo sapiens GN=DHX15 PE=1 SV=2	O43143		91 kDa	TRUE	unknown	1	0	0	9	0	0	0	0	0	0	0	0	0	0	0
274	TRUE	Empty	Exportin-2 OS=Homo sapiens GN=CSE1L PE=1 SV=3	P55060 (+2)		110 kDa		unknown	1	0	0	9	0	0	0	0	0	0	0	0	0	0	0
275	TRUE	Empty	Immunoglobulin delta heavy chain OS=Homo sapiens PE=1 SV=1	P0DOX3		56 kDa		unknown	1	1	0	0	1	1	0	0	0	0	1	3	0	0	0
276	TRUE	Empty	Zyxin OS=Homo sapiens GN=ZYX PE=1 SV=1	Q15942 (+1)		61 kDa		unknown	4	1	2	0	0	0	0	1	0	0	0	1	0	0	0
277	TRUE	Empty	Elongation factor 1-beta OS=Homo sapiens GN=EEF1B2 PE=1 SV=3	P24534		25 kDa		unknown	3	2	2	2	1	0	0	0	0	0	0	0	0	0	0
278	TRUE	Empty	Histone H4 OS=Homo sapiens GN=HIST1H4A PE=1 SV=2	P62805		11 kDa		unknown	1	1	1	6	0	0	0	0	0	0	0	0	0	0	0
279	TRUE	Empty	Isoform 2 of Cold shock domain-containing protein E1 OS=Homo sapiens GN=CSDE1	O75534-2 (+1)		86 kDa		unknown	1	2	2	5	0	0	0	0	0	0	0	0	0	0	0
280	TRUE	Empty	Phenylalanine--tRNA ligase beta subunit OS=Homo sapiens GN=FARSB PE=1 SV=3	Q9NSD9		66 kDa		unknown	1	1	2	6	0	0	0	0	0	0	0	0	0	0	0
281	TRUE	Empty	Elongation factor 1-delta OS=Homo sapiens GN=EEF1D PE=1 SV=5	P29692		31 kDa		unknown	3	3	3	1	0	0	0	0	0	0	0	0	0	0	0
282	TRUE	Empty	Spermidine synthase OS=Homo sapiens GN=SRM PE=1 SV=1	P19623		34 kDa		unknown	3	1	1	6	0	0	0	0	0	0	0	0	0	0	0
283	TRUE	Empty	Heat shock 70 kDa protein 4L OS=Homo sapiens GN=HSPA4L PE=1 SV=3	O95757		95 kDa	TRUE	unknown	1	1	0	5	0	0	0	0	0	0	0	0	0	0	0
284	TRUE	Empty	Dihydropyrimidinase-related protein 5 OS=Homo sapiens GN=DPYSL5 PE=1 SV=1	Q9BPU6		61 kDa		unknown	1	3	0	5	0	0	0	0	0	0	0	0	0	0	0
285	TRUE	Empty	Mitogen-activated protein kinase 3 OS=Homo sapiens GN=MAPK3 PE=1 SV=4	P27361		43 kDa	TRUE	unknown	0	0	0	4	0	0	0	0	0	0	0	0	0	0	0
286	TRUE	Empty	Tubulin--tyrosine ligase-like protein 12 OS=Homo sapiens GN=TTLL12 PE=1 SV=2	Q14166		74 kDa		unknown	0	0	0	7	0	0	0	0	0	0	0	0	0	0	0
287	TRUE	Empty	Serum paraoxonase/lactonase 3 OS=Homo sapiens GN=PON3 PE=1 SV=3	Q15166		40 kDa		unknown	2	2	1	0	0	2	1	1	0	0	0	1	1	0	0
288	TRUE	Empty	Carboxypeptidase N catalytic chain OS=Homo sapiens GN=CPN1 PE=1 SV=1	P15169		52 kDa		unknown	1	1	1	1	0	1	1	2	0	0	1	1	0	0	0
289	TRUE	Empty	Intelectin-1 OS=Homo sapiens GN=ITLN1 PE=1 SV=1	Q8WWA0		35 kDa		unknown	1	1	0	0	0	1	0	1	0	0	1	2	0	0	1
290	TRUE	Empty	Puromycin-sensitive aminopeptidase OS=Homo sapiens GN=NPEPPS PE=1 SV=2	P55786		103 kDa		unknown	0	1	1	6	0	1	0	0	0	0	0	0	0	0	0
291	TRUE	Empty	Splicing factor 3A subunit 3 OS=Homo sapiens GN=SF3A3 PE=1 SV=1	Q12874		59 kDa		unknown	2	1	0	1	0	0	0	0	0	0	0	0	0	0	0
292	TRUE	Empty	Isoform 2 of 6-phosphogluconate dehydrogenase, decarboxylating OS=Homo sapiens GN=PGD	P52209-2		52 kDa		unknown	2	1	0	5	0	0	0	0	0	0	0	0	0	0	0
293	TRUE	Empty	Hsc70-interacting protein OS=Homo sapiens GN=ST13 PE=1 SV=2	P50502		41 kDa		unknown	3	1	2	5	0	0	0	0	0	0	0	0	0	0	0
294	TRUE	Empty	Coronin-1B OS=Homo sapiens GN=CORO1B PE=1 SV=1	Q9BR76		54 kDa		unknown	2	1	1	7	0	0	0	0	0	0	0	0	0	0	0
295	TRUE	Empty	N-alpha-acetyltransferase 10 OS=Homo sapiens GN=NAA10 PE=1 SV=1	P41227		26 kDa		unknown	1	1	1	5	0	0	0	0	0	0	0	0	0	0	0
296	TRUE	Empty	40S ribosomal protein SA OS=Homo sapiens GN=RPSA PE=1 SV=4	P08865		33 kDa		unknown	1	0	1	6	0	0	0	0	0	0	0	0	0	0	0
297	TRUE	Empty	Hexokinase-1 OS=Homo sapiens GN=HK1 PE=1 SV=3	P19367 (+3)		102 kDa	TRUE	unknown	2	0	1	6	0	0	0	0	0	0	0	0	0	0	0
298	TRUE	Empty	Serine/arginine-rich splicing factor 3 OS=Homo sapiens GN=SRSF3 PE=1 SV=1	P84103 (+1)		19 kDa		unknown	1	1	0	5	0	0	0	0	0	0	0	0	0	0	0
299	TRUE	Empty	Isoform 4 of Cytosolic acyl coenzyme A thioester hydrolase OS=Homo sapiens GN=ACOT7	O00154-4		37 kDa		unknown	1	1	0	6	0	0	0	0	0	0	0	0	0	0	0
300	TRUE	Empty	Aspartate--tRNA ligase, cytoplasmic OS=Homo sapiens GN=DARS PE=1 SV=2	P14868		57 kDa		unknown	0	0	0	9	0	0	0	0	0	0	0	0	0	0	0
301	TRUE	Empty	60S ribosomal protein L29 OS=Homo sapiens GN=RPL29 PE=1 SV=2	P47914		18 kDa		unknown	1	1	1	3	3	0	0	0	0	0	0	0	0	0	0
302	TRUE	Empty	Isoform 2 of Heterogeneous nuclear ribonucleoprotein H3 OS=Homo sapiens GN=HNRNPH3	P31942-2		35 kDa	TRUE	unknown	1	1	1	2	0	0	0	0	0	0	0	0	0	0	0
303	TRUE	Empty	Hsp90 co-chaperone Cdc37 OS=Homo sapiens GN=CDC37 PE=1 SV=1	Q16543		44 kDa		unknown	1	2	2	3	0	0	0	0	0	0	0	0	0	0	0
304	TRUE	Empty	Peptidase M20 domain-containing protein 2 OS=Homo sapiens GN=PM20D2 PE=1 SV=2	Q8IYS1		48 kDa		unknown	2	0	2	5	0	0	0	0	0	0	0	0	0	0	0
305	TRUE	Empty	Alpha-enolase OS=Homo sapiens GN=ENO1 PE=1 SV=2	P06733		47 kDa		unknown	0	1	2	5	0	0	0	0	0	0	0	0	0	0	0
306	TRUE	Empty	Cullin-associated NEDD8-dissociated protein 1 OS=Homo sapiens GN=CAND1 PE=1 SV=2	Q86VP6		136 kDa	TRUE	unknown	0	1	1	6	0	0	0	0	0	0	0	0	0	0	0
307	TRUE	Empty	Alpha-actinin-4 OS=Homo sapiens GN=ACTN4 PE=1 SV=2	O43707		105 kDa	TRUE	unknown	4	0	0	4	0	0	0	0	0	0	0	0	0	0	0
308	TRUE	Empty	60S ribosomal protein L23a OS=Homo sapiens GN=RPL23A PE=1 SV=1	P62750		18 kDa		unknown	0	0	0	3	2	0	0	0	0	0	0	0	0	0	0
309	TRUE	Empty	1-phosphatidylinositol 3-phosphate 5-kinase OS=Homo sapiens GN=PIKFYVE PE=1 SV=3	Q9Y2I7		237 kDa		unknown	0	2	1	0	0	0	0	1	0	0	0	0	0	0	0
310	TRUE	Empty	Complement C1q subcomponent subunit C OS=Homo sapiens GN=C1QC PE=1 SV=3	P02747		26 kDa		unknown	1	1	0	2	1	1	0	0	0	1	0	0	0	0	0
311	TRUE	Empty	Glycine--tRNA ligase OS=Homo sapiens GN=GARS PE=1 SV=3	P41250		83 kDa		unknown	1	1	1	3	0	0	0	0	0	0	0	0	0	0	0
312	TRUE	Empty	Complement factor I OS=Homo sapiens GN=CFI PE=1 SV=2	P05156		66 kDa		unknown	3	0	1	0	0	1	0	0	0	0	0	2	0	0	0
313	TRUE	Empty	Isoform 2 of Cleavage and polyadenylation specificity factor subunit 6 OS=Homo sapiens GN=CPSF6	Q16630-2		63 kDa		unknown	0	1	0	2	0	0	0	0	0	0	0	0	0	0	0
314	TRUE	Empty	Eukaryotic translation initiation factor 3 subunit I OS=Homo sapiens GN=EIF3I PE=1 SV=1	Q13347		37 kDa		unknown	1	1	1	5	0	0	0	0	0	0	0	0	0	0	0
315	TRUE	Empty	ATP-dependent 6-phosphofructokinase, platelet type OS=Homo sapiens GN=PFKP PE=1 SV=2	Q01813		86 kDa	TRUE	unknown	1	1	1	6	0	0	0	0	0	0	0	0	0	0	0
316	TRUE	Empty	Nicotinamide phosphoribosyltransferase OS=Homo sapiens GN=NAMPT PE=1 SV=1	P43490		56 kDa		unknown	1	1	1	2	0	0	0	0	0	0	0	0	0	0	0
317	TRUE	Empty	Isoform 4 of Cadherin-13 OS=Homo sapiens GN=CDH13	P55290-4		83 kDa		unknown	3	3	2	0	0	1	0	0	0	0	0	0	0	0	0
318	TRUE	Empty	Lactoylglutathione lyase OS=Homo sapiens GN=GLO1 PE=1 SV=4	Q04760 (+1)		21 kDa		unknown	1	2	3	3	0	0	0	0	0	0	0	0	0	0	0
319	TRUE	Empty	Inosine-5'-monophosphate dehydrogenase 2 OS=Homo sapiens GN=IMPDH2 PE=1 SV=2	P12268		56 kDa		unknown	2	2	1	4	0	0	0	0	0	0	0	0	0	0	0
320	TRUE	Empty	Septin-11 OS=Homo sapiens GN=SEPT11 PE=1 SV=3	Q9NVA2		49 kDa	TRUE	unknown	0	1	1	3	0	0	0	0	0	0	0	0	0	0	0
321	TRUE	Empty	60 kDa heat shock protein, mitochondrial OS=Homo sapiens GN=HSPD1 PE=1 SV=2	P10809		61 kDa		unknown	0	1	1	3	0	0	0	0	0	0	0	0	0	0	0
322	TRUE	Empty	Transcription intermediary factor 1-beta OS=Homo sapiens GN=TRIM28 PE=1 SV=5	Q13263		89 kDa		unknown	2	1	0	5	0	0	0	0	0	0	0	0	0	0	0
323	TRUE	Empty	Eukaryotic translation initiation factor 2 subunit 3 OS=Homo sapiens GN=EIF2S3 PE=1 SV=3	P41091		51 kDa		unknown	1	1	0	7	0	0	0	0	0	0	0	0	0	0	0
324	TRUE	Empty	Heterogeneous nuclear ribonucleoprotein D-like OS=Homo sapiens GN=HNRNPDL PE=1 SV=3	O14979		46 kDa	TRUE	unknown	2	0	1	0	0	0	0	0	0	0	0	0	0	0	0
325	TRUE	Empty	Serine--tRNA ligase, cytoplasmic OS=Homo sapiens GN=SARS PE=1 SV=3	P49591		59 kDa		unknown	1	0	0	4	0	0	0	0	0	0	0	0	0	0	0
326	TRUE	Empty	Isoform 2 of 40S ribosomal protein S3 OS=Homo sapiens GN=RPS3	P23396-2		28 kDa		unknown	0	0	0	7	0	0	0	0	0	0	0	0	0	0	0
327	TRUE	Empty	Purine nucleoside phosphorylase OS=Homo sapiens GN=PNP PE=1 SV=2	P00491		32 kDa		unknown	0	0	0	7	0	0	0	0	0	0	0	0	0	0	0
328	TRUE	Empty	Glycogen phosphorylase, brain form OS=Homo sapiens GN=PYGB PE=1 SV=5	P11216		97 kDa	TRUE	unknown	0	0	0	8	0	0	0	0	0	0	0	0	0	0	0
329	TRUE	Empty	Receptor of activated protein C kinase 1 OS=Homo sapiens GN=RACK1 PE=1 SV=3	P63244		35 kDa		unknown	0	0	0	8	0	0	0	0	0	0	0	0	0	0	0
330	TRUE	Empty	BolA-like protein 2 OS=Homo sapiens GN=BOLA2 PE=1 SV=1	Q9H3K6		10 kDa		unknown	2	3	2	1	0	0	0	0	0	0	0	0	0	0	0
331	TRUE	Empty	Stanniocalcin-2 OS=Homo sapiens GN=STC2 PE=1 SV=1	O76061		33 kDa		unknown	2	2	1	1	0	0	0	0	0	0	0	0	0	0	0
332	TRUE	Empty	Phosphoribosyl pyrophosphate synthase-associated protein 2 OS=Homo sapiens GN=PRPSAP2 PE=1 SV=1	O60256 (+1)		41 kDa		unknown	1	2	2	2	0	0	0	0	0	0	0	0	0	0	0
333	TRUE	Empty	Protein arginine N-methyltransferase 5 OS=Homo sapiens GN=PRMT5 PE=1 SV=4	O14744 (+1)		73 kDa		unknown	1	1	1	5	0	0	0	0	0	0	0	0	0	0	0
334	TRUE	Empty	Immunoglobulin lambda variable 3-19 OS=Homo sapiens GN=IGLV3-19 PE=1 SV=2	P01714		12 kDa		unknown	2	1	0	0	0	0	2	0	0	0	0	0	1	0	0
335	TRUE	Empty	ATP-dependent 6-phosphofructokinase, liver type OS=Homo sapiens GN=PFKL PE=1 SV=6	P17858		85 kDa	TRUE	unknown	1	1	1	4	0	0	0	0	0	0	0	0	0	0	0
336	TRUE	Empty	Hemoglobin subunit alpha OS=Homo sapiens GN=HBA1 PE=1 SV=2	P69905		15 kDa		unknown	0	0	0	1	0	0	0	0	0	0	0	0	0	2	2
337	TRUE	Empty	Glutamate--cysteine ligase catalytic subunit OS=Homo sapiens GN=GCLC PE=1 SV=2	P48506		73 kDa		unknown	3	2	0	3	0	0	0	0	0	0	0	0	0	0	0
338	TRUE	Empty	Cleavage stimulation factor subunit 1 OS=Homo sapiens GN=CSTF1 PE=1 SV=1	Q05048		48 kDa		unknown	1	1	0	6	0	0	0	0	0	0	0	0	0	0	0
339	TRUE	Empty	Interleukin enhancer-binding factor 2 OS=Homo sapiens GN=ILF2 PE=1 SV=2	Q12905		43 kDa		unknown	1	1	0	5	0	0	0	0	0	0	0	0	0	0	0
340	TRUE	Empty	Isoform 2 of Mitotic checkpoint protein BUB3 OS=Homo sapiens GN=BUB3	O43684-2		37 kDa		unknown	0	1	1	6	0	0	0	0	0	0	0	0	0	0	0
341	TRUE	Empty	Isoform 3 of Phosphoacetylglucosamine mutase OS=Homo sapiens GN=PGM3	O95394-4		63 kDa		unknown	1	0	0	3	0	0	0	0	0	0	0	0	0	0	0
342	TRUE	Empty	Transforming protein RhoA OS=Homo sapiens GN=RHOA PE=1 SV=1	P61586		22 kDa		unknown	3	0	0	5	0	0	0	0	0	0	0	0	0	0	0
343	TRUE	Empty	Serrate RNA effector molecule homolog OS=Homo sapiens GN=SRRT PE=1 SV=1	Q9BXP5 (+1)		101 kDa		unknown	0	0	0	5	0	0	0	0	0	0	0	0	0	0	0
344	TRUE	Empty	Isoform 3 of Protein arginine N-methyltransferase 1 OS=Homo sapiens GN=PRMT1	Q99873-3		40 kDa		unknown	0	0	0	5	0	0	0	0	0	0	0	0	0	0	0
345	TRUE	Empty	tRNA (cytosine(34)-C(5))-methyltransferase OS=Homo sapiens GN=NSUN2 PE=1 SV=2	Q08J23 (+1)		86 kDa		unknown	0	0	0	7	0	0	0	0	0	0	0	0	0	0	0
346	TRUE	Empty	Amidophosphoribosyltransferase OS=Homo sapiens GN=PPAT PE=1 SV=1	Q06203		57 kDa		unknown	0	0	0	7	0	0	0	0	0	0	0	0	0	0	0
347	TRUE	Empty	Isoform 4 of Partitioning defective 3 homolog OS=Homo sapiens GN=PARD3	Q8TEW0-4-DECOY (+1)		?		unknown	0	0	0	0	2	0	0	0	0	0	0	0	0	1	0
348	TRUE	Empty	45 kDa calcium-binding protein OS=Homo sapiens GN=SDF4 PE=1 SV=1	Q9BRK5 (+3)		42 kDa		unknown	2	1	1	2	0	0	0	0	0	0	0	0	0	0	0
349	TRUE	Empty	Far upstream element-binding protein 2 OS=Homo sapiens GN=KHSRP PE=1 SV=4	Q92945		73 kDa		unknown	2	2	1	1	0	0	0	0	0	0	0	0	0	0	0
350	TRUE	Empty	Phenylalanine--tRNA ligase alpha subunit OS=Homo sapiens GN=FARSA PE=1 SV=3	Q9Y285		58 kDa		unknown	1	1	1	2	0	0	0	0	0	0	0	0	0	0	0
351	TRUE	Empty	Chloride intracellular channel protein 1 OS=Homo sapiens GN=CLIC1 PE=1 SV=4	O00299		27 kDa		unknown	0	1	1	4	0	0	0	0	0	0	0	0	0	0	0
352	TRUE	Empty	mRNA turnover protein 4 homolog OS=Homo sapiens GN=MRTO4 PE=1 SV=2	Q9UKD2		28 kDa		unknown	2	0	0	0	0	0	1	0	0	0	0	0	0	0	0
353	TRUE	Empty	Immunoglobulin heavy variable 2-5 OS=Homo sapiens GN=IGHV2-5 PE=1 SV=2	P01817		13 kDa		unknown	0	0	0	0	0	3	0	1	0	0	0	2	0	0	0
354	TRUE	Empty	Epiplakin OS=Homo sapiens GN=EPPK1 PE=1 SV=2	P58107		556 kDa	TRUE	unknown	0	1	0	2	0	0	0	0	0	0	0	0	0	0	0
355	TRUE	Empty	Isoform 3 of Septin-2 OS=Homo sapiens GN=SEPT2	Q15019-3		43 kDa		unknown	0	1	2	2	0	0	0	0	0	0	0	0	0	0	0
356	TRUE	Empty	Segment polarity protein dishevelled homolog DVL-2 OS=Homo sapiens GN=DVL2 PE=1 SV=1	O14641		79 kDa	TRUE	unknown	0	0	1	3	1	0	0	0	0	0	0	0	0	0	0
357	TRUE	Empty	14-3-3 protein theta OS=Homo sapiens GN=YWHAQ PE=1 SV=1	P27348		28 kDa		unknown	0	2	2	1	0	0	0	0	0	0	0	0	0	0	0
358	TRUE	Empty	ATP-dependent RNA helicase DDX42 OS=Homo sapiens GN=DDX42 PE=1 SV=1	Q86XP3		103 kDa		unknown	2	2	1	0	0	0	0	0	0	0	0	0	0	0	0
359	TRUE	Empty	E3 ubiquitin-protein ligase CHIP OS=Homo sapiens GN=STUB1 PE=1 SV=2	Q9UNE7		35 kDa		unknown	0	0	0	3	0	0	0	0	0	0	0	0	0	0	0
360	TRUE	Empty	Isoform 2 of Alpha-actinin-1 OS=Homo sapiens GN=ACTN1	P12814-2 (+1)		103 kDa	TRUE	unknown	3	0	0	1	0	0	0	0	0	0	0	0	0	0	0
361	TRUE	Empty	Bifunctional purine biosynthesis protein PURH OS=Homo sapiens GN=ATIC PE=1 SV=3	P31939		65 kDa		unknown	0	1	0	5	0	0	0	0	0	0	0	0	0	0	0
362	TRUE	Empty	Importin subunit beta-1 OS=Homo sapiens GN=KPNB1 PE=1 SV=2	Q14974		97 kDa		unknown	0	0	0	5	0	0	0	0	0	0	0	0	0	0	0
363	TRUE	Empty	Glutamine--fructose-6-phosphate aminotransferase [isomerizing] 1 OS=Homo sapiens GN=GFPT1 PE=1 SV=3	Q06210		79 kDa	TRUE	unknown	0	0	0	6	0	0	0	0	0	0	0	0	0	0	0
364	TRUE	Empty	Exportin-1 OS=Homo sapiens GN=XPO1 PE=1 SV=1	O14980		123 kDa		unknown	0	0	0	5	0	0	0	0	0	0	0	0	0	0	0
365	TRUE	Empty	Protein transport protein Sec23B OS=Homo sapiens GN=SEC23B PE=1 SV=2	Q15437		86 kDa	TRUE	unknown	1	1	0	3	0	0	0	0	0	0	0	0	0	0	0
366	TRUE	Empty	LIM and SH3 domain protein 1 OS=Homo sapiens GN=LASP1 PE=1 SV=2	Q14847		30 kDa		unknown	2	2	1	0	0	0	0	0	0	0	0	0	0	0	0
367	TRUE	Empty	Copine-1 OS=Homo sapiens GN=CPNE1 PE=1 SV=1	Q99829		59 kDa		unknown	1	0	1	2	0	0	0	0	0	0	0	0	0	0	0
368	TRUE	Empty	Probable ATP-dependent RNA helicase DDX17 OS=Homo sapiens GN=DDX17 PE=1 SV=2	Q92841 (+3)		80 kDa		unknown	2	0	1	1	0	0	0	0	0	0	0	0	0	0	0
369	TRUE	Empty	Farnesyl pyrophosphate synthase OS=Homo sapiens GN=FDPS PE=1 SV=4	P14324 (+1)		48 kDa		unknown	0	1	1	4	0	0	0	0	0	0	0	0	0	0	0
370	TRUE	Empty	Thimet oligopeptidase OS=Homo sapiens GN=THOP1 PE=1 SV=2	P52888		79 kDa		unknown	0	2	0	4	0	0	0	0	0	0	0	0	0	0	0
371	TRUE	Empty	Talin-1 OS=Homo sapiens GN=TLN1 PE=1 SV=3	Q9Y490		270 kDa	TRUE	unknown	0	0	0	3	0	0	0	0	0	0	0	0	0	0	0
372	TRUE	Empty	Ribose-phosphate pyrophosphokinase 1 OS=Homo sapiens GN=PRPS1 PE=1 SV=2	P60891		35 kDa		unknown	0	1	0	3	0	0	0	0	0	0	0	0	0	0	0
373	TRUE	Empty	Phosphoglycerate mutase 1 OS=Homo sapiens GN=PGAM1 PE=1 SV=2	P18669		29 kDa		unknown	1	0	0	2	0	0	0	0	0	0	0	0	0	0	0
374	TRUE	Empty	D-3-phosphoglycerate dehydrogenase OS=Homo sapiens GN=PHGDH PE=1 SV=4	O43175		57 kDa		unknown	0	0	1	4	0	0	0	0	0	0	0	0	0	0	0
375	TRUE	Empty	Cyclin-dependent kinase inhibitor 2A OS=Homo sapiens GN=CDKN2A PE=1 SV=2	P42771 (+1)		17 kDa		unknown	3	0	2	0	0	0	0	0	0	0	0	0	0	0	0
376	TRUE	Empty	60S ribosomal protein L5 OS=Homo sapiens GN=RPL5 PE=1 SV=3	P46777		34 kDa		unknown	1	0	0	4	0	0	0	0	0	0	0	0	0	0	0
377	TRUE	Empty	DNA replication licensing factor MCM2 OS=Homo sapiens GN=MCM2 PE=1 SV=4	P49736		102 kDa		unknown	0	0	0	6	0	0	0	0	0	0	0	0	0	0	0
378	TRUE	Empty	Regulator of nonsense transcripts 1 OS=Homo sapiens GN=UPF1 PE=1 SV=2	Q92900		124 kDa		unknown	0	0	0	6	0	0	0	0	0	0	0	0	0	0	0
379	TRUE	Empty	Adenylosuccinate lyase OS=Homo sapiens GN=ADSL PE=1 SV=2	P30566		55 kDa		unknown	0	0	0	5	0	0	0	0	0	0	0	0	0	0	0
380	TRUE	Empty	Isoform 2 of Heterogeneous nuclear ribonucleoprotein U OS=Homo sapiens GN=HNRNPU	Q00839-2		89 kDa		unknown	0	0	0	4	0	0	0	0	0	0	0	0	0	0	0
381	TRUE	Empty	Importin-5 OS=Homo sapiens GN=IPO5 PE=1 SV=4	O00410 (+1)		124 kDa		unknown	0	0	0	3	0	0	0	0	0	0	0	0	0	0	0
382	TRUE	Empty	Isoform 9 of Collectin-11 OS=Homo sapiens GN=COLEC11	Q9BWP8-9		29 kDa		unknown	2	1	0	1	0	0	0	0	0	0	0	0	1	0	0
383	TRUE	Empty	14-3-3 protein epsilon OS=Homo sapiens GN=YWHAE PE=1 SV=1	P62258		29 kDa		unknown	1	1	1	2	0	0	0	0	0	0	0	0	0	0	0
384	TRUE	Empty	High mobility group protein B1 OS=Homo sapiens GN=HMGB1 PE=1 SV=3	P09429		25 kDa		unknown	2	1	1	0	0	0	0	0	0	0	0	0	0	0	0
385	TRUE	Empty	Protein transport protein Sec24C OS=Homo sapiens GN=SEC24C PE=1 SV=3	P53992		118 kDa		unknown	2	0	1	2	0	0	0	0	0	0	0	0	0	0	0
386	TRUE	Empty	Thyroid receptor-interacting protein 6 OS=Homo sapiens GN=TRIP6 PE=1 SV=3	Q15654		50 kDa		unknown	1	2	0	2	0	0	0	0	0	0	0	0	0	0	0
387	TRUE	Empty	40S ribosomal protein S19 OS=Homo sapiens GN=RPS19 PE=1 SV=2	P39019		16 kDa		unknown	0	0	1	2	0	0	0	0	0	0	0	0	0	0	0
388	TRUE	Empty	Peptidyl-prolyl cis-trans isomerase A OS=Homo sapiens GN=PPIA PE=1 SV=2	P62937		18 kDa		unknown	2	1	1	0	0	0	0	0	0	0	0	0	0	0	0
389	TRUE	Empty	PDZ and LIM domain protein 1 OS=Homo sapiens GN=PDLIM1 PE=1 SV=4	O00151		36 kDa		unknown	3	1	1	0	0	0	0	0	0	0	0	0	0	0	0
390	TRUE	Empty	L-aminoadipate-semialdehyde dehydrogenase-phosphopantetheinyl transferase OS=Homo sapiens GN=AASDHPPT PE=1 SV=2	Q9NRN7		36 kDa		unknown	0	2	0	2	0	0	0	0	0	0	0	0	0	0	0
391	TRUE	Empty	Cathepsin B OS=Homo sapiens GN=CTSB PE=1 SV=3	P07858		38 kDa		unknown	2	1	0	2	0	0	0	0	0	0	0	0	0	0	0
392	TRUE	Empty	Histone-arginine methyltransferase CARM1 OS=Homo sapiens GN=CARM1 PE=1 SV=3	Q86X55 (+1)		66 kDa		unknown	2	0	0	1	0	0	0	0	0	0	0	0	0	0	0
393	TRUE	Empty	Isoform 4 of Serine hydroxymethyltransferase, cytosolic OS=Homo sapiens GN=SHMT1	P34896-4		38 kDa		unknown	0	1	0	2	0	0	0	0	0	0	0	0	0	0	0
394	TRUE	Empty	Poly(rC)-binding protein 2 OS=Homo sapiens GN=PCBP2 PE=1 SV=1	Q15366 (+7)		39 kDa		unknown	0	1	0	3	0	0	0	0	0	0	0	0	0	0	0
395	TRUE	Empty	Serine/threonine-protein phosphatase 5 OS=Homo sapiens GN=PPP5C PE=1 SV=1	P53041		57 kDa		unknown	0	1	0	2	0	0	0	0	0	0	0	0	0	0	0
396	TRUE	Empty	Macrophage receptor MARCO OS=Homo sapiens GN=MARCO PE=1 SV=1	Q9UEW3 (+1)		53 kDa		unknown	0	0	0	2	0	0	0	0	0	0	0	0	0	0	0
397	TRUE	Empty	Splicing factor 3B subunit 2 OS=Homo sapiens GN=SF3B2 PE=1 SV=2	Q13435		100 kDa		unknown	0	0	0	2	0	0	0	0	0	0	0	0	0	0	0
398	TRUE	Empty	Cleavage and polyadenylation specificity factor subunit 7 OS=Homo sapiens GN=CPSF7 PE=1 SV=1	Q8N684 (+2)		52 kDa		unknown	1	0	0	4	0	0	0	0	0	0	0	0	0	0	0
399	TRUE	Empty	Heterogeneous nuclear ribonucleoprotein Q OS=Homo sapiens GN=SYNCRIP PE=1 SV=2	O60506 (+3)		70 kDa		unknown	0	1	0	3	0	0	0	0	0	0	0	0	0	0	0
400	TRUE	Empty	Isoform 2 of Drebrin-like protein OS=Homo sapiens GN=DBNL	Q9UJU6-2 (+1)		48 kDa		unknown	0	3	2	0	0	0	0	0	0	0	0	0	0	0	0
401	TRUE	Empty	NHL repeat-containing protein 2 OS=Homo sapiens GN=NHLRC2 PE=1 SV=1	Q8NBF2		79 kDa		unknown	0	1	0	3	0	0	0	0	0	0	0	0	0	0	0
402	TRUE	Empty	Tubulin-folding cofactor B OS=Homo sapiens GN=TBCB PE=1 SV=2	Q99426 (+1)		27 kDa		unknown	1	0	0	4	0	0	0	0	0	0	0	0	0	0	0
403	TRUE	Empty	DNA replication licensing factor MCM3 OS=Homo sapiens GN=MCM3 PE=1 SV=3	P25205		91 kDa		unknown	0	0	0	3	0	0	0	0	0	0	0	0	0	0	0
404	TRUE	Empty	Glycogen phosphorylase, liver form OS=Homo sapiens GN=PYGL PE=1 SV=4	P06737 (+1)		97 kDa	TRUE	unknown	0	0	0	2	0	0	0	0	0	0	0	0	0	0	0
405	TRUE	Empty	V-type proton ATPase catalytic subunit A OS=Homo sapiens GN=ATP6V1A PE=1 SV=2	P38606		68 kDa		unknown	0	0	0	4	0	0	0	0	0	0	0	0	0	0	0
406	TRUE	Empty	Isoform 2 of Tubulin-specific chaperone E OS=Homo sapiens GN=TBCE	Q15813-2		65 kDa		unknown	0	0	0	3	0	0	0	0	0	0	0	0	0	0	0
407	TRUE	Empty	Protein transport protein Sec31A OS=Homo sapiens GN=SEC31A PE=1 SV=3	O94979 (+7)		133 kDa		unknown	0	0	0	4	0	0	0	0	0	0	0	0	0	0	0
408	TRUE	Empty	Keratin-associated protein 3-1 OS=Homo sapiens GN=KRTAP3-1 PE=1 SV=1	Q9BYR8		11 kDa		unknown	0	0	0	0	0	0	0	0	0	0	0	0	2	0	0
409	TRUE	Empty	Protein jagged-1 OS=Homo sapiens GN=JAG1 PE=1 SV=3	P78504		134 kDa		unknown	0	0	0	2	0	0	0	0	0	0	0	0	0	0	0
410	TRUE	Empty	Nucleobindin-1 OS=Homo sapiens GN=NUCB1 PE=1 SV=4	Q02818		54 kDa		unknown	1	0	1	2	0	0	0	0	0	0	0	0	0	0	0
411	TRUE	Empty	NADP-dependent malic enzyme OS=Homo sapiens GN=ME1 PE=1 SV=1	P48163		64 kDa		unknown	2	1	0	1	0	0	0	0	0	0	0	0	0	0	0
412	TRUE	Empty	Adenine phosphoribosyltransferase OS=Homo sapiens GN=APRT PE=1 SV=2	P07741 (+1)		20 kDa		unknown	0	1	1	2	0	0	0	0	0	0	0	0	0	0	0
413	TRUE	Empty	Complement C5 OS=Homo sapiens GN=C5 PE=1 SV=4	P01031		188 kDa		unknown	0	0	0	0	0	0	0	0	0	0	0	2	0	0	0
414	TRUE	Empty	Isoform 3 of Adhesion G protein-coupled receptor A3 OS=Homo sapiens GN=ADGRA3	Q8IWK6-3		132 kDa		unknown	0	0	0	2	0	0	0	0	0	1	0	0	0	0	0
415	TRUE	Empty	High mobility group protein B2 OS=Homo sapiens GN=HMGB2 PE=1 SV=2	P26583		24 kDa		unknown	1	0	2	0	0	0	0	0	0	0	0	0	0	0	0
416	TRUE	Empty	Bifunctional glutamate/proline--tRNA ligase OS=Homo sapiens GN=EPRS PE=1 SV=5	P07814		171 kDa		unknown	1	0	0	3	0	0	0	0	0	0	0	0	0	0	0
417	TRUE	Empty	DNA replication complex GINS protein PSF3 OS=Homo sapiens GN=GINS3 PE=1 SV=1	Q9BRX5 (+1)		25 kDa		unknown	0	2	2	0	0	0	0	0	0	0	0	0	0	0	0
418	TRUE	Empty	Isoform 2 of Alanine--tRNA ligase, cytoplasmic OS=Homo sapiens GN=AARS	P49588-2		109 kDa		unknown	0	0	1	3	0	0	0	0	0	0	0	0	0	0	0
419	TRUE	Empty	RuvB-like 1 OS=Homo sapiens GN=RUVBL1 PE=1 SV=1	Q9Y265		50 kDa		unknown	1	0	0	2	0	0	0	0	0	0	0	0	0	0	0
420	TRUE	Empty	Ribonuclease H2 subunit C OS=Homo sapiens GN=RNASEH2C PE=1 SV=1	Q8TDP1		18 kDa		unknown	2	0	1	0	0	0	0	0	0	0	0	0	0	0	0
421	TRUE	Empty	Protein SEC13 homolog OS=Homo sapiens GN=SEC13 PE=1 SV=3	P55735		36 kDa		unknown	1	0	0	3	0	0	0	0	0	0	0	0	0	0	0
422	TRUE	Empty	Isoform 2 of Thioredoxin-dependent peroxide reductase, mitochondrial OS=Homo sapiens GN=PRDX3	P30048-2		26 kDa		unknown	3	1	0	0	0	0	0	0	0	0	0	0	0	0	0
423	TRUE	Empty	Splicing factor 3B subunit 1 OS=Homo sapiens GN=SF3B1 PE=1 SV=3	O75533		146 kDa		unknown	0	0	0	3	0	0	0	0	0	0	0	0	0	0	0
424	TRUE	Empty	Protein transport protein Sec23A OS=Homo sapiens GN=SEC23A PE=1 SV=2	Q15436		86 kDa	TRUE	unknown	0	0	0	2	0	0	0	0	0	0	0	0	0	0	0
425	TRUE	Empty	4-trimethylaminobutyraldehyde dehydrogenase OS=Homo sapiens GN=ALDH9A1 PE=1 SV=3	P49189		54 kDa		unknown	0	0	0	2	0	0	0	0	0	0	0	0	0	0	0
426	TRUE	Empty	Serine/threonine-protein phosphatase 2A 55 kDa regulatory subunit B alpha isoform OS=Homo sapiens GN=PPP2R2A PE=1 SV=1	P63151		52 kDa		unknown	0	0	0	2	0	0	0	0	0	0	0	0	0	0	0
427	TRUE	Empty	Xaa-Pro aminopeptidase 1 OS=Homo sapiens GN=XPNPEP1 PE=1 SV=3	Q9NQW7 (+1)		70 kDa		unknown	0	0	0	3	0	0	0	0	0	0	0	0	0	0	0
428	TRUE	Empty	Probable tRNA N6-adenosine threonylcarbamoyltransferase OS=Homo sapiens GN=OSGEP PE=1 SV=1	Q9NPF4		36 kDa		unknown	0	0	0	3	0	0	0	0	0	0	0	0	0	0	0
429	TRUE	Empty	60S acidic ribosomal protein P0-like OS=Homo sapiens GN=RPLP0P6 PE=5 SV=1	Q8NHW5		34 kDa		unknown	0	0	0	4	0	0	0	0	0	0	0	0	0	0	0
430	TRUE	Empty	TAR DNA-binding protein 43 OS=Homo sapiens GN=TARDBP PE=1 SV=1	Q13148		45 kDa		unknown	0	0	0	2	0	0	0	0	0	0	0	0	0	0	0
431	TRUE	Empty	ATP-dependent RNA helicase DDX3X OS=Homo sapiens GN=DDX3X PE=1 SV=3	O00571 (+1)		73 kDa		unknown	0	0	0	3	0	0	0	0	0	0	0	0	0	0	0
432	TRUE	Empty	T-complex protein 1 subunit delta OS=Homo sapiens GN=CCT4 PE=1 SV=4	P50991		58 kDa		unknown	0	0	0	2	0	0	0	0	0	0	0	0	0	0	0
433	TRUE	Empty	60S ribosomal protein L11 OS=Homo sapiens GN=RPL11 PE=1 SV=2	P62913		20 kDa		unknown	0	0	0	4	0	0	0	0	0	0	0	0	0	0	0
434	TRUE	Empty	Pre-mRNA-processing factor 19 OS=Homo sapiens GN=PRPF19 PE=1 SV=1	Q9UMS4		55 kDa		unknown	0	0	0	3	0	0	0	0	0	0	0	0	0	0	0
435	TRUE	Empty	ADAM DEC1 OS=Homo sapiens GN=ADAMDEC1 PE=1 SV=2	O15204		53 kDa		unknown	0	0	0	0	0	2	0	1	0	0	0	0	0	0	0
436	TRUE	Empty	Filaggrin-2 OS=Homo sapiens GN=FLG2 PE=1 SV=1	Q5D862		248 kDa		unknown	0	0	0	0	0	0	0	0	0	0	0	2	0	0	0
437	TRUE	Empty	Isoform 2 of Protein FAM98B OS=Homo sapiens GN=FAM98B	Q52LJ0-2		46 kDa		unknown	0	1	0	2	0	0	0	0	0	0	0	0	0	0	0
438	TRUE	Empty	Methylosome protein 50 OS=Homo sapiens GN=WDR77 PE=1 SV=1	Q9BQA1 (+1)		37 kDa		unknown	1	0	0	2	0	0	0	0	0	0	0	0	0	0	0
439	TRUE	Empty	Platelet-activating factor acetylhydrolase IB subunit gamma OS=Homo sapiens GN=PAFAH1B3 PE=1 SV=1	Q15102		26 kDa		unknown	0	0	2	0	0	0	0	0	0	0	0	0	0	0	0
440	TRUE	Empty	DNA replication licensing factor MCM5 OS=Homo sapiens GN=MCM5 PE=1 SV=5	P33992		82 kDa		unknown	0	0	0	2	0	0	0	0	0	0	0	0	0	0	0
441	TRUE	Empty	Leukotriene A-4 hydrolase OS=Homo sapiens GN=LTA4H PE=1 SV=2	P09960		69 kDa		unknown	0	0	0	2	0	0	0	0	0	0	0	0	0	0	0
442	TRUE	Empty	Histone acetyltransferase type B catalytic subunit OS=Homo sapiens GN=HAT1 PE=1 SV=1	O14929		50 kDa		unknown	0	0	0	3	0	0	0	0	0	0	0	0	0	0	0
443	TRUE	Empty	PDZ and LIM domain protein 5 OS=Homo sapiens GN=PDLIM5 PE=1 SV=5	Q96HC4		64 kDa		unknown	0	0	0	3	0	0	0	0	0	0	0	0	0	0	0
444	TRUE	Empty	C-terminal-binding protein 1 OS=Homo sapiens GN=CTBP1 PE=1 SV=2	Q13363 (+1)		48 kDa	TRUE	unknown	0	0	0	2	0	0	0	0	0	0	0	0	0	0	0
445	TRUE	Empty	ATP-dependent 6-phosphofructokinase, muscle type OS=Homo sapiens GN=PFKM PE=1 SV=2	P08237 (+1)		85 kDa	TRUE	unknown	0	0	0	2	0	0	0	0	0	0	0	0	0	0	0
446	TRUE	Empty	60S ribosomal protein L6 OS=Homo sapiens GN=RPL6 PE=1 SV=3	Q02878		33 kDa		unknown	0	0	0	3	0	0	0	0	0	0	0	0	0	0	0
447	TRUE	Empty	Isoform 3 of C-terminal-binding protein 2 OS=Homo sapiens GN=CTBP2	P56545-3		56 kDa	TRUE	unknown	0	0	0	3	0	0	0	0	0	0	0	0	0	0	0
448	TRUE	Empty	Dipeptidyl peptidase 9 OS=Homo sapiens GN=DPP9 PE=1 SV=3	Q86TI2 (+2)		98 kDa		unknown	0	0	0	3	0	0	0	0	0	0	0	0	0	0	0
449	TRUE	Empty	Vacuolar protein sorting-associated protein 35 OS=Homo sapiens GN=VPS35 PE=1 SV=2	Q96QK1		92 kDa		unknown	0	0	0	2	0	0	0	0	0	0	0	0	0	0	0
450	TRUE	Empty	SUMO-activating enzyme subunit 2 OS=Homo sapiens GN=UBA2 PE=1 SV=2	Q9UBT2		71 kDa		unknown	0	0	0	2	0	0	0	0	0	0	0	0	0	0	0
451	TRUE	Empty	H/ACA ribonucleoprotein complex subunit 4 OS=Homo sapiens GN=DKC1 PE=1 SV=3	O60832 (+1)		58 kDa		unknown	0	0	0	3	0	0	0	0	0	0	0	0	0	0	0
452	TRUE	Empty	N-alpha-acetyltransferase 15, NatA auxiliary subunit OS=Homo sapiens GN=NAA15 PE=1 SV=1	Q9BXJ9		101 kDa		unknown	0	0	0	2	0	0	0	0	0	0	0	0	0	0	0
453	TRUE	Empty	Mini-chromosome maintenance complex-binding protein OS=Homo sapiens GN=MCMBP PE=1 SV=2	Q9BTE3 (+1)		73 kDa		unknown	0	0	0	2	0	0	0	0	0	0	0	0	0	0	0
454	TRUE	Empty	Dynamin-1-like protein OS=Homo sapiens GN=DNM1L PE=1 SV=2	O00429 (+6)		82 kDa		unknown	0	0	0	2	0	0	0	0	0	0	0	0	0	0	0
455	TRUE	Empty	Isoform 4 of Unconventional myosin-XVIIIa OS=Homo sapiens GN=MYO18A	Q92614-4-DECOY (+1)		?		unknown	0	0	0	0	2	0	0	0	0	0	0	0	0	0	0
456	TRUE	Empty	Isoform 2 of Septin-7 OS=Homo sapiens GN=SEPT7	Q16181-2		51 kDa		unknown	0	0	0	2	0	0	0	0	0	0	0	0	0	0	0
457	TRUE	Empty	Protein disulfide-isomerase OS=Homo sapiens GN=P4HB PE=1 SV=3	P07237		57 kDa		unknown	0	2	0	0	0	0	0	0	0	0	0	0	0	0	0
458	TRUE	Empty	Exosome complex exonuclease RRP44 OS=Homo sapiens GN=DIS3 PE=1 SV=2	Q9Y2L1 (+1)		109 kDa		unknown	0	0	0	2	0	0	0	0	0	0	0	0	0	0	0
459	TRUE	Empty	Ubiquitin-like modifier-activating enzyme 6 OS=Homo sapiens GN=UBA6 PE=1 SV=1	A0AVT1		118 kDa		unknown	0	0	0	2	0	0	0	0	0	0	0	0	0	0	0
460	TRUE	Empty	60S ribosomal protein L22 OS=Homo sapiens GN=RPL22 PE=1 SV=2	P35268		15 kDa		unknown	0	0	0	2	0	0	0	0	0	0	0	0	0	0	0
461	TRUE	Empty	Alpha-centractin OS=Homo sapiens GN=ACTR1A PE=1 SV=1	P61163		43 kDa		unknown	0	0	0	2	0	0	0	0	0	0	0	0	0	0	0
462	TRUE	Empty	Splicing factor 3B subunit 3 OS=Homo sapiens GN=SF3B3 PE=1 SV=4	Q15393		136 kDa		unknown	0	0	0	2	0	0	0	0	0	0	0	0	0	0	0
463	TRUE	Empty	Phosphatidylinositol-glycan-specific phospholipase D OS=Homo sapiens GN=GPLD1 PE=1 SV=3	P80108		92 kDa		unknown	0	0	0	0	0	0	0	0	0	0	0	2	0	0	0
464	TRUE	Empty	26S proteasome regulatory subunit 10B OS=Homo sapiens GN=PSMC6 PE=1 SV=1	P62333		44 kDa		unknown	0	0	0	2	0	0	0	0	0	0	0	0	0	0	0
465	TRUE	Empty	Dual specificity mitogen-activated protein kinase kinase 1 OS=Homo sapiens GN=MAP2K1 PE=1 SV=2	Q02750 (+1)		43 kDa		unknown	0	0	0	2	0	0	0	0	0	0	0	0	0	0	0
466	TRUE	Empty	Ribosomal protein S6 kinase alpha-3 OS=Homo sapiens GN=RPS6KA3 PE=1 SV=1	P51812		84 kDa		unknown	0	0	0	2	0	0	0	0	0	0	0	0	0	0	0
467	TRUE	Empty	Nucleoplasmin-3 OS=Homo sapiens GN=NPM3 PE=1 SV=3	O75607		19 kDa		unknown	2	0	0	0	0	0	0	0	0	0	0	0	0	0	0
468	TRUE	Empty	Bifunctional coenzyme A synthase OS=Homo sapiens GN=COASY PE=1 SV=4	Q13057 (+1)		62 kDa		unknown	0	0	0	2	0	0	0	0	0	0	0	0	0	0	0
469	TRUE	Empty	5'-AMP-activated protein kinase catalytic subunit alpha-1 OS=Homo sapiens GN=PRKAA1 PE=1 SV=4	Q13131 (+1)		64 kDa	TRUE	unknown	0	0	0	2	0	0	0	0	0	0	0	0	0	0	0
470	TRUE	Empty	Carboxypeptidase B2 OS=Homo sapiens GN=CPB2 PE=1 SV=2	Q96IY4 (+1)		48 kDa		unknown	0	0	0	2	0	0	0	0	0	0	0	0	0	0	0
471	TRUE	Empty	DNA replication licensing factor MCM7 OS=Homo sapiens GN=MCM7 PE=1 SV=4	P33993		81 kDa		unknown	0	0	0	2	0	0	0	0	0	0	0	0	0	0	0
472	TRUE	Empty	Notchless protein homolog 1 OS=Homo sapiens GN=NLE1 PE=1 SV=4	Q9NVX2		53 kDa		unknown	0	0	0	2	0	0	0	0	0	0	0	0	0	0	0
473	TRUE	Empty	Protein S100-A8 OS=Homo sapiens GN=S100A8 PE=1 SV=1	P05109		11 kDa		unknown	0	0	0	0	0	0	0	0	0	0	2	0	0	0	0
474	TRUE	Empty	Protein S100-A9 OS=Homo sapiens GN=S100A9 PE=1 SV=1	P06702		13 kDa		unknown	0	0	0	0	0	0	0	0	0	0	2	0	0	0	0
END OF FILE

## Sheet: Unique Peptide Count
#March and Sept 2020 data merged-roughly edited, Samples Report created on 04/03/2021
									Exclusive Unique Peptide Count	Exclusive Unique Peptide Count	Exclusive Unique Peptide Count	Exclusive Unique Peptide Count	Exclusive Unique Peptide Count	Exclusive Unique Peptide Count	Exclusive Unique Peptide Count	Exclusive Unique Peptide Count	Exclusive Unique Peptide Count	Exclusive Unique Peptide Count	Exclusive Unique Peptide Count	Exclusive Unique Peptide Count	Exclusive Unique Peptide Count	Exclusive Unique Peptide Count	Exclusive Unique Peptide Count
March and Sept 2020 data merged-roughly edited									ADAMTS13-BirA	ADAMTS13-BirA	ADAMTS13-BirA	ADAMTS13-BirA	ADAMTS13-BirA	BirA	BirA	BirA	BirA	BirA	Blank	Blank	Blank	Blank	Blank
#	Visible?	Starred?	Identified Proteins (474)	Accession Number	Alternate ID	Molecular Weight	Protein Grouping Ambiguity	Taxonomy	ADAMTS13-BirA C1	ADAMTS13-BirA C2	ADAMTS13-BirA C3	Fusion_C1	Fusion_C2	Ctrl BirA B1	Ctrl BirA B2	Ctrl BirA B3	BirA_B1	BirA_B2	Blank A1	Blank A2	Blank A3	Blank_A1	Blank_A2
1	TRUE	Empty	Fibronectin OS=Homo sapiens GN=FN1 PE=1 SV=4	P02751		263 kDa	FALSE	unknown	344	363	348	109	90	317	332	330	99	107	367	352	320	90	89
2	TRUE	Empty	Isoform 17 of Fibronectin OS=Homo sapiens GN=FN1	P02751-17		256 kDa	FALSE	unknown	1	1	1	0	0	1	1	1	0	0	2	1	1	0	0
3	TRUE	Empty	Synthetic Construct OS=Synthetic	Sterptavidin_Synthetic		17 kDa		unknown	91	107	115	0	0	84	91	82	0	0	119	92	89	0	0
4	TRUE	Empty	Fibrinogen alpha chain OS=Homo sapiens GN=FGA PE=1 SV=2	P02671		95 kDa		unknown	170	178	183	82	31	165	149	158	35	57	175	185	146	38	31
5	TRUE	Empty	Fibrinogen beta chain OS=Homo sapiens GN=FGB PE=1 SV=2	P02675		56 kDa		unknown	105	104	112	65	40	91	112	92	38	50	122	104	96	28	34
6	TRUE	Empty	Isoform 5 of Clusterin OS=Homo sapiens GN=CLU	P10909-5		54 kDa	TRUE	unknown	77	72	75	50	25	73	71	71	24	31	72	77	61	31	25
7	TRUE	Empty	Isoform Gamma-A of Fibrinogen gamma chain OS=Homo sapiens GN=FGG	P02679-2		49 kDa		unknown	75	78	76	45	21	74	74	66	21	34	85	75	66	16	24
8	TRUE	Empty	Serum albumin OS=Homo sapiens GN=ALB PE=1 SV=2	P02768		69 kDa		unknown	80	86	97	113	46	71	77	68	48	79	95	95	66	40	40
9	TRUE	Empty	Immunoglobulin heavy constant mu OS=Homo sapiens GN=IGHM PE=1 SV=4	P01871		49 kDa	TRUE	unknown	42	46	47	32	34	50	46	47	35	37	46	53	37	31	34
10	TRUE	Empty	A disintegrin and metalloproteinase with thrombospondin motifs 13 OS=Homo sapiens GN=ADAMTS13 PE=1 SV=1	Q76LX8		154 kDa		unknown	124	134	115	140	64	0	0	0	0	0	0	0	0	0	0
11	TRUE	Empty	Immunoglobulin mu heavy chain OS=Homo sapiens PE=1 SV=1	P0DOX6		63 kDa	TRUE	unknown	4	3	3	3	1	4	3	3	3	3	3	4	2	1	1
12	TRUE	Empty	Immunoglobulin heavy constant gamma 2 OS=Homo sapiens GN=IGHG2 PE=1 SV=2	P01859		36 kDa	TRUE	unknown	27	30	30	23	21	24	27	25	24	21	33	33	28	21	22
13	TRUE	Empty	Immunoglobulin gamma-1 heavy chain OS=Homo sapiens PE=1 SV=1	P0DOX5		49 kDa	TRUE	unknown	10	11	12	7	7	9	7	11	8	7	10	11	7	6	7
14	TRUE	Empty	Immunoglobulin heavy constant gamma 3 OS=Homo sapiens GN=IGHG3 PE=1 SV=2	P01860		41 kDa	TRUE	unknown	18	19	19	14	9	17	16	19	9	13	22	20	16	12	8
15	TRUE	Empty	Immunoglobulin kappa constant OS=Homo sapiens GN=IGKC PE=1 SV=2	P01834		12 kDa	TRUE	unknown	2	2	2	1	1	1	1	1	1	1	2	1	1	1	1
16	TRUE	Empty	Apolipoprotein A-I OS=Homo sapiens GN=APOA1 PE=1 SV=1	P02647		31 kDa		unknown	45	42	42	28	21	44	41	44	22	23	36	42	39	17	21
17	TRUE	Empty	Immunoglobulin kappa light chain OS=Homo sapiens PE=1 SV=1	P0DOX7		23 kDa	TRUE	unknown	19	18	19	11	10	22	19	18	13	13	20	23	16	10	11
18	TRUE	Empty	Immunoglobulin heavy constant gamma 4 OS=Homo sapiens GN=IGHG4 PE=1 SV=1	P01861		36 kDa	TRUE	unknown	6	7	8	3	2	3	7	3	3	3	10	6	5	2	4
19	TRUE	Empty	Immunoglobulin lambda constant 3 OS=Homo sapiens GN=IGLC3 PE=1 SV=1	P0DOY3		11 kDa	TRUE	unknown	2	2	2	2	0	2	2	2	1	2	2	2	2	2	0
20	TRUE	Empty	Immunoglobulin lambda constant 2 OS=Homo sapiens GN=IGLC2 PE=1 SV=1	P0DOY2		11 kDa	TRUE	unknown	21	20	20	11	11	23	19	18	11	9	19	25	14	10	9
21	TRUE	Empty	Immunoglobulin heavy constant alpha 1 OS=Homo sapiens GN=IGHA1 PE=1 SV=2	P01876		38 kDa	TRUE	unknown	22	24	23	19	15	21	22	22	17	18	22	20	18	16	14
22	TRUE	Empty	Apolipoprotein A-IV OS=Homo sapiens GN=APOA4 PE=1 SV=3	P06727		45 kDa		unknown	42	38	35	30	29	35	30	31	30	26	33	41	27	25	30
23	TRUE	Empty	Immunoglobulin lambda-1 light chain OS=Homo sapiens PE=1 SV=1	P0DOX8		23 kDa	TRUE	unknown	6	5	3	4	4	4	3	4	4	3	4	5	3	3	4
24	TRUE	Empty	Alpha-2-HS-glycoprotein OS=Homo sapiens GN=AHSG PE=1 SV=1	P02765		39 kDa		unknown	27	25	21	7	6	27	23	26	5	5	24	28	21	6	4
25	TRUE	Empty	CD5 antigen-like OS=Homo sapiens GN=CD5L PE=1 SV=1	O43866		38 kDa		unknown	17	19	19	13	13	21	16	18	12	11	20	19	16	14	13
26	TRUE	Empty	Vitronectin OS=Homo sapiens GN=VTN PE=1 SV=1	P04004		54 kDa		unknown	36	28	26	33	12	13	14	13	14	16	12	12	14	14	12
27	TRUE	Empty	Complement C3 OS=Homo sapiens GN=C3 PE=1 SV=2	P01024		187 kDa		unknown	41	36	34	31	21	46	29	42	26	25	29	46	24	10	28
28	TRUE	Empty	Apolipoprotein B-100 OS=Homo sapiens GN=APOB PE=1 SV=2	P04114		516 kDa		unknown	62	36	40	13	3	60	35	56	5	7	43	95	38	3	6
29	TRUE	Empty	Inter-alpha-trypsin inhibitor heavy chain H4 OS=Homo sapiens GN=ITIH4 PE=1 SV=4	Q14624		103 kDa		unknown	36	31	35	16	6	34	27	32	4	10	28	39	30	2	4
30	TRUE	Empty	Immunoglobulin J chain OS=Homo sapiens GN=JCHAIN PE=1 SV=4	P01591		18 kDa		unknown	19	19	18	11	9	20	18	19	11	11	18	20	15	15	11
31	TRUE	Empty	Serotransferrin OS=Homo sapiens GN=TF PE=1 SV=3	P02787		77 kDa		unknown	30	32	30	31	14	31	22	25	18	28	39	32	20	7	15
32	TRUE	Empty	Haptoglobin OS=Homo sapiens GN=HP PE=1 SV=1	P00738		45 kDa	TRUE	unknown	24	22	26	21	14	26	21	25	15	14	21	26	16	9	10
33	TRUE	Empty	Immunoglobulin alpha-2 heavy chain OS=Homo sapiens PE=1 SV=1	P0DOX2		49 kDa	TRUE	unknown	6	7	4	4	7	7	4	6	8	3	6	7	4	4	8
34	TRUE	Empty	Actin, cytoplasmic 2 OS=Homo sapiens GN=ACTG1 PE=1 SV=1	P63261		42 kDa	TRUE	unknown	3	3	3	2	0	0	0	0	0	0	0	0	0	0	0
35	TRUE	Empty	Haptoglobin-related protein OS=Homo sapiens GN=HPR PE=2 SV=2	P00739 (+1)		39 kDa	TRUE	unknown	9	7	8	4	4	8	7	8	5	4	9	8	7	5	3
36	TRUE	Empty	Actin, cytoplasmic 1 OS=Homo sapiens GN=ACTB PE=1 SV=1	P60709		42 kDa	TRUE	unknown	32	30	29	34	15	3	4	3	3	8	1	3	2	2	2
37	TRUE	Empty	Apolipoprotein E OS=Homo sapiens GN=APOE PE=1 SV=1	P02649		36 kDa		unknown	18	12	15	24	17	22	12	16	25	21	16	19	12	20	22
38	TRUE	Empty	Ceruloplasmin OS=Homo sapiens GN=CP PE=1 SV=1	P00450		122 kDa		unknown	28	24	18	43	12	22	14	18	14	39	1	1	2	0	0
39	TRUE	Empty	Keratin, type II cytoskeletal 1 OS=Homo sapiens GN=KRT1 PE=1 SV=6	P04264		66 kDa	TRUE	unknown	23	19	10	24	1	20	8	24	8	3	24	33	13	7	24
40	TRUE	Empty	Keratin, type I cytoskeletal 9 OS=Homo sapiens GN=KRT9 PE=1 SV=3	P35527		62 kDa	TRUE	unknown	14	16	6	13	2	11	12	14	9	3	12	24	16	8	9
41	TRUE	Empty	Complement factor H OS=Homo sapiens GN=CFH PE=1 SV=4	P08603		139 kDa	TRUE	unknown	21	23	18	47	7	17	13	17	5	14	16	18	11	0	1
42	TRUE	Empty	Complement C4-A OS=Homo sapiens GN=C4A PE=1 SV=2	P0C0L4		193 kDa		unknown	18	20	17	19	4	23	14	21	8	14	13	21	8	4	7
43	TRUE	Empty	Actin, alpha cardiac muscle 1 OS=Homo sapiens GN=ACTC1 PE=1 SV=1	P68032		42 kDa	TRUE	unknown	2	1	1	2	0	0	0	0	0	0	0	0	0	0	0
44	TRUE	Empty	Isoform LMW of Kininogen-1 OS=Homo sapiens GN=KNG1	P01042-2		48 kDa	TRUE	unknown	21	17	15	12	3	19	13	18	4	10	15	23	15	2	6
45	TRUE	Empty	Immunoglobulin kappa variable 3-11 OS=Homo sapiens GN=IGKV3-11 PE=1 SV=1	P04433		13 kDa	TRUE	unknown	6	6	8	4	4	7	6	8	3	3	6	8	6	4	2
46	TRUE	Empty	Apolipoprotein A-II OS=Homo sapiens GN=APOA2 PE=1 SV=1	P02652		11 kDa		unknown	11	11	7	5	4	11	8	10	4	4	8	10	8	3	4
47	TRUE	Empty	Ficolin-2 OS=Homo sapiens GN=FCN2 PE=1 SV=2	Q15485		34 kDa		unknown	11	10	9	2	3	12	8	9	6	3	11	14	10	3	3
48	TRUE	Empty	Serum paraoxonase/arylesterase 1 OS=Homo sapiens GN=PON1 PE=1 SV=3	P27169		40 kDa		unknown	12	13	12	12	4	13	9	10	2	5	10	11	9	4	2
49	TRUE	Empty	Immunoglobulin heavy variable 3-7 OS=Homo sapiens GN=IGHV3-7 PE=1 SV=2	P01780		13 kDa	TRUE	unknown	5	4	4	4	5	5	4	4	3	4	5	3	2	3	4
50	TRUE	Empty	Immunoglobulin heavy variable 3-74 OS=Homo sapiens GN=IGHV3-74 PE=3 SV=1	A0A0B4J1X5		13 kDa	TRUE	unknown	1	1	1	2	1	2	1	2	1	1	1	3	1	1	1
51	TRUE	Empty	Keratin, type I cytoskeletal 10 OS=Homo sapiens GN=KRT10 PE=1 SV=6	P13645		59 kDa	TRUE	unknown	11	15	7	10	1	10	4	18	6	1	7	19	11	4	16
52	TRUE	Empty	Inter-alpha-trypsin inhibitor heavy chain H2 OS=Homo sapiens GN=ITIH2 PE=1 SV=2	P19823		106 kDa		unknown	18	16	17	18	4	14	11	10	3	11	8	15	11	3	2
53	TRUE	Empty	Elongation factor 2 OS=Homo sapiens GN=EEF2 PE=1 SV=4	P13639		95 kDa	TRUE	unknown	31	30	19	45	4	1	0	1	0	0	0	0	0	0	0
54	TRUE	Empty	Immunoglobulin heavy variable 3-72 OS=Homo sapiens GN=IGHV3-72 PE=3 SV=1	A0A0B4J1Y9		13 kDa	TRUE	unknown	3	2	2	2	2	2	1	2	5	2	4	2	1	2	2
55	TRUE	Empty	Pregnancy zone protein OS=Homo sapiens GN=PZP PE=1 SV=4	P20742		164 kDa	TRUE	unknown	14	11	11	9	1	17	9	9	0	3	10	17	10	0	0
56	TRUE	Empty	EGF-containing fibulin-like extracellular matrix protein 1 OS=Homo sapiens GN=EFEMP1 PE=1 SV=2	Q12805 (+2)		55 kDa	TRUE	unknown	12	13	12	0	1	14	14	15	1	0	14	18	15	2	2
57	TRUE	Empty	Alpha-2-macroglobulin OS=Homo sapiens GN=A2M PE=1 SV=3	P01023		163 kDa	TRUE	unknown	17	14	8	23	5	19	6	12	3	13	7	26	8	2	3
58	TRUE	Empty	Tubulin beta chain OS=Homo sapiens GN=TUBB PE=1 SV=2	P07437		50 kDa	TRUE	unknown	5	4	4	7	4	0	1	1	0	0	0	0	0	0	0
59	TRUE	Empty	Plasminogen OS=Homo sapiens GN=PLG PE=1 SV=2	P00747		91 kDa	TRUE	unknown	27	20	9	37	7	2	2	5	0	1	2	4	1	0	0
60	TRUE	Empty	Transthyretin OS=Homo sapiens GN=TTR PE=1 SV=1	P02766		16 kDa		unknown	11	11	10	3	2	12	7	11	1	1	9	13	8	2	2
61	TRUE	Empty	Alpha-1-antitrypsin OS=Homo sapiens GN=SERPINA1 PE=1 SV=3	P01009		47 kDa		unknown	11	10	12	8	1	13	9	13	0	3	6	12	6	0	0
62	TRUE	Empty	Tubulin beta-4B chain OS=Homo sapiens GN=TUBB4B PE=1 SV=1	P68371		50 kDa	TRUE	unknown	20	21	13	31	7	1	0	1	0	0	0	0	0	0	0
63	TRUE	Empty	Extracellular matrix protein 1 OS=Homo sapiens GN=ECM1 PE=1 SV=2	Q16610		61 kDa		unknown	13	12	12	0	0	16	12	15	0	0	13	13	15	0	0
64	TRUE	Empty	Beta-2-glycoprotein 1 OS=Homo sapiens GN=APOH PE=1 SV=3	P02749		38 kDa		unknown	10	11	7	4	3	13	7	10	3	3	8	11	10	3	2
65	TRUE	Empty	Immunoglobulin kappa variable 3-20 OS=Homo sapiens GN=IGKV3-20 PE=1 SV=2	P01619		13 kDa	TRUE	unknown	4	4	5	3	4	4	4	5	3	6	4	5	2	3	4
66	TRUE	Empty	Apolipoprotein D OS=Homo sapiens GN=APOD PE=1 SV=1	P05090		21 kDa		unknown	9	8	7	8	1	9	8	8	4	3	6	8	7	4	2
67	TRUE	Empty	Cadherin-5 OS=Homo sapiens GN=CDH5 PE=1 SV=5	P33151		88 kDa		unknown	13	10	9	4	1	11	9	12	1	1	8	12	10	0	1
68	TRUE	Empty	Tubulin beta-2B chain OS=Homo sapiens GN=TUBB2B PE=1 SV=1	Q9BVA1		50 kDa	TRUE	unknown	0	1	1	2	0	0	0	0	0	0	0	0	0	0	0
69	TRUE	Empty	Hemopexin OS=Homo sapiens GN=HPX PE=1 SV=2	P02790		52 kDa		unknown	8	6	7	7	2	9	7	9	3	8	7	11	5	0	2
70	TRUE	Empty	Tubulin alpha-1B chain OS=Homo sapiens GN=TUBA1B PE=1 SV=1	P68363		50 kDa	TRUE	unknown	15	12	12	24	4	0	0	0	0	2	0	0	0	0	0
71	TRUE	Empty	Tubulin beta-4A chain OS=Homo sapiens GN=TUBB4A PE=1 SV=2	P04350		50 kDa	TRUE	unknown	0	0	0	2	0	0	0	0	0	0	0	0	0	0	0
72	TRUE	Empty	Histidine-rich glycoprotein OS=Homo sapiens GN=HRG PE=1 SV=1	P04196		60 kDa		unknown	11	8	5	4	1	14	4	11	1	4	9	10	6	1	1
73	TRUE	Empty	Complement factor B OS=Homo sapiens GN=CFB PE=1 SV=2	P00751		86 kDa		unknown	13	11	9	10	2	8	8	6	4	5	9	8	4	3	3
74	TRUE	Empty	Staphylococcal nuclease domain-containing protein 1 OS=Homo sapiens GN=SND1 PE=1 SV=1	Q7KZF4		102 kDa		unknown	20	12	6	46	2	0	0	0	0	0	0	0	0	0	0
75	TRUE	Empty	Complement C1r subcomponent OS=Homo sapiens GN=C1R PE=1 SV=2	P00736		80 kDa		unknown	14	10	10	10	0	15	5	5	0	1	9	8	6	0	0
76	TRUE	Empty	Coagulation factor V OS=Homo sapiens GN=F5 PE=1 SV=4	P12259		252 kDa		unknown	5	5	2	18	3	1	0	0	17	16	1	1	0	7	18
77	TRUE	Empty	Immunoglobulin heavy variable 3-30-3 OS=Homo sapiens GN=IGHV3-30-3 PE=3 SV=1	P0DP02		13 kDa	TRUE	unknown	2	3	2	1	1	3	2	3	1	3	3	2	2	1	1
78	TRUE	Empty	Immunoglobulin kappa variable 3-15 OS=Homo sapiens GN=IGKV3-15 PE=1 SV=2	P01624		12 kDa	TRUE	unknown	3	4	3	0	1	4	4	3	2	2	3	4	3	2	1
79	TRUE	Empty	Fibulin-1 OS=Homo sapiens GN=FBLN1 PE=1 SV=4	P23142		77 kDa	TRUE	unknown	11	8	7	4	0	12	8	8	0	0	10	13	11	0	0
80	TRUE	Empty	Heat shock protein HSP 90-alpha OS=Homo sapiens GN=HSP90AA1 PE=1 SV=5	P07900		85 kDa	TRUE	unknown	16	14	12	28	4	0	0	0	0	1	0	0	0	0	0
81	TRUE	Empty	Keratin, type II cytoskeletal 2 epidermal OS=Homo sapiens GN=KRT2 PE=1 SV=2	P35908		65 kDa	TRUE	unknown	6	5	6	4	0	4	2	11	2	0	3	12	3	1	7
82	TRUE	Empty	Cartilage acidic protein 1 OS=Homo sapiens GN=CRTAC1 PE=1 SV=2	Q9NQ79 (+1)		71 kDa		unknown	10	9	9	8	2	7	5	8	4	2	10	11	7	2	3
83	TRUE	Empty	C4b-binding protein alpha chain OS=Homo sapiens GN=C4BPA PE=1 SV=2	P04003		67 kDa		unknown	10	8	11	12	2	5	4	8	2	5	6	9	6	1	2
84	TRUE	Empty	Adenosylhomocysteinase OS=Homo sapiens GN=AHCY PE=1 SV=4	P23526		48 kDa		unknown	12	14	17	26	1	0	0	0	0	0	0	0	0	0	0
85	TRUE	Empty	Phosphoribosylformylglycinamidine synthase OS=Homo sapiens GN=PFAS PE=1 SV=4	O15067		145 kDa		unknown	14	16	15	31	1	0	0	0	0	0	0	0	0	0	0
86	TRUE	Empty	Apolipoprotein C-III OS=Homo sapiens GN=APOC3 PE=1 SV=1	P02656		11 kDa		unknown	4	4	4	3	2	5	4	5	2	1	3	6	4	2	3
[truncated: 389 more rows]

## Sheet: % Total Spectra
#March and Sept 2020 data merged-roughly edited, Samples Report created on 04/03/2021
[truncated: 478 more rows]

[truncated: 1 more sheets: % Coverage]
